# Supplementary material for: A Genome-Wide Association Study of Resistance to Stripe Rust (Puccinia striiformis f. sp. tritici) in a Worldwide Collection of Hexaploid Spring Wheat (Triticum aestivum L.)
Source: G3 (Bethesda). 2015 Jan 20;5(3):449–65. doi: 10.1534/g3.114.014563 (PMC4349098; doi:10.1534/g3.114.014563)
Supplement: Supporting Information [file supp_g3.114.014563_FileS1.xlsx]

## Sheet: File S1
A Genome-Wide Association Study of Resistance to Stripe Rust (Puccinia striiformis f. sp. tritici) in a Worldwide Collection of Hexaploid Spring Wheat (Triticum aestivum L.)
Marco Maccaferri*,§1, Junli Zhang*1, Peter BulliϮ1, Zewdie Abate*, Shiaoman Chao**, Dario Cantu***, Eligio Bossolini*, Xianming Chen Ϯ Ϯ , Michael PumphreyϮ, Jorge Dubcovsky*,Ϯ Ϯ Ϯ, 2
* Department of Plant Sciences, University of California, Davis, CA 95616, USA; § Department of Agricultural Sciences (DipSA), University of Bologna, Bologna 40127, Italy; Ϯ Department of Crop and Soil Sciences, Washington State University, Pullman, WA 99164-6420, USA ; Ϯ Ϯ USDA-ARS, Wheat Genetics, Quality Physiology, and Disease Research Unit, and Department of Plant Pathology, Washington State…
File S1
Genetic profiles of the 875 spring wheat accessions for the 97 QTL-tagging SNPs. Accessions are ordered by the number of favorable alleles. Favorable alleles are in red background.
						PI260895	PI313098	PI181458	PI279454	PI192299	PI469080	PI414625	PI191453	PI638576	PI192348	PI321873	PI422280	PI520374	PI428669	CItr12881	PI641731	PI469062	PI351968	PI338364	PI182077	PI520073	PI191638	PI180640	PI351904	PI614040	PI384025	PI520375	CItr14976	PI254124	PI623366	PI384384	PI168480	PI322208	PI189771	PI572645	PI343738	PI383403	PI428666	PI181470	PI258425	PI286542	PI613323	PI256017	PI94341
					Population structure sub-group	3	3	3	3	1A	3	3	3	3	3	3	4C	1A	3	3	3	3	3	3	4C	1A	2	3	3	1A	1B	1B	2	3	4B	4C	4C	4C	1A	1B	2	2	2	2	3	3	3	3	4B
					Accession status	cultivar	cultivar	cultivar	cultivar	cultivated	landrace	cultivated	cultivated	genetic stock	cultivar	cultivated	cultivar	breeding	cultivar	breeding	breeding	landrace	breeding	cultivar	cultivated	breeding	cultivar	breeding	cultivar	breeding	cultivar	breeding	breeding	breeding	landrace	cultivated	landrace	cultivated	breeding	cultivar	cultivar	cultivar	cultivar	cultivated	cultivar	cultivated	breeding	cultivar	landrace
QTL-tagging SNP	alleles	Favorable allele	Chrom.	pos	country	United Kingdom	Ireland	Finland	United Kingdom	India	Greece	Mexico	Spain	United States	Czechoslovakia	Slovenia	Egypt	Mexico	Uzbekistan	Kenya	Armenia	Greece	Switzerland	India	Pakistan	Turkey	Kenya	Germany	Switzerland	Iran	Israel	Syria	Egypt	Kenya	Iran	Nigeria	India	India	Tunisia	Saudi Arabia	Angola	Israel	Czech Republic	Finland	New Zealand	Ecuador	United States	Sweden	0
					Total favorable allele number	65	63	63	61	60	60	60	60	60	60	60	60	59	59	59	59	59	59	59	59	58	58	58	58	57	57	57	57	57	57	57	57	57	56	56	56	56	56	56	56	56	56	56	56
					BLUES_IT_ALL_ENVs.	1.83333	1.16667	1.16667	1.16667	2	2.16667	1.83333	1.83333	2.16667	1.33333	1.66667	2.83333	3.16667	1.66667	1.66667	1.83333	2.5	1.5	2.66667	1.66667	1.66667	2	1.5	2.66667	3.5	3.5	3.33333	2	1.83333	6.25	2.33333	0.833333	2.16667	1.66667	1.66667	2.16667	1.5	2.66667	2.16667	2.33333	1.83333	1.16667	1.16667	1.33333
					BLUES_SEV_ALL_ENVs.	9	4.5	2	3	19.1667	21.6667	20	7.83333	21.1667	2.83333	11	16	33.3333	18.3333	11.6667	21	12.8333	8.33333	40	6.83333	9.33333	21.6667	14.1667	41.8333	35	34.1667	43.3333	21.8333	16.6667	82.5	22.5	2.5	5.83333	14.1667	5.66667	13.6667	2.33333	28.5	16.6667	24.1667	28.6667	6.16667	5.33333	7.66667
IWA414	T/G	G	1	28		GG	GG	GG	TT	GG	TT	GG	GG	GG	TT	GG	GG	GG	GG	GG	GG	GG	GG	GG	GG	GG	GG	TT	GG	GG	GG	GG	GG	GG	TT	GG	GG	GG	GG	GG	GG	TT	GG	GG	TT	TT	TT	TT	TT
IWA6441	T/C	C	1	39		CC	CC	CC	CC	TT	CC	CC	TT	CC	CC	CC	CC	CC	CC	TT	CC	CC	CC	TT	TT	CC	TT	CC	TT	CC	TT	CC	CC	CC	CC	TT	TT	TT	TT	CC	CC	CC	CC	CC	CC	CC	CC	CC	CC
IWA5194	A/G	A	1	57		GG	GG	GG	GG	AA	GG	GG	GG	AA	AA	GG	AA	AA	AA	AA	GG	GG	GG	AA	AA	GG	GG	AA	GG	GG	GG	GG	GG	AA	GG	AA	AA	AA	AA	GG	AA	GG	GG	GG	AA	AA	GG	GG	GG
IWA4061	A/G	G	1	59		GG	GG	GG	GG	GG	GG	GG	GG	AA	AA	GG	GG	AA	AA	AA	GG	GG	GG	AA	GG	GG	GG	AA	GG	GG	GG	GG	GG	GG	GG	GG	GG	GG	GG	GG	GG	GG	GG	GG	AA	AA	GG	GG	GG
IWA3475	T/C	T	1	84		CC	TT	CC	CC	TT	CC	TT	CC	TT	TT	TT	TT	TT	CC	CC	TT	TT	CC	TT	TT	TT	TT	CC	CC	CC	TT	CC	TT	CC	TT	TT	TT	TT	TT	CC	TT	TT	TT	TT	TT	CC	CC	TT	TT
IWA5174	A/C	C	1	88		AA	AA	AA	AA	CC	CC	AA	CC	CC	AA	CC	CC	CC	AA	CC	CC	AA	AA	CC	CC	CC	CC	CC	CC	CC	CC	AA	AA	CC	AA	CC	CC	CC	CC	CC	AA	AA	CC	AA	AA	CC	CC	CC	AA
IWA577	A/C	A	1	111		AA	AA	AA	AA	AA	AA	AA	AA	CC	AA	CC	AA	AA	AA	CC	AA	CC	AA	AA	AA	AA	AA	AA	CC	AA	CC	AA	CC	CC	AA	AA	AA	AA	CC	AA	AA	CC	CC	CC	CC	CC	CC	AA	AA
IWA1225	T/G	G	1	120		GG	GG	GG	GG	GG	GG	TT	TT	TT	TT	GG	GG	GG	GG	GG	GG	GG	GG	GG	GG	TT	GG	GG	GG	TT	GG	TT	TT	GG	GG	GG	GG	GG	TT	GG	GG	GG	GG	GG	GG	TT	GG	GG	GG
IWA672	A/G	G	1	148		GG	GG	GG	GG	AA	GG	GG	GG	GG	GG	AA	AA	GG	GG	AA	GG	GG	GG	GG	AA	GG	GG	AA	GG	GG	AA	GG	GG	NN	AA	AA	AA	AA	GG	AA	GG	GG	GG	GG	AA	AA	AA	GG	AA
IWA7893	T/C	T	1	158		TT	TT	TT	TT	TT	TT	TT	TT	TT	TT	TT	TT	TT	TT	TT	TT	TT	TT	TT	TT	TT	TT	TT	TT	TT	TT	TT	TT	NN	TT	TT	TT	TT	TT	TT	TT	TT	TT	TT	TT	TT	TT	TT	TT
IWA2035	A/G	A	1	173		AA	AA	AA	AA	GG	AA	AA	AA	AA	AA	GG	AA	GG	AA	AA	AA	AA	AA	AA	GG	AA	AA	AA	AA	AA	GG	AA	AA	AA	GG	GG	AA	GG	AA	GG	AA	AA	AA	AA	AA	AA	AA	AA	AA
IWA962	A/G	G	2	35		AA	AA	AA	AA	GG	GG	GG	AA	AA	AA	AA	GG	GG	AA	AA	AA	AA	AA	AA	GG	GG	AA	AA	AA	AA	GG	AA	GG	AA	AA	GG	GG	GG	GG	GG	AA	AA	AA	AA	AA	AA	AA	AA	AA
IWA6758	A/G	G	2	51		AA	AA	AA	AA	GG	GG	GG	GG	AA	GG	AA	GG	GG	GG	AA	AA	AA	AA	AA	GG	AA	AA	AA	AA	GG	GG	GG	GG	GG	GG	GG	GG	GG	GG	GG	GG	AA	GG	AA	GG	AA	AA	GG	AA
IWA3307	T/C	C	2	57		TT	TT	CC	CC	TT	TT	TT	CC	CC	CC	TT	TT	TT	CC	TT	CC	CC	CC	TT	TT	CC	TT	CC	TT	CC	TT	TT	TT	CC	CC	CC	TT	TT	TT	TT	CC	CC	TT	TT	CC	CC	CC	CC	CC
IWA5769	A/G	G	2	93		GG	AA	GG	GG	GG	AA	AA	AA	GG	GG	AA	AA	AA	AA	AA	GG	AA	AA	AA	GG	AA	AA	AA	AA	GG	AA	AA	AA	AA	AA	AA	GG	AA	GG	AA	AA	AA	AA	AA	AA	AA	GG	AA	AA
IWA3017	A/G	G	2	94		AA	AA	AA	AA	GG	AA	AA	AA	AA	AA	AA	AA	AA	AA	AA	AA	AA	NN	AA	GG	AA	AA	AA	AA	GG	AA	AA	AA	AA	AA	AA	AA	AA	GG	AA	AA	AA	AA	AA	AA	GG	GG	AA	AA
IWA1825	T/C	C	2	109		CC	CC	CC	CC	TT	TT	CC	CC	CC	CC	CC	TT	TT	TT	CC	CC	TT	NN	TT	TT	CC	CC	CC	CC	TT	CC	TT	TT	CC	CC	TT	TT	TT	TT	TT	CC	CC	CC	CC	CC	CC	CC	TT	TT
IWA3892	A/G	A	2	123		AA	AA	AA	AA	AA	AA	AA	AA	AA	AA	AA	AA	AA	AA	AA	AA	AA	AA	AA	AA	AA	AA	AA	GG	AA	GG	AA	AA	GG	AA	AA	AA	GG	AA	AA	GG	GG	AA	AA	AA	AA	AA	AA	AA
IWA2077	A/G	A	2	141		GG	GG	GG	AA	GG	GG	AA	GG	GG	AA	AA	GG	GG	GG	GG	AA	GG	GG	GG	AA	AA	GG	GG	GG	AA	AA	GG	GG	GG	AA	GG	GG	GG	GG	GG	GG	GG	GG	GG	AA	GG	GG	GG	GG
IWA2547	T/C	C	3	21		TT	TT	TT	TT	CC	TT	TT	TT	TT	TT	TT	TT	TT	TT	CC	TT	TT	TT	TT	CC	TT	TT	TT	CC	TT	CC	TT	CC	TT	CC	CC	TT	TT	CC	TT	TT	TT	TT	TT	TT	TT	CC	CC	TT
IWA980	A/C	A	3	49		AA	AA	AA	AA	CC	CC	AA	CC	AA	AA	AA	CC	CC	AA	AA	AA	AA	AA	AA	AA	CC	CC	AA	AA	CC	CC	CC	AA	AA	AA	AA	CC	CC	CC	CC	CC	AA	AA	AA	CC	AA	CC	AA	CC
IWA2341	T/C	C	3	91		TT	CC	TT	CC	CC	TT	TT	TT	TT	TT	CC	TT	CC	CC	CC	TT	TT	CC	CC	TT	CC	TT	CC	CC	CC	CC	TT	TT	CC	TT	TT	TT	TT	CC	TT	TT	TT	CC	CC	CC	TT	CC	TT	CC
IWA422	T/C	C	4	9		TT	CC	CC	CC	CC	TT	TT	CC	TT	CC	TT	CC	TT	CC	TT	TT	TT	TT	CC	CC	TT	CC	CC	CC	TT	TT	TT	TT	TT	CC	CC	CC	CC	CC	CC	TT	CC	TT	CC	TT	CC	CC	CC	CC
IWA3520	A/C	C	4	62		CC	AA	CC	CC	AA	CC	CC	CC	CC	CC	CC	CC	CC	CC	CC	CC	CC	CC	CC	AA	AA	AA	CC	AA	CC	CC	CC	CC	CC	CC	AA	CC	CC	AA	AA	CC	AA	CC	AA	CC	CC	CC	CC	CC
IWA424	T/C	T	4	78		TT	TT	TT	TT	CC	TT	TT	TT	TT	TT	TT	TT	TT	TT	TT	TT	TT	TT	TT	CC	TT	TT	CC	TT	CC	TT	TT	TT	TT	TT	CC	TT	CC	CC	TT	TT	TT	CC	TT	TT	TT	CC	CC	TT
IWA5272	A/G	A	4	96		GG	AA	AA	AA	GG	AA	AA	AA	AA	AA	GG	GG	AA	AA	AA	AA	AA	GG	AA	GG	GG	AA	AA	AA	AA	GG	AA	GG	AA	AA	GG	GG	GG	GG	GG	AA	GG	AA	GG	AA	AA	AA	GG	AA
IWA7947	A/C	C	4	110		CC	CC	CC	CC	AA	CC	CC	AA	AA	AA	CC	CC	CC	CC	CC	AA	CC	CC	CC	CC	CC	CC	CC	CC	CC	CC	CC	CC	CC	CC	AA	AA	CC	AA	CC	CC	CC	CC	CC	AA	CC	CC	CC	CC
IWA200	A/G	G	4	160		GG	GG	GG	GG	AA	GG	GG	GG	GG	GG	GG	AA	GG	GG	GG	GG	GG	GG	AA	GG	GG	GG	GG	GG	GG	GG	GG	GG	GG	GG	GG	GG	GG	AA	GG	AA	GG	GG	GG	GG	GG	GG	GG	GG
IWA3576	T/C	C	4	177		TT	TT	TT	TT	CC	TT	TT	TT	TT	TT	TT	TT	TT	TT	TT	TT	TT	TT	TT	TT	TT	TT	TT	TT	TT	CC	TT	TT	TT	CC	CC	TT	TT	CC	TT	TT	TT	TT	TT	TT	TT	TT	TT	CC
IWA905	A/G	A	5	112		AA	AA	AA	AA	AA	AA	AA	AA	AA	AA	AA	AA	AA	AA	AA	AA	AA	AA	GG	AA	AA	AA	AA	GG	AA	AA	AA	AA	AA	AA	AA	AA	AA	AA	AA	AA	AA	AA	AA	AA	AA	AA	AA	AA
IWA4606	T/C	C	5	126		CC	CC	CC	CC	TT	CC	TT	CC	CC	CC	TT	CC	TT	CC	TT	TT	CC	CC	CC	TT	CC	CC	TT	CC	TT	CC	CC	TT	TT	CC	TT	TT	TT	TT	CC	TT	CC	CC	CC	CC	CC	TT	CC	TT
IWA586	T/C	T	5	147		TT	TT	TT	TT	TT	TT	TT	TT	TT	TT	TT	TT	TT	TT	TT	TT	TT	TT	TT	TT	TT	TT	TT	TT	CC	TT	TT	TT	TT	CC	TT	TT	TT	TT	TT	TT	TT	TT	TT	TT	CC	TT	TT	TT
IWA7312	A/G	A	5	149		AA	AA	AA	AA	AA	AA	AA	AA	AA	AA	AA	AA	AA	AA	AA	AA	AA	AA	AA	AA	AA	AA	AA	AA	GG	AA	AA	AA	AA	AA	AA	AA	AA	AA	AA	AA	AA	AA	AA	AA	AA	AA	AA	AA
IWA226	T/C	C	5	163		CC	CC	CC	CC	CC	CC	CC	CC	TT	CC	CC	TT	CC	CC	TT	CC	CC	CC	CC	CC	CC	TT	CC	CC	TT	TT	TT	TT	CC	CC	CC	CC	CC	CC	CC	TT	CC	TT	CC	CC	CC	TT	CC	TT
IWA5177	T/C	T	5	197		TT	TT	TT	TT	CC	TT	TT	TT	TT	TT	TT	TT	TT	TT	TT	TT	TT	TT	TT	CC	TT	TT	TT	TT	TT	TT	TT	CC	TT	TT	CC	CC	CC	CC	TT	TT	TT	TT	TT	TT	TT	TT	TT	TT
IWA3206	T/C	C	5	266		TT	TT	TT	TT	TT	TT	TT	CC	TT	TT	TT	TT	CC	TT	CC	TT	TT	TT	TT	TT	CC	TT	TT	TT	CC	TT	TT	TT	TT	TT	TT	TT	TT	TT	TT	TT	TT	TT	TT	TT	TT	CC	TT	TT
IWA5969	T/C	T	7	13		TT	TT	TT	TT	CC	TT	TT	CC	TT	CC	TT	CC	CC	CC	CC	TT	TT	TT	CC	CC	CC	CC	TT	TT	CC	TT	CC	CC	CC	CC	CC	CC	CC	CC	CC	TT	TT	CC	CC	TT	CC	TT	TT	CC
IWA2049	T/C	T	7	27		CC	CC	CC	CC	CC	CC	CC	CC	CC	CC	CC	TT	CC	CC	CC	CC	TT	CC	CC	CC	TT	TT	CC	CC	TT	CC	CC	TT	CC	CC	TT	TT	TT	CC	CC	TT	TT	CC	CC	CC	CC	CC	TT	CC
IWA1996	A/G	G	7	35		GG	GG	GG	GG	GG	GG	GG	GG	GG	GG	GG	GG	GG	GG	GG	GG	GG	GG	GG	GG	GG	GG	GG	GG	GG	AA	GG	GG	AA	GG	GG	GG	GG	GG	GG	GG	GG	GG	GG	GG	GG	GG	GG	GG
IWA5039	A/G	A	7	58		AA	AA	AA	AA	AA	AA	AA	AA	AA	AA	AA	AA	GG	AA	AA	AA	AA	AA	AA	AA	AA	AA	AA	AA	GG	AA	AA	AA	AA	AA	GG	GG	AA	AA	AA	AA	AA	AA	AA	AA	GG	AA	AA	AA
IWA6877	T/C	T	7	59		TT	TT	TT	CC	CC	CC	TT	CC	CC	CC	TT	CC	CC	CC	CC	CC	CC	TT	TT	CC	TT	CC	TT	CC	CC	TT	TT	CC	CC	CC	CC	CC	CC	CC	CC	CC	CC	CC	CC	CC	CC	CC	TT	CC
IWA8215	T/G	T	7	70		GG	GG	GG	GG	GG	TT	GG	GG	GG	TT	GG	GG	TT	GG	TT	GG	TT	GG	GG	GG	GG	GG	GG	GG	GG	GG	GG	GG	TT	TT	GG	GG	GG	GG	GG	GG	GG	GG	GG	GG	TT	GG	GG	TT
IWA7011	A/G	G	7	75		AA	AA	AA	AA	AA	GG	AA	AA	GG	GG	AA	AA	AA	AA	GG	AA	GG	AA	AA	AA	AA	AA	AA	AA	GG	AA	AA	AA	GG	GG	AA	AA	AA	AA	AA	AA	AA	AA	AA	AA	AA	AA	AA	GG
IWA2332	A/G	A	7	102		GG	GG	GG	GG	AA	GG	GG	GG	AA	GG	AA	AA	GG	AA	AA	GG	GG	AA	GG	AA	GG	AA	AA	AA	AA	GG	GG	AA	AA	GG	AA	GG	AA	AA	AA	AA	AA	AA	AA	GG	AA	AA	GG	AA
IWA5202	A/G	A	8	3		AA	AA	AA	GG	GG	GG	AA	GG	GG	AA	GG	GG	AA	GG	GG	AA	GG	AA	GG	GG	AA	GG	AA	GG	AA	GG	AA	GG	AA	AA	GG	GG	GG	GG	GG	AA	AA	GG	AA	AA	GG	GG	GG	GG
IWA6632	A/C	A	8	57		AA	AA	AA	AA	AA	AA	CC	AA	AA	AA	AA	CC	AA	AA	AA	CC	CC	AA	AA	CC	AA	AA	CC	AA	AA	AA	AA	AA	AA	AA	AA	AA	AA	AA	AA	AA	CC	AA	AA	CC	AA	CC	CC	AA
IWA377	T/C	T	8	73		TT	TT	TT	TT	TT	TT	CC	TT	TT	TT	TT	TT	TT	TT	TT	TT	TT	TT	TT	TT	TT	TT	TT	TT	TT	TT	TT	TT	TT	CC	TT	TT	TT	TT	TT	TT	TT	TT	TT	TT	TT	TT	TT	TT
IWA8480	A/G	G	8	77		GG	AA	AA	AA	GG	NN	GG	AA	AA	GG	AA	GG	AA	AA	AA	AA	AA	AA	AA	GG	AA	GG	GG	AA	AA	GG	AA	GG	AA	AA	GG	GG	GG	AA	GG	AA	GG	AA	AA	GG	GG	AA	AA	AA
IWA5890	T/C	C	8	84		CC	TT	TT	TT	CC	TT	CC	CC	TT	CC	TT	CC	CC	TT	CC	TT	CC	TT	TT	CC	CC	CC	TT	CC	CC	CC	CC	CC	CC	CC	CC	CC	CC	TT	CC	CC	CC	TT	TT	CC	CC	CC	TT	CC
IWA4085	T/C	C	8	88		CC	TT	TT	TT	CC	CC	CC	CC	CC	CC	CC	CC	CC	CC	TT	CC	CC	CC	CC	CC	CC	CC	CC	CC	CC	CC	CC	CC	TT	CC	CC	CC	CC	TT	CC	CC	CC	CC	CC	CC	CC	CC	TT	TT
IWA6221	T/C	C	8	95		CC	CC	CC	CC	CC	CC	CC	CC	TT	TT	CC	CC	CC	CC	CC	CC	CC	CC	CC	CC	TT	CC	CC	CC	CC	CC	CC	CC	CC	TT	CC	CC	CC	CC	CC	CC	CC	CC	CC	TT	CC	CC	CC	CC
IWA321	T/C	T	8	101		TT	TT	TT	TT	TT	TT	TT	TT	TT	TT	TT	TT	TT	TT	TT	TT	TT	TT	TT	TT	TT	TT	TT	CC	TT	TT	CC	TT	TT	TT	TT	TT	TT	TT	TT	CC	TT	TT	TT	TT	TT	CC	TT	TT
IWA6100	A/G	G	10	35		GG	GG	GG	AA	AA	AA	AA	AA	GG	GG	AA	AA	AA	GG	GG	AA	AA	GG	GG	AA	AA	AA	GG	GG	AA	AA	AA	AA	GG	GG	AA	GG	AA	AA	AA	GG	AA	AA	AA	GG	AA	AA	AA	GG
IWA1992	A/G	G	10	43		GG	GG	GG	AA	GG	AA	AA	GG	GG	GG	AA	GG	AA	GG	GG	AA	AA	GG	GG	GG	GG	GG	GG	GG	AA	GG	GG	GG	GG	GG	GG	GG	GG	GG	GG	GG	AA	AA	AA	GG	AA	GG	AA	GG
IWA7216	T/C	C	10	54		TT	TT	TT	CC	CC	TT	CC	CC	TT	TT	CC	CC	TT	TT	CC	CC	TT	CC	CC	CC	CC	TT	TT	CC	TT	CC	CC	CC	CC	CC	CC	CC	CC	CC	CC	TT	CC	TT	TT	CC	CC	TT	TT	CC
IWA1570	T/G	G	10	68		TT	TT	TT	TT	GG	TT	TT	GG	TT	TT	TT	GG	GG	TT	TT	TT	TT	TT	TT	GG	TT	TT	TT	TT	TT	TT	GG	GG	TT	TT	GG	GG	GG	GG	GG	TT	TT	TT	TT	TT	TT	GG	TT	TT
IWA2170	A/G	G	10	167		GG	AA	GG	GG	GG	AA	AA	AA	GG	AA	GG	GG	GG	GG	GG	GG	AA	GG	GG	GG	GG	GG	GG	GG	AA	AA	GG	GG	GG	AA	GG	GG	GG	GG	GG	AA	AA	AA	AA	AA	AA	GG	AA	AA
IWA1034	T/C	C	10	181		TT	TT	TT	TT	TT	TT	TT	CC	TT	TT	TT	TT	TT	TT	TT	TT	TT	TT	TT	TT	TT	TT	TT	TT	TT	TT	TT	TT	TT	CC	TT	TT	TT	TT	TT	TT	TT	TT	TT	TT	TT	TT	TT	CC
IWA8109	A/G	G	11	26		GG	GG	GG	GG	AA	GG	GG	GG	GG	GG	GG	AA	GG	AA	GG	GG	GG	AA	AA	GG	GG	GG	GG	AA	GG	GG	GG	GG	GG	GG	GG	GG	GG	AA	GG	GG	AA	GG	AA	AA	GG	GG	GG	AA
IWA6461	T/C	C	11	85		CC	CC	TT	CC	TT	TT	CC	TT	TT	TT	CC	TT	CC	CC	CC	TT	CC	CC	CC	TT	CC	CC	TT	CC	TT	CC	CC	CC	CC	TT	TT	TT	TT	CC	TT	CC	CC	CC	CC	TT	CC	TT	CC	TT
IWA27	A/G	G	11	116		GG	GG	GG	GG	GG	GG	GG	GG	GG	AA	GG	GG	GG	GG	GG	GG	GG	AA	GG	GG	GG	GG	GG	GG	GG	GG	GG	GG	GG	GG	GG	GG	GG	GG	GG	GG	AA	GG	GG	AA	GG	GG	GG	GG
IWA5375	T/G	T	12	26		GG	GG	GG	GG	TT	GG	GG	TT	GG	GG	GG	TT	GG	GG	GG	GG	GG	GG	GG	TT	GG	GG	GG	GG	GG	TT	GG	TT	GG	GG	TT	TT	TT	TT	TT	GG	GG	GG	GG	GG	GG	GG	GG	GG
IWA2144	T/C	T	13	4		CC	CC	CC	CC	TT	TT	CC	TT	CC	CC	CC	TT	TT	CC	TT	CC	TT	CC	CC	TT	TT	CC	CC	CC	CC	TT	CC	CC	CC	CC	TT	CC	TT	TT	TT	TT	CC	CC	CC	TT	TT	TT	CC	CC
IWA1486	T/C	T	13	119		TT	TT	TT	CC	TT	TT	TT	CC	TT	TT	TT	CC	TT	TT	CC	CC	TT	TT	TT	CC	CC	TT	TT	CC	CC	TT	CC	CC	CC	TT	CC	TT	TT	TT	CC	CC	CC	TT	TT	TT	CC	CC	TT	TT
IWA6988	T/C	T	13	189		TT	TT	TT	TT	CC	TT	TT	CC	CC	CC	CC	TT	CC	TT	CC	TT	TT	TT	CC	TT	CC	CC	CC	TT	CC	CC	TT	TT	CC	TT	TT	TT	TT	CC	TT	CC	CC	CC	TT	CC	CC	CC	CC	CC
IWA2646	A/G	G	13	194		GG	GG	GG	GG	GG	GG	GG	AA	GG	GG	GG	AA	AA	GG	GG	GG	GG	GG	GG	AA	AA	GG	AA	GG	AA	AA	AA	GG	GG	GG	AA	GG	AA	GG	AA	AA	GG	GG	GG	AA	GG	GG	GG	GG
IWA868	T/C	T	14	0		TT	CC	CC	CC	CC	TT	TT	TT	TT	CC	CC	TT	CC	CC	CC	TT	TT	CC	CC	CC	CC	CC	CC	CC	CC	CC	CC	CC	CC	TT	CC	CC	CC	CC	CC	CC	CC	CC	CC	CC	CC	CC	TT	CC
IWA7227	T/C	C	14	68		CC	CC	CC	CC	TT	CC	CC	CC	TT	TT	TT	TT	CC	CC	TT	CC	CC	TT	TT	TT	CC	TT	TT	TT	CC	TT	CC	TT	TT	CC	TT	TT	TT	TT	CC	CC	CC	TT	TT	TT	CC	TT	TT	CC
IWA3633	T/C	C	14	85		CC	CC	CC	CC	TT	CC	CC	CC	CC	CC	CC	TT	CC	CC	CC	CC	CC	CC	CC	TT	CC	CC	CC	CC	CC	CC	CC	TT	CC	TT	TT	TT	TT	TT	CC	TT	CC	CC	CC	TT	CC	CC	TT	TT
IWA8069	A/G	A	14	115		AA	AA	AA	AA	GG	AA	AA	GG	GG	AA	AA	AA	GG	AA	GG	GG	GG	AA	AA	GG	AA	AA	GG	AA	AA	GG	AA	AA	GG	GG	GG	GG	GG	GG	AA	AA	AA	AA	AA	GG	GG	AA	AA	GG
IWA4280	A/G	A	14	119		AA	AA	AA	AA	GG	AA	AA	GG	GG	GG	GG	GG	GG	AA	GG	GG	GG	AA	AA	GG	AA	GG	GG	GG	AA	GG	AA	GG	GG	GG	GG	GG	GG	GG	GG	AA	GG	GG	AA	GG	GG	AA	GG	GG
IWA22	A/G	A	14	205		GG	GG	GG	GG	GG	AA	GG	AA	GG	GG	GG	GG	GG	AA	GG	AA	AA	AA	GG	GG	AA	GG	GG	GG	AA	GG	GG	GG	GG	AA	GG	GG	GG	GG	GG	AA	GG	AA	GG	GG	AA	AA	GG	AA
IWA4824	A/G	A	18	75		AA	AA	AA	AA	AA	GG	AA	AA	AA	AA	AA	AA	GG	GG	AA	AA	AA	AA	AA	AA	GG	AA	AA	AA	AA	AA	GG	AA	AA	AA	AA	AA	AA	AA	GG	GG	AA	AA	GG	AA	AA	AA	AA	AA
IWA6596	T/C	T	18	114		CC	TT	TT	CC	TT	TT	CC	TT	TT	TT	CC	CC	TT	CC	TT	CC	CC	CC	CC	CC	TT	TT	TT	TT	CC	TT	CC	TT	TT	CC	CC	CC	CC	TT	CC	CC	CC	CC	TT	TT	TT	CC	TT	TT
IWA3491	T/C	T	18	138		TT	TT	TT	TT	TT	TT	CC	TT	TT	TT	TT	TT	TT	TT	TT	CC	CC	TT	TT	TT	TT	TT	TT	TT	CC	TT	TT	TT	TT	TT	TT	CC	TT	TT	TT	TT	TT	TT	TT	TT	TT	TT	TT	TT
IWA3066	A/G	G	18	217		GG	GG	GG	GG	GG	GG	AA	GG	GG	GG	GG	GG	GG	GG	GG	AA	AA	GG	GG	GG	AA	GG	GG	GG	GG	GG	GG	GG	GG	GG	GG	GG	GG	GG	GG	GG	GG	GG	GG	GG	GG	GG	GG	GG
IWA1493	A/C	C	19	0		AA	AA	AA	AA	CC	AA	AA	AA	CC	AA	CC	AA	CC	CC	CC	AA	AA	AA	AA	AA	AA	CC	AA	AA	AA	AA	AA	AA	CC	AA	AA	AA	AA	CC	AA	AA	CC	AA	AA	AA	AA	AA	CC	AA
IWA8134	T/C	C	19	37		CC	CC	CC	CC	TT	CC	CC	TT	TT	TT	CC	TT	TT	TT	CC	CC	CC	TT	CC	TT	TT	TT	CC	CC	CC	TT	TT	TT	CC	TT	TT	TT	TT	TT	TT	TT	CC	CC	CC	TT	TT	CC	TT	TT
IWA2888	T/C	C	19	38		CC	CC	CC	CC	CC	CC	CC	CC	CC	TT	CC	CC	CC	CC	CC	CC	CC	CC	CC	CC	CC	CC	CC	CC	CC	CC	CC	CC	CC	CC	CC	CC	CC	CC	CC	CC	CC	CC	CC	CC	CC	CC	CC	CC
IWA7625	A/G	A	19	50		AA	AA	AA	AA	AA	GG	AA	AA	AA	AA	AA	AA	GG	GG	AA	AA	AA	AA	AA	AA	GG	AA	AA	AA	AA	AA	GG	AA	AA	AA	AA	AA	AA	AA	GG	GG	AA	AA	GG	AA	AA	AA	AA	AA
IWA2090	A/G	A	19	60		GG	GG	GG	GG	GG	GG	GG	GG	GG	AA	GG	NN	AA	AA	GG	GG	GG	GG	GG	NN	AA	GG	GG	GG	GG	NN	AA	GG	GG	GG	NN	NN	NN	GG	GG	GG	GG	GG	GG	GG	GG	GG	GG	GG
IWA6770	A/G	G	19	84		GG	GG	GG	GG	GG	GG	GG	GG	GG	GG	GG	GG	AA	AA	AA	GG	GG	GG	GG	GG	AA	GG	GG	GG	AA	GG	AA	GG	AA	AA	GG	GG	GG	GG	AA	GG	AA	GG	GG	GG	GG	AA	GG	GG
IWA7257	T/G	T	19	112		GG	GG	GG	GG	TT	GG	GG	GG	TT	GG	TT	GG	TT	GG	TT	GG	GG	GG	GG	GG	TT	GG	GG	GG	TT	GG	TT	TT	TT	GG	GG	GG	GG	TT	GG	TT	TT	TT	GG	GG	TT	GG	TT	GG
IWA404	T/C	T	19	118		TT	TT	TT	TT	TT	TT	TT	TT	TT	TT	TT	TT	TT	TT	TT	TT	TT	TT	TT	TT	TT	TT	TT	TT	TT	TT	TT	TT	TT	TT	TT	TT	TT	TT	TT	TT	TT	TT	TT	TT	CC	TT	TT	TT
IWA7816	A/G	G	21	68		GG	AA	AA	AA	GG	GG	GG	GG	GG	GG	GG	GG	GG	GG	GG	GG	GG	GG	GG	GG	GG	GG	GG	GG	GG	GG	AA	GG	GG	GG	GG	GG	GG	GG	GG	AA	GG	GG	GG	GG	AA	GG	GG	GG
IWA167	A/C	C	21	73		AA	AA	AA	AA	CC	AA	AA	AA	AA	AA	CC	CC	AA	NN	AA	AA	AA	CC	CC	CC	AA	AA	CC	CC	CC	AA	CC	CC	AA	AA	CC	CC	CC	CC	CC	AA	AA	CC	AA	CC	AA	AA	AA	AA
IWA7306	A/G	A	23	6		AA	AA	AA	AA	GG	AA	GG	GG	AA	AA	AA	AA	AA	AA	AA	AA	AA	AA	AA	GG	AA	NN	GG	GG	AA	GG	AA	GG	AA	AA	AA	GG	GG	GG	AA	AA	AA	AA	AA	AA	AA	AA	AA	AA
IWA7121	T/G	T	23	49		TT	GG	TT	TT	TT	TT	TT	TT	TT	TT	GG	TT	TT	GG	TT	TT	TT	GG	TT	TT	GG	TT	TT	TT	TT	TT	TT	GG	TT	TT	TT	TT	TT	TT	TT	GG	TT	GG	GG	TT	TT	TT	TT	TT
IWA3715	T/C	C	23	56		CC	CC	CC	CC	CC	CC	CC	CC	CC	CC	CC	CC	CC	TT	CC	CC	CC	TT	CC	CC	TT	CC	TT	CC	CC	CC	CC	TT	TT	TT	TT	CC	CC	CC	CC	TT	CC	CC	CC	CC	CC	TT	CC	CC
IWA7549	A/C	A	23	105		AA	AA	AA	AA	AA	AA	AA	AA	AA	AA	AA	AA	AA	AA	AA	AA	AA	AA	AA	AA	AA	AA	AA	AA	AA	AA	AA	AA	AA	AA	AA	AA	AA	AA	AA	AA	AA	CC	AA	AA	AA	AA	AA	AA
IWA2011	A/G	A	23	106		AA	AA	AA	AA	AA	AA	AA	AA	AA	AA	AA	AA	AA	AA	AA	AA	AA	AA	AA	AA	AA	AA	GG	AA	AA	AA	AA	AA	AA	GG	AA	AA	AA	AA	AA	AA	AA	AA	AA	AA	AA	AA	AA	AA
IWA4483	A/G	A	23	145		AA	AA	AA	AA	AA	GG	GG	AA	GG	AA	AA	AA	AA	GG	GG	AA	GG	GG	AA	AA	AA	AA	AA	AA	AA	AA	AA	AA	GG	GG	AA	AA	AA	AA	AA	AA	AA	AA	AA	AA	GG	GG	GG	GG
IWA1108	T/C	T	24	40		CC	TT	TT	TT	CC	TT	TT	CC	CC	CC	CC	CC	CC	TT	CC	CC	CC	CC	CC	CC	CC	CC	TT	CC	CC	CC	TT	CC	CC	CC	CC	TT	CC	CC	CC	TT	TT	CC	TT	TT	TT	CC	CC	TT
IWA8525	A/G	G	24	48		AA	GG	AA	AA	GG	AA	AA	GG	GG	GG	GG	GG	AA	AA	AA	GG	GG	GG	GG	GG	AA	AA	GG	GG	AA	AA	GG	GG	AA	AA	GG	AA	GG	AA	GG	GG	AA	AA	GG	GG	AA	AA	AA	AA
IWA3437	A/G	G	24	65		GG	GG	AA	GG	GG	GG	GG	GG	GG	GG	GG	GG	GG	GG	GG	GG	GG	AA	AA	GG	AA	GG	GG	AA	GG	GG	GG	AA	AA	AA	GG	GG	GG	AA	AA	GG	AA	GG	GG	GG	GG	GG	AA	AA
IWA4701	T/C	C	24	98		CC	CC	CC	CC	TT	TT	TT	TT	CC	TT	CC	TT	CC	CC	CC	TT	TT	CC	CC	CC	TT	CC	CC	CC	CC	CC	CC	TT	CC	CC	TT	TT	CC	TT	TT	CC	CC	CC	CC	CC	TT	CC	CC	CC
IWA615	T/C	C	24	107		TT	TT	TT	TT	CC	CC	CC	CC	CC	TT	TT	CC	TT	TT	TT	CC	CC	TT	TT	CC	TT	TT	TT	TT	TT	TT	TT	CC	TT	TT	CC	CC	CC	CC	CC	TT	TT	TT	TT	TT	CC	TT	TT	TT
[truncated: 840 more columns]
