# Supplementary material for: A Genome-Wide Association Study of Resistance to Stripe Rust (Puccinia striiformis f. sp. tritici) in a Worldwide Collection of Hexaploid Spring Wheat (Triticum aestivum L.)
Source: G3 (Bethesda). 2015 Jan 20;5(3):449–65. doi: 10.1534/g3.114.014563 (PMC4349098; doi:10.1534/g3.114.014563)
Supplement: Supporting Information [file supp_g3.114.014563_FileS2.xlsx]

## Sheet: File S2
A Genome-Wide Association Study of Resistance to Stripe Rust (Puccinia striiformis f. sp. tritici) in a Worldwide Collection of Hexaploid Spring Wheat (Triticum aestivum L.)
Marco Maccaferri*,§, Junli Zhang*, Peter BulliϮ, Zewdie Abate*, Shiaoman Chao**, Dario Cantu***, Eligio Bossolini*, Xianming Chen Ϯ Ϯ , Michael PumphreyϮ, Jorge Dubcovsky*,Ϯ Ϯ Ϯ
* Department of Plant Sciences, University of California, Davis, CA 95616, USA; § Department of Agricultural Sciences (DipSA), University of Bologna, Bologna 40127, Italy; Ϯ Department of Crop and Soil Sciences, Washington State University, Pullman, WA 99164-6420, USA ; Ϯ Ϯ USDA-ARS, Wheat Genetics, Quality Physiology, and Disease Research Unit, and Department of Plant Pathology, Washington State…
Supplemental File S2. Results of BLASTX to Brachypodium and rice proteins using as query wheat transcripts corresponding to the SNP mapped to the confidence intervals of the 10 significant QTL (Table 3). Annotations were retrieved from the Phytozome database.
Loci with annotations typical or R genes are highlighted in orange.
R genes include CC-NB-LRR (coiled-coil domain, nucleotide binding site, leucine-rich repeat), RLP (receptor like proteins coupled with extracellular LRR) and RLK (kinase domain coupled with LRR).
QTL information				SNP information		Brachypodium Protein (Bold= putative colinear region)				Rice Protein (Bold= putative colinear region)
Chromosome	SNP (1)	cM	GWAS test	illumina assay	SNP Flanking sequence	Top BLAST Hit	e-value	%identity	length	Top BLAST Hit	e-value	%identity	length	blast2GO	PFAM	PFAM	PANTHER	PANTHER	KOG	KOG	GO	GO	GO	GO	GO	GO	GO	GO
1B	IWA8332	121.997		9K-ANCHOR	ATGGAAAGTGGTTTAACGACAGTTCCGAGGACATCAGAACCTGCTGTGAC[A/G]AAGCTCTTCAGACACTGCGCGCACAATACGGCTGGGAGACTCTGGATGTG	Bradi4g41550.1	0	91.64	610	LOC_Os12g07150.1	0	86.75	604	allophanate hydrolase activity, fatty acid amide hydrolase activity, amidase activity (Blast2GO)	PF01425	Amidase	PTHR11895	AMIDASE	KOG1211	Amidases	GO:0016884	carbon-nitrogen ligase activity, with glutamine as amido-N-donor	GO:0005886	plasma membrane	GO:0006950	response to stress
1B	IWA7992	121.997		9K-ANCHOR	CCGATCGTCACGTAGTGCGCGAGCCGCATTTCCTCAATCTCAGGGACCGTCACATCCAGAGTCTCCCAGCCGTATTGTGCGTGCAGTGTCTGAAGAGCTT[T/C]GTCACAGCAGGTTCTGATGTCCTCGGAACTGTCGTTAAACCACTTTCCATATTTTGCTAGCCTGACGTTGCTAATCGAGGGTGTCGACGTCAGCATAGGC	Bradi4g41550.1	2e-166	94.72	303	LOC_Os12g07150.1	5e-159	90.43	303	allophanate hydrolase activity, fatty acid amide hydrolase activity, amidase activity (Blast2GO)	PF01425	Amidase	PTHR11895	AMIDASE	KOG1211	Amidases	GO:0016884	carbon-nitrogen ligase activity, with glutamine as amido-N-donor	GO:0005886	plasma membrane	GO:0006950	response to stress
1B	IWB36475	122.363		90K-PROJECTED	TGTTATTGTAGACCATGATGATCATGCAGAACTAAATGGTATGTTCTTCC[A/G]TACATTGTTCTTTGATACCCAGTTTTGAACAGAATACTCTAGGAAAATTG	.	.	.	.	.	.	.	.
1B	IWB9292	122.363		90K-PROJECTED	TCATACAGGTTCAGTTCTGATGAATGCAGGTTTGTTTCGAGTAATTCAGT[T/C]AACTCAGACTAGGGACATGATAAAATAGGGAGACACATGGCCGCTCTATT	.	.	.	.	.	.	.	.
1B	IWB7694	122.363		90K-PROJECTED	GCACGTCTACCCAGCTGCACATTGTAAATTCCGTTATGGGACCAGCGAGG[T/C]TACACTTGAAATTTTGCTCCAGTCCAAGCATCACGTGGCAGTACAGACTT	.	.	.	.	.	.	.	.
1B	IWB4454	122.363		90K-PROJECTED	GTAATCTGGTAATGGCCAAGGGATGATACACAATACACAGATGGACTGAA[T/C]GAAGAAGCATGTGCGTGCATGGGGGTACCTTGTAATACTCATAAGCGTGT	.	.	.	.	.	.	.	.
1B	IWB35119	122.363		90K-PROJECTED	GGTACATGACAAAAGATGGTGAAAAGTTATCGGAGATGCTGGGAATTCAGTTCCAA[T/C]ATATCTTGACCTCACAGAAATCCCCTGAAGTAATGCGCTTCTTGGAGATGATATTTGCTTCCAACAACTTGCCAAAAGAAATATCAAGTAAGCTTATTCC	.	.	.	.	.	.	.	.
1B	IWB31676	122.363		90K-PROJECTED	GTGCTTCATACCACCTTGCTGCTGGAAAGAGTATTTTCAGCTGATGTGCA[T/G]GTTTATAAAGCTGTACCCATACCCTTGTATTCCTGACTTGTCGAATGATT	.	.	.	.	.	.	.	.
1B	IWB14703	122.363		90K-PROJECTED	GTTGAAGCACTTGAAGATCTAGGCGGCAATGGACAATGAATGATACACAC[T/C]ACATAGATCGATGGAACTGGAAGCATGTGCATGTGCATGAGATAAGTCTT	.	.	.	.	.	.	.	.
1B	IWB48895	122.363		90K-PROJECTED	TAGTGCCAGAAGCTATGTACAATATGTCTAGACTACACGTCATGGCACTC[A/G]CTGGCAATAGGAACCTAACCGGGCCAATACCAAGCAATCAAACATTCAGC	Bradi1g01436.1	8e-76	64.41	222	LOC_Os11g10310.1	2e-97	78.95	228	LRR					KOG:4579	Leucine-rich repeat (LRR) protein associated with apoptosis in muscle tissue	GO:0004672	protein kinase activity
1B	IWB62218	122.363		90K-PROJECTED	AAAGTTTGCAGCTGCCTCAGGCCACCGAATGATTCTGGTAGATGGCTTAT[A/C]TCTTTGCATCCTCGCAGAGAGAGAAACTTAAGACGAGGTAGCACCTTCAC	Bradi1g29360.1	6e-26	48.84	129	LOC_Os08g14850.1	4e-22	64.38	73	NBS LRR	Pfam:00931	NB-ARC domain	Panther:23155	LEUCINE-RICH REPEAT-CONTAINING PROTEIN			GO:0043531	ADP binding	GO:0006915	apoptotic process
1B	IWB57628	122.363		90K-PROJECTED	TACAACTTATAAGTACAGAAATAACACATGAATAGAAAGAGAGCCTATCA[A/G]GACGAGCGTCGCTGCACTAGCTTCAAGACAGGTTTTTTTGCATGCTCGGA	Bradi1g29360.1	5e-170	37.5	32	LOC_Os08g14850.1	4e-22	64.38	73	NBS LRR	Pfam:00931	NB-ARC domain	Panther:23155	LEUCINE-RICH REPEAT-CONTAINING PROTEIN			GO:0043531	ADP binding	GO:0006915	apoptotic process
1B	IWB57627	122.363		90K-PROJECTED	ACATGAATAGAAAGAGAGCCTATCAGGACGAGCGTCGCTGCACTAGCTTC[A/C]AGACAGGTTTTTTTGCATGCTCGGAAAGTTGCTGTTGCAACTCTTGCGCG	Bradi1g29360.1	5e-170	37.5	32	LOC_Os08g14850.1	4e-22	64.38	73	NBS LRR	Pfam:00931	NB-ARC domain	Panther:23155	LEUCINE-RICH REPEAT-CONTAINING PROTEIN			GO:0043531	ADP binding	GO:0006915	apoptotic process
1B	IWB23021	122.363		90K-PROJECTED	GAAAAGTAGCCTCATGTATTGACGGACAAATAGGTGCATTGGGCAACTTG[T/C]TGGGACATAACCCTTCAGCATGTGGTTGGCACTCTCGCTGCGCTGTGTGC	Bradi1g43906.1	3e-111	59.11	203	LOC_Os06g42420.1	2e-106	39.47	375		PF10551	MULE transposase domain	PF03101	FAR1 DNA-binding domain			GO:0006313	transposition, DNA-mediated
1B	IWB59155	122.363		90K-PROJECTED	GCCACCGTCAGCCATATCTGTAGTAGCATTGTAACAATGTACTGGCCGAT[T/C]GAAACGTTAGTAGGCAGTTTGTCCCGTGCTTAATACACGACCGATGATAT	Bradi1g49230.4	9e-06	100	19	.	.	.	.	transcription elongation factor 1, putative, expressed	Pfam:05129	Transcription elongation factor Elf1 like			KOG3214	Uncharacterized Zn ribbon-containing protein
1B	IWB43860	122.363		90K-PROJECTED	GTATACAGCGAATGGATCGATGAGTGCGAGCGCGTCAACACTGTTGAAGA[T/C]GACGATGGTGCATGAGCAAGTGTAACTATAATACTCGTATGGCCTCAATG	Bradi1g49230.4	1e-45	91.01	89	LOC_Os02g04160.1	4e-39	81.61	87	transcription elongation factor 1, putative, expressed	Pfam:05129	Transcription elongation factor Elf1 like			KOG3214	Uncharacterized Zn ribbon-containing protein
1B	IWB61014	122.363		90K-PROJECTED	CAGAGTGCCGTTAGTTTTCTGAGTCACCCCAAAGTCGTGGCATCTTCCGA[T/C]GTCCAGAGGCGTTCCTTCCTGGAAAATAAAGGGCTCACCATGGACGAAAT	Bradi2g15532.1	1e-84	65.88	255	LOC_Os05g50220.1	6e-69	53.45	275	Peroxisomal membrane anchor protein (Pex14p) conserved region			Panther:23058	PEROXISOMAL MEMBRANE PROTEIN PEX14			GO:0005777	peroxisome	GO:0005829	cytosol	GO:0005886	plasma membrane	GO:0005215	transporter activity
1B	IWB40483	122.363		90K-PROJECTED	TGGCCCACACGCTCGCCGGTCTGGGTGTCGATAGCAGCAGCCACAACTCC[A/G]TAACTCCCTTTGCCAATGACCTCGCTGACCTGATACCGGTTTAGTTCACC	Bradi2g15620.1	0	90.48	42	LOC_Os05g50120.1	0	87.5	40	CMGC_MAPKCMGC_2.4 - CMGC includes CDA, MAPK, GSK3, and CLKC kinases, expressed, subfamily MAPK(CMGC_2)	PF00069	Protein kinase domain			KOG:0660	Mitogen-activated protein kinase	GO:0005524	ATP binding	GO:0016773	phosphotransferase activity, alcohol group as acceptor
1B	IWB41924	122.363		90K-PROJECTED	ACAACATCCTTTTCACCATGCGCACTGAACTGTGCCCAAGCATAGCCTGT[A/C]TGGCCACATTTCACATACAAGTCCAGAAGAGCATTGGGTACATAACCTTC	Bradi2g15700.1	0	88.89	378	LOC_Os05g49920.1	0	80.73	384	similar to Cytochrome P450 79A1, putative, expressed	PF00067	Cytochrome P450
1B	IWB41428	122.363		90K-PROJECTED	AAACATCATTGCCACCGGAGGGCAGTGATGACATGGTCACAACACTACCG[A/G]AAACAACAGAGGAGGTTCAGATATCAACACCACCTGAAGGTAGTGATGGC	Bradi4g39317.1	9e-61	51.66	271	LOC_Os08g14850.1	5e-44	35.36	362	NBS LRR	Pfam:00931	NB-ARC domain	Panther:23155	LEUCINE-RICH REPEAT-CONTAINING PROTEIN			GO:0043531	ADP binding	GO:0006915	apoptotic process
1B	IWB29684	122.762		90K-PROJECTED	TGAGTTGGCTACAGGGATTGATAAAAGTAAACCAGCAGAGAGTGGCAACA[A/G]CTCCTTGTTTCAGTTAGGTGCAAGCTGGCAAGCGAACAAGAACTTCCTGC	Bradi2g15550.1	9e-65	84.09	44	LOC_Os05g50200.1	7e-64	84.09	44								GO:0006464	cellular protein modification process
1B	IWA3660	122.907		9K-ANCHOR	TTGCAGAGTTTGAAGGCGGGCTAAGAAGCAAACGCCGAAACGCTTCTTCGATTTCGTCCATGGTGAGCCCTTTATTTTCCAGGAAGGAACGCCTCTGGAC[A/G]YCGGAAGATGCCACGACTTTGGGGTGACTCAGAAAACTAACGGCACTCTGGACCAGTTCCTCCCTCACCGGTTCAGAGGTCGCAACAGCCGCTTCTCCTT	Bradi2g15532.1	6e-54	91.3	23	LOC_Os05g50220.1	2e-47	78.26	23				PTHR23058	PEROXISOMAL MEMBRANE PROTEIN PEX14			GO:0005215	transporter activity	GO:0005886	plasma membrane	GO:0005515	protein binding
1B	IWA802	123.43		9K-ANCHOR	GGGGTGGACGCCGAAACAGAACAAGCTGTTCGAGCAAGCGCTGGCAGTGCACGACAGGGACACGCCCGACCGCTGGCACAACGTTGCCCGCGCCGTTGGC[G/A]GCGGCAAGTCGGCTGATGACGTGAGGCGCTACTACGAGCTGCTCGTCCACGATGTCGCCAACATCGAGGCCGGCAAGGTGCCCTTCCCCGCCTACCGTCC	Bradi2g14940	4e-27	83.33	55	LOC_Os05g50340.1	8e-26	76.92	65	MYB family transcription factor, putative, expressed							GO:0003700	sequence-specific DNA binding transcription factor activity	GO:0006139	nucleobase-containing compound metabolic process	GO:0009058	biosynthetic process
1B	IWA3892	123.433	QTL-tagging SNP	9K-ANCHOR	ATAAAATGGAAGGGAAGGACTCTAGAGAAAGGATATCAAAGGCAGAACCAAAGCATCAACATTCTCATTTAGAGAAGACTGACAGCGTACCAAAACATTC[T/C]CATTTAGAGAAGAGTGACAATGTACCAAAACCTGCAGAAAGGCCATCCCCAGTTTCCGCTGAGGTGTCGAGAAAAGAGACGCCTGGGGCTCAGAGAACCA	Bradi2g14960.1	0	73.33	15	LOC_Os05g50370.1	0	43.84	1129	protein serine/threonine kinase activity (Blast2GO)	Pfam:00226	DnaJ domain	Panther:23172	AUXILIN/CYCLIN G-ASSOCIATED KINASE-RELATED			GO:0031072	heat shock protein binding
1B	IWA3893	123.433		9K-ANCHOR	AGTTTCCGCTGAGGTGTCGAGAAAAGAGACGCCTGGGGCTCAGAGAACCAAAGAGAGGGGGAGTATAACAGAAAAGGAAAGAGAGAAGAAGGACAAAGAG[A/G]CTTCTCGAAGACTGGAAGAAGCAAAAGAAAGGCAAAAGATATTGGAGAAAGAAAGAGAAWATGCCGAAGTCAGTGAAAGGAAAAAATTGGAAGAGGAGGA	Bradi2g14960.1	0	73.33	15	LOC_Os05g50370.1	0	43.84	1129	protein serine/threonine kinase activity (Blast2GO)	Pfam:00226	DnaJ domain	Panther:23172	AUXILIN/CYCLIN G-ASSOCIATED KINASE-RELATED			GO:0031072	heat shock protein binding
1B	IWA846	123.568		9K-ANCHOR	AGAACAAGCTGTTCGAGCAGGCACTGGCAGTGCACGACCGGGACACGCCTGACCGCTGGCACAACGTCGCTCGTGCCGTTGGTGGCGGCAAGTCGGCCGA[T/C]GATGTCAAACGCTACTATGAGCTGCTCGTCCACGACATCGCCCGCATCGAGGCCGGCAAGGTGGCCTTCCCCGCCTACCGTTCCCCGTGCCCRGGCCCCG	Bradi2g44520.1	7e-31	72.41	87	LOC_Os05g50340.1	8e-32	71.11	90	MYB-related transcription factor		PF00249	Myb-like DNA-binding domain				GO:0003677	DNA binding
1B	IWA848	123.568		9K-ANCHOR	CGTTCCCCGTGCCCRGGCCCCGGCCACAACGCCGGCTACGAGGCCGACAGGTTGAAGCACTTGAAGATCTAGGAAGCAATGGACAATGAATGATACACAC[T/C]GCATAGATCGATGGAACTGGAAGCATGTGCATGTGCATGAGATAAGTCTCGTGCATGGTGTCCATGTCAACGTACGCATGCAATGCAAGGCTATGTAGAT	Bradi2g44520.1	7e-31	72.41	87	LOC_Os05g50340.1	8e-32	71.11	90	MYB-related transcription factor		PF00249	Myb-like DNA-binding domain				GO:0003677	DNA binding
1B	IWB71943	123.773		90K-PROJECTED	GCGAGTCTTTACAGTGTCTGCTGGAACATATGTCAAATCATACAGGGAAC[T/C]TGTGAAGACATGGGCGATTGATTTACTGATCATGGGTTTTGTGGTGGTGG	.	.	.	.	.	.	.	.
1B	IWB4686	123.773		90K-PROJECTED	ATGGGGACGGCCATTCACACGTGCTCCTTCCTCCTCCCAGCTCCGCTTTT[A/G]CAGCTGCTCTCTGATGAGCAGAGCCGGATCAGCTGCCCGCCCCTGCCCTC	.	.	.	.	.	.	.	.
1B	IWB8097	124.668		90K-PROJECTED	TTATGATATATCTATTTTAGTGTCTCCCGTTTCTATGTTTGTTGAAGATA[T/C]TGAAATAAGGAGTTCACAGCTCCTGCTGATGTTGCTGCTTAAAGGCTGAC	.	.	.	.	.	.	.	.
1B	IWB72835	125.05		90K-PROJECTED	TCTCGACAGATACAGAACAATGATACACAAATGAAGTGACAAATTCAGGT[T/G]TAAGACATCCATTTCACATCAAGAACAAATGAGCAGAGCGAGTATATACC	.	.	.	.	.	.	.	.
1B	IWB8096	125.054		90K-PROJECTED	CGGGAGAAACTCATGAGAGAGATCCATAACATGAGAGAGGAGCTGTATGA[A/C]AAGGTTTCGTACGCGGAAAGGACCTACAGTATCCCTGGCAGGGCAGGCAA	.	.	.	.	.	.	.	.
1B	IWB72033	125.054		90K-PROJECTED	AGCCTCACGGTTCTCCAACCGAAGCTCCCGCTTCTCAAGCCTAACATCAC[A/G]CCTCTCCAGATGCAAGTCTTTCCCTCGTCGCATTACGCTTCTCAAGGAAA	.	.	.	.	.	.	.	.
1B	IWB72032	125.054		90K-PROJECTED	TCCTCTAGGGCAGCTTTATAAAGCAACCAATTCTGATACCCCTCCCAGTT[T/C]TTATCAAAATCCGCCTTCCGCTGCTCCAAACTCTGATCTTTCTGATTCTC	.	.	.	.	.	.	.	.
1B	IWB72031	125.054		90K-PROJECTED	AGCATGTATATACACATTAGAGCGTGAAACAAGGAATAAACATCAATTCG[T/G]CAAGCAACTATCGTAAGATCAATGAAACAATTCTGGAAGGGCACATCTGT	.	.	.	.	.	.	.	.
1B	IWB72030	125.054		90K-PROJECTED	TCAAGTAAAAGAAGCATGTATATACACATTAGAGCGTGAAACAAGGAATA[A/C]ACATCAATTCGGCAAGCAACTATCGTAAGATCAATGAAACAATTCTGGAA	.	.	.	.	.	.	.	.
1B	IWB71886	125.054		90K-PROJECTED	TCCTCCTATATTAGCTACAGACGCACACTTGGTGGAACAAGCACCAACAC[A/C]TTCAGAAAAGTTGCAGATTACAGGCAACATCTTGGGAGTTACAGATGGCA	.	.	.	.	.	.	.	.
1B	IWB71885	125.054		90K-PROJECTED	TAAGAACTAAACGATGTAGAAGGAATTAAGTTCATTATGCGCAGTTTACA[A/G]AAGTGTCACAAAAGGTATCTACTTAGTACACAAGACCACAGATTTCATAA	.	.	.	.	.	.	.	.
1B	IWB71884	125.054		90K-PROJECTED	TTCCACTCTTGAACATTCTGCAAAATAAACATGCAATTTAACAGTTAAAA[A/G]GGCCATAAAGGAGATTGATTAACTTTATGGTTTCCCCAAGAGAAAAAACT	.	.	.	.	.	.	.	.
1B	IWB71674	125.054		90K-PROJECTED	GAGGACCGGAGGCGGAGGAGCTCGTGTCGTCGCGTCGTGAGAGACAGGGA[A/G]AAATCTTCTGGTGTGTGGAGGTAGGGGTCAGCAGCCCGGGGATTTCGCGG	.	.	.	.	.	.	.	.
1B	IWB65512	125.054		90K-PROJECTED	ACTTACGAGTGAATTGATTCAGTGATGTGATCGGGAGGACTGGATTGCTT[T/C]	.	.	.	.	.	.	.	.
1B	IWB31755	125.054		90K-PROJECTED	TGTTATTGTCTTATGTATTTGTCCTTTGTTATCTCAAATTAATCTAGTAT[A/G]TAACCTTACATACTGAACAGGTGGAAGATGGATGGGAAGCTGAGAATCTG	.	.	.	.	.	.	.	.
1B	IWB28614	125.054		90K-PROJECTED	CGCTTCAGATTTACTTGTTCAAACTATGTTTCGTCCTGATGGCACCCAAA[A/G]CTGTGCCACTACTAGATCACAGTCCAGCTAGCCACCTAAGTCAGTTGCAG	.	.	.	.	.	.	.	.
1B	IWB14436	125.054		90K-PROJECTED	AGGTCGTTGCCCTCGCCGACACCGTCGAGACCATTGATGCGGAACCCTTC[T/G]ACCAGGCCCATGAGAAGGACCTGGAAGCCCAGCACGGCAAGGATGCTCTG	Bradi1g24760.1	2e-124	89.92	248	LOC_Os07g37550.1	2e-116	85.42	240	chlorophyll A-B binding protein, putative, expressed	Pfam:00504	Chlorophyll A-B binding protein
1B	IWB34935	125.054		90K-PROJECTED	GGTGAATCTTACCTACATAATGAAAATGAGAAGACAATTGAAGTACCCCGTGAATCGCTAATCTCCGAAGTAGAGAAAGTTGAAGGTGAGGTGGAACTTC[A/G]TCCACACGCACGTTCTGAAGAGTCAATTCCAGATGAGGATGTTGAGTGTCCTGAAGAGAGTGACATTACTCAGCAAACCAATAATCCGGTAGTATCAACC	Bradi2g14960.1	3e-14	57.81	64	LOC_Os05g50370.1	1e-08	53.97	63	protein serine/threonine kinase activity (Blast2GO)	Pfam:00226	DnaJ domain	Panther:23172	AUXILIN/CYCLIN G-ASSOCIATED KINASE-RELATED			GO:0031072	heat shock protein binding
1B	IWB20729	125.054		90K-PROJECTED	AATAGAATGGAAGGGAAAGACTCCAGAGAAAGGATATCAAAGGCAGAACC[A/G]AAGCATCAACATTCTCATCTGGAGAAGAGTGACAGTGCTACTTCTCAGAC	Bradi2g14960.1	0	73.33	15	LOC_Os05g50370.1	0	43.84	1129	protein serine/threonine kinase activity (Blast2GO)	Pfam:00226	DnaJ domain	Panther:23172	AUXILIN/CYCLIN G-ASSOCIATED KINASE-RELATED			GO:0031072	heat shock protein binding
1B	IWB47986	125.054		90K-PROJECTED	TCAATTCACTCGTACCTAAAGCTCCACTTCGAGAGCCCGGATGCCCCGCC[A/G]TCTGAATCGCTAAGCCAGCTAACTTATGGGATGAATACAGCACAGGCTGC	Bradi2g15127.1	0	74.86	370	LOC_Os05g50410.1	7e-175	61.38	378	Rad21 / Rec8 like protein, putative, expressed	PF04824	Conserved region of Rad21 / Rec8 like protein	PTHR12585	SCC1 / RAD21 FAMILY MEMBER	KOG1213	Sister chromatid cohesion complex Cohesin, subunit RAD21/SCC1	GO:0000228	nuclear chromosome	GO:0005515	protein binding
1B	IWB22618	125.054		90K-PROJECTED	AGCGTTGCTAAGACACATGTTTGATAGAATAGGCGGGCAGCCTGTGCTGT[A/G]TTCATCCCATAAGTTAGCTGGCTTAGCGATTCAGACGGCGGGGCATCCGG	Bradi2g15127.1	2e-87	70	40	LOC_Os05g50410.1	1e-71	40.74	54	Rad21 / Rec8 like protein, putative, expressed	PF04824	Conserved region of Rad21 / Rec8 like protein	PTHR12585	SCC1 / RAD21 FAMILY MEMBER	KOG1213	Sister chromatid cohesion complex Cohesin, subunit RAD21/SCC1	GO:0000228	nuclear chromosome	GO:0005515	protein binding
1B	IWB25646	125.054		90K-PROJECTED	AGACATGTTACAAAACAACAATGTGCACACCAAAGTTGACAGTTACACGG[T/C]TGACAGCTGTTACAACTCCCAGAAGAATGGGTTGGCTTTTACAACAAGAA	Bradi2g15300.2	0	93.15	365	LOC_Os05g50510.1	0	90.41	365	CAS1 domain-containing protein 1 precursor, putative, expressed	Pfam:07779	10 TM Acyl Transferase domain found in Cas1p			KOG:1699	O-acetyltransferase	GO:0016740	transferase activity
1D	IWB7075	47.6632		90K-PROJECTED	CTTCACCGATACTCTTGTTCTTGTTCTTCACGGTCGAGTTGTTGGCGGCT[T/C]CTTGTTGGCTGATCCTCTGCCGGACCTTCTCCTGCCGCACATGTACCTGC	.	.	.	.	.	.	.	.
1D	IWB10099	47.6632		90K-PROJECTED	GGAGTACCTGATCTGCTCTCATAATAACGCAGTCCCTTATTACTAGCTTT[A/G]TAAGAGAGGAATTAGCCCTATTCTTCTTTGCTACAAATAACGTGGATACA	.	.	.	.	.	.	.	.
1D	IWB11921	47.6632		90K-PROJECTED	GGATGGCAGCAAGAACAAGGCTTAGTCAGCCCGCTCCCCCACCCCTCCAT[T/G]AGAGCATGACCGACCGCTTAGCATGCTAATTGTTATTACTATCACTTAGT	.	.	.	.	.	.	.	.
1D	IWB12249	47.6632		90K-PROJECTED	CCACCTGCACCTGGGGCATACCCTCCTGCACCTGGGGCATACCCTCCTGC[A/G]CCCGGAGCGGGTGGCAGTGACGGGGAGAAGGGGCTCCTCTCCAACATCAT	.	.	.	.	.	.	.	.
1D	IWB12360	47.6632		90K-PROJECTED	ACGGATGTATATATGTCGTGCATCCAAATAAGCAATGACGGGGATCAAGC[A/C]ATGACGGGGATCGAGCAAACAAGCGATGGAGAATGCATGCATGCATGCAT	.	.	.	.	.	.	.	.
1D	IWB12841	47.6632		90K-PROJECTED	GCATTGCATCATCGCAGTCTCACAGGAGACATGCTACCGCTCTTCCCAGC[T/C]GCGGGGGTATTTCTGGAACCAAGCTTACTTAAGATAGTTGATGAGGCGCA	.	.	.	.	.	.	.	.
1D	IWB18094	47.6632		90K-PROJECTED	TTGCTTATCTGGCGATGCTGGCACCTGAGAGAAGACTGCATCCGCAATAACGGAAGAGAATCAATTGGGGGCTCAATGCAGTTCTTGAAGCAGTACGAGGAGGACCCGAGAAAGGCAGCAGACT[T/C]AGCTGAATGGACGGATGGAAAAGTTACAGAACTTTCCATGGCTCCTACGCCCGGGGC	.	.	.	.	.	.	.	.
1D	IWB23596	47.6632		90K-PROJECTED	TGGTTGCCAATGAGCTCTCCTACACAGTGGTCGCCCATGAAAAAAAGGTT[T/C]ATGTCTAGCTACATGGAGAGTTCCAAAAATCAGAATTGAGAAAGTCCAAA	.	.	.	.	.	.	.	.
1D	IWB33779	47.6632		90K-PROJECTED	CTTCCCAGCGAGCTTCATTCCCTCGACGATGCTTAGTTGCTTACCGTGGT[T/C]TCGTTGGTGTGCATGCAGAGATCGGGGCGACGAGGACCAAGGTGGCGGAG	.	.	.	.	.	.	.	.
1D	IWB34792	47.6632		90K-PROJECTED	TCTTGCCTCCTCCAGGGGCTACTTGGTTATAGTTGTTTCATCACACTATGAGTCCTGTCGAAATTCCACCACGTGGAGTTTGCACTGGTTGG[T/C]GCAATGTACTTCATTTAGGCGATACATAAACAAGTATACACAGTAAAGCAGCAGCACAACTAGATTCTTGGCCCACATTATGTGTGTCCATG	.	.	.	.	.	.	.	.
1D	IWB34920	47.6632		90K-PROJECTED	ACAACGAACTATTTTGTTCCTCGAACCCGAAAGATTACAGAAACCAAGATACACAGACATAGCTGAAGTTAGACTCCAGCACCATGCACAATTCCACATT[A/G]CTACATCCTAATAATAGCCCATAGGATACGCTCCCCGAATGGGCAATGCTACTTGCAGACGGTACTACAGCAAAATAGTAAAAGGAACCTAATGCATTCT	.	.	.	.	.	.	.	.
1D	IWB34926	47.6632		90K-PROJECTED	TACCACCAAATACAGAATAGACCTACCCTAAGCACCACACTAAACATTCGATCCCATG[A/G]ACATCTTCCCTTTCACACCACCCAACTACAGCGACCATCATCCACACGGTTCAGTAAGAAATATAGTTCAGGGCAAAGTCTTAACACCACCACCCACAGT	.	.	.	.	.	.	.	.
1D	IWB35669	47.6632		90K-PROJECTED	TGCTCAGTGGTGGTTGCATGCCCAGTCAGTGGAGATTGGTGATGGAGCTC[T/C]TCTTTTCTTTCGTCTCTGAGATAATACATTAGGCACTTTTTATTTTGTTGTTGTGCTCATTCGGGGAGCGTATCGGGTGGCCTACTATTTAGGCTGTGTA	.	.	.	.	.	.	.	.
1D	IWB35981	47.6632		90K-PROJECTED	ATGGCTACAAGTGCGGAAGTTACACATTCCCTCCTCTGGCGTAGTGACTCTAGTTTAGCT[A/G]TGGGAGGAGGAGCGTTGGCTTTTACATTCCATGTGCCTGGCCTCACAATAGGTTTCCTT	.	.	.	.	.	.	.	.
1D	IWB37391	47.6632		90K-PROJECTED	TGATGCAGCAGCTTGGCCTTCCAAACGCAGTGTACTCAACACAGAAGGCA[A/G]GGACGGTTGGTCTTGACGCAACCATTCACTATCCATCAGAGCACCAATTG	.	.	.	.	.	.	.	.
1D	IWB3828	47.6632		90K-PROJECTED	ATGGTCTAGCATGGGTTTCTGCCTGCTTCTGCAGTTTACTTGTAGTTGCT[A/G]TTAGCTGCTGATGTTTGCTGTTGTAGTCCCTGGAATTCAGTATGATTTTT	.	.	.	.	.	.	.	.
1D	IWB3829	47.6632		90K-PROJECTED	TTACGGTGTATTTTTACTCCAGACTTGAAGTGTAACTTACCCCTAGAATT[A/G]CAGTGTATCCCCATCCAGAATTACTGTGTAATTTAACTCATAATTACAGT	.	.	.	.	.	.	.	.
1D	IWB5496	47.6632		90K-PROJECTED	agaactgctgatcattrggaggattttgataaggcaatgaaaaatgccca[T/C]GGAGAAAATTGGGAAGAGGAGCACCCGGATTTAGATGGACAGATCATCTA	.	.	.	.	.	.	.	.
1D	IWB5804	47.6632		90K-PROJECTED	CGACGAGGAGGAGCAGCAGCAGGAGGGCGGATGCGGCCATGCGACGAGTG[A/G]GCGCCATCGATCTGCTCAGCTGGTTCACCCGAGACGTACTGGATCGATCT	.	.	.	.	.	.	.	.
1D	IWB5949	47.6632		90K-PROJECTED	CGCAGCCAGAGGCCCTGGCGATCAGCGGTTGAGACAAACAAGCAACTCAT[A/G]CAAGTGGGGACGGGACTATGGATTATGCAGATATATACACATTTCACCCG	.	.	.	.	.	.	.	.
1D	IWB6579	47.6632		90K-PROJECTED	TATGGCTGTGGTTATTATTATCTACACGATCTGTGGCCGTTTGTTTGTAG[T/C]ccctcctgattaaatactgtgtagccccttatggcaagctgatgtcactc	.	.	.	.	.	.	.	.
1D	IWB6615	47.6632		90K-PROJECTED	CATCACAAGTTCACCACACAAAGCAGCAACAAACACGACCTACTAGCAGA[A/C]GGCGAACCAAACTACCAAGAGCCCGGTTGATTTCCTACTTTATTACGGGA	.	.	.	.	.	.	.	.
1D	IWB6766	47.6632		90K-PROJECTED	TATGGGTTGGGATTTCAGAGATGATTTGTGCATTATAATTGTAATTTGGG[T/C]AATTTCTTGGTTTCAGGAACATAACTGCAACTCGAGTGACTGAGCACATG	.	.	.	.	.	.	.	.
1D	IWB9563	47.6632		90K-PROJECTED	ACTCACGGTAGCATAGAGTGTAGGAGACTCCCGCTGTCCAGCATGAGCTC[A/G]TATATCCGCTAATTGAATATAGCATCAGCAATCTCAAACATCCATTCTTA	.	.	.	.	.	.	.	.
1D	IWB9791	47.6632		90K-PROJECTED	CAAATAACGTGGATACAGAAGACTGAAGTAGAACTAGGGCATCATGCACG[A/G]GAAATTCAAATAGTGCACTGGAACCAAACCTTTAGCTCTTGGGTCTTGTT	.	.	.	.	.	.	.	.
1D	IWB10598	47.6632		90K-PROJECTED	TCTTGGCTTCGGGCAGCGCTCCTCTATTCCTAACGGCATGGTGCTCGGCA[T/G]GGCACAACGGCTTGCGTTGCGTCTAGAAGACCGTTGATGGATGTAGGGAC	.	.	.	.	.	.	.	.
1D	IWB10763	47.6632		90K-PROJECTED	GATTTATGTCTTTTGTTTCAGCTTCTATCGGTTATTTGGCAGAGAGACCT[A/G]GCTAGAACATTTAGCAATCATCACCATAAGATGATGAAGTTGTTTAATAC	.	.	.	.	.	.	.	.
1D	IWB10764	47.6632		90K-PROJECTED	CATTCTTCAGTGGACTGCAGGTCATCAATAACAATAAGGCACTGCTTCTG[T/C]TGTTGATCGTCGCTAAGAAGCTTCCGGCAGACATCAATTGGATTGGTCAT	.	.	.	.	.	.	.	.
1D	IWB11461	47.6632		90K-PROJECTED	AGTGGGTTACGTATTGCTGTCAAGAGGCTTAGCAATATTGCTTATATGAA[T/C]GAAAGTGCATTTCAAAATGAAGTGTTTATCACAATGAAGGCCACTCACAA	.	.	.	.	.	.	.	.
1D	IWB13348	47.6632		90K-PROJECTED	TTGATGGAATTCTTGTATACAGCTATTTATAATAAACCGAAGGGAAGGGG[A/G]AAAAGAAGTAAAATATTGGCTGTTCTTTCTTCATCAACCTAAGGCTCCCT	.	.	.	.	.	.	.	.
1D	IWB14480	47.6632		90K-PROJECTED	AGAAGGAGCATGTATGCGTGTGTGTGGTGGTGAGGTTGAGGTTCAGAAAA[A/C]GTGTGTGGTGATGGTGAGGTTCAGAAGAACATGTGTGTGGTGGAGAAATT	.	.	.	.	.	.	.	.
1D	IWB15847	47.6632		90K-PROJECTED	CGAACTAAACTTCTATCTTCGACAAACATAACTTGCCATGAAAAAATGTTCGATCTGTCTTGCCTAAAAATCTGACGTTGGCTGGATATTCAGGTCCAAAATATAACTCCCATAAATCTGACGT[T/C]AATCTGGCCTTTGATAAGGCATGGCATTTTATCGAAGACCAAACTAAGATTCCGCGCAAAAAATGAAAAGAAGACCAAACTAAGATTTGGTATTTTTTAAATCAAATCCCCCCTTGAATTTCGGA	.	.	.	.	.	.	.	.
1D	IWB18554	47.6632		90K-PROJECTED	TAGGAATACACATTATTATGAATTAACATATTTGTGTTACCAATGATGTCAAAATGCCTGCTGTCTCTATGTTCCCTTTCTATTTGATCTCTTTTATTCTTGCATGTAGGTTTACGAAGCAACA[T/G]AGCAGTGTTGTATTTATTGTTGTGCTATTTTTTATGACCGCTATAAACTACATACATTGCCCACAGGTCAGAGGTTCATCAAGGTGGCGAAATCGCCCATGTCTCCAGCAGTAGCATTTCCTTTC	.	.	.	.	.	.	.	.
1D	IWB2175	47.6632		90K-PROJECTED	ATCCAAAATCAAGAGAGCAAAAGCACTTGTCATTGGAAAAATGCTTGCGG[T/C]TAAAGAGGGAGAGTACAACCAAGTGTTTGATTACCAACTTGAGTTACTTA	.	.	.	.	.	.	.	.
1D	IWB41948	47.6632		90K-PROJECTED	CGATCGCGTCTACTACGTATGTTTCATCACTGCAGCGGTTCGAGCACATT[T/G]ACCGATTCAACCCCAATGATCACTATGCCAAGCCCAACCTCGTCTTCTTC	.	.	.	.	.	.	.	.
1D	IWB45478	47.6632		90K-PROJECTED	AATGCTTTGCATATTGTAGCATACTTAGTTAGAGAATTCAGAAGAGAAGA[T/G]ACTTCATGTCTATGGTGGGAAATCCAGTCAGCTATATATATGACCATATA	.	.	.	.	.	.	.	.
1D	IWB50206	47.6632		90K-PROJECTED	GACAAATTGTAAGTTTAATACCATCGAACTTGTGTCACAAACATAATACC[T/G]TATTGATCTGTAAAATACTACATGTTATTTACTTATGAGATCTCATTTTC	.	.	.	.	.	.	.	.
1D	IWB54579	47.6632		90K-PROJECTED	AACCACACTCCAGCCATCCAGTTTGACACAAACTGGGCAGCCCTTGTCAT[T/C]ttcaacttcaactcaattagacgacttccgaaggatgccctctcaatgtc	.	.	.	.	.	.	.	.
1D	IWB5553	47.6632		90K-PROJECTED	GATCTTAATTTGATGTATCCTGGCACTTGTCCGTGTGTAAATCTGATGTG[T/C]AGAACACTTAGAAGTTGCTACTCGTAGGATATTCTTGCTCGTATGTGTAC	.	.	.	.	.	.	.	.
1D	IWB74806	47.6632		90K-PROJECTED	CAGAGAAACTAAGAGCAGTTCATATCCCACTACATATATGCGGCAATTGC[A/G]TTGGTTTGCTGACGGCCACGCCAAACAAAGAGCTGATTGAACACCTCATG	.	.	.	.	.	.	.	.
1D	IWB74807	47.6632		90K-PROJECTED	AAACAAAGAGCTGATTGAACACCTCATGTCACATCTAATACCAGATAAAG[T/C]GCATAACCACTGCGATGCTTGTTGCCGAGCTGGTGACGAGTGCTCAGAGA	.	.	.	.	.	.	.	.
1D	IWB8605	47.6632		90K-PROJECTED	GTTGCAGATACCATCTCTGATGCGGAGCTCCTCAGCAATGATGGTATGGA[T/C]ACAGAAGACAAACCTTTTCATGCACCGGCTGGCTGGAAGATACGGTCAAT	.	.	.	.	.	.	.	.
1D	IWB9132	47.6632		90K-PROJECTED	CACGATTTACTTTGGAGTTTGACGATTTGCCACTCGTTATTTCGTAATTG[T/C]ttttttgccattccttacttcggacttgaaagatttgcccctgtcccttc	.	.	.	.	.	.	.	.
1D	IWB9571	47.6632		90K-PROJECTED	AAGAAAAACCAAAGACTAGCAAAGTTAGCAAGGTTGGCACAGTGATCAAG[T/C]GTAGCTTGTGCAAGCATAGTGGACACAACAAAACAACTTGCAAACAAAGA	.	.	.	.	LOC_Os03g20200.1	6e-08	66.67	33
1D	IWB9623	47.6632		90K-PROJECTED	TCTTTGTTTGCAAGTTGTTTTGTTGTGTCCACTATGCTTGCACAAGCTAC[A/G]CTTGATCACTGTGCCAACCTTGCTAACTTTGCTAGTCTTTGGTTTTTCTT	.	.	.	.	LOC_Os03g20200.1	6e-08	66.67	33
1D	IWB9893	47.6632		90K-PROJECTED	ACCTCATAGATCTCCTTCAGAAATGGATGATTCTCCAATCCATGCTTCTC[T/C]AGCAGCATCGCCCATGCTCTCTCAAACTCATCAGCCGTCAGCATGTCGTT	.	.	.	.	.	.	.	.
1D	IWB12156	47.6632		90K-PROJECTED	TGCCGGTTCAGTTACTAGACCAGCTACTACTGTTTTTGTACTCTTGTGCT[T/G]AGCGCTATGTACTGCCGTTCTGTGCGTATGGTTGTGCGCATCACTTCTCC	.	.	.	.	.	.	.	.
1D	IWB58523	47.6632		90K-PROJECTED	GACCCCTTGTTGGCGTTAATCCCACCGAGCCATGCAGCAAGTTATGAATC[A/G]GAGCACATGTTCGACGATATTTGACGGCGCTGCGGCAACTGATGGTGCAT	.	.	.	.	.	.	.	.		Pfam:00076	RNA recognition motif. (a.k.a. RRM, RBD, or RNP domain)	Panther:10548	SPLICING FACTOR, ARGININE/SERINE-RICH			GO:0008270	zinc ion binding	GO:0003676	nucleic acid binding
1D	IWB6668	47.6632		90K-PROJECTED	GGACGCTCATTGCCTTGCTCCCTGGACATGGATATTCATTTTTGGTGCGC[A/G]TGATGGAGGTGATTCATTACCTTGGCACTTAGGCGAGGATCTCCCCTTCA	.	.	.	.	.	.	.	.
1D	IWB9793	47.6632		90K-PROJECTED	ATCAACACTATTCAATATGTGTTTGTAGCTGGTATATTTTTGTCTTCATC[A/G]GAGGTCTGGGTGGTGACAAATTGATAAATATGGTCTCCATACTGACCCAA	.	.	.	.	.	.	.	.
1D	IWB36051	47.6632		90K-PROJECTED	TCTCAGGGTATGATTGATCCCTTT[A/G]TTCACCTCATCGCAATACTCCAAATGGCTTGAAATGTTGTTCTATCTCAGTACATGAGAG	.	.	.	.	.	.	.	.
1D	IWB6869	47.6632		90K-PROJECTED	TGAGAGTATCAGTGAAGATAACAACATCATTCCTGAGAGAACCAGTATCT[A/C]GGAAGGCAGAGAAGAGCTCCTGGACTGTATCTCCAGCATGTCGAAAAGTG	.	.	.	.	.	.	.	.
1D	IWB10694	47.6632		90K-PROJECTED	TTTCGGAGTAAACAATCACTTCCAAAGCATTATCCATGCTGGTGTGGTGA[T/C]GAGAGATGAGTAGGTTGAGAGTTTTGAATGGGTTTTTGCTGAGTTCCTGA	Bradi1g43906.1	1e-08	80.65	31	LOC_Os11g41380.1	1e-06	62.5	32	mule transposase	Pfam:10551	MULE transposase domain
1D	IWB6941	47.6632		90K-PROJECTED	TTCCCTGTCTCTGACCCCGACATGGAGCCGAGGCTGGAGCCTCGACCCGA[T/C]AGCGACGCGGAGTACTTGCATGGCATACTGGAGTCCATGGCGCGGATCGA	Bradi1g52670.1	7e-12	87.88	33	LOC_Os07g22650.1	1e-09	78.79	33	XYLULOSE KINASE-RELATED	Pfam:02782	FGGY family of carbohydrate kinases, C-terminal domain	Panther:10196	SUGAR KINASE			GO:0016773	phosphotransferase activity, alcohol group as acceptor	GO:0016301	kinase activity	GO:0009056	catabolic process	GO:0005975	carbohydrate metabolic process
1D	IWB35012	47.6632		90K-PROJECTED	NNNNNNNNNNNNNNNNNNNNNNNNNNNCAATATGAGCATTAATGGCAATGCCACAGGCAATCAAAGAAGTTGTGTGTGAAATATTGAAATGCAAAGGTTG[A/C]TCCGCAGTGCTATCATCCAATGGCCATAATACCTCAGGTTTGCCAAATTTGTTCT	Bradi1g58317.1	1e-15	78.57	42	LOC_Os08g14490.1	4e-12	71.43	42		Pfam:01648	4'-phosphopantetheinyl transferase superfamily	Panther:12215	PHOSPHOPANTETHEINE TRANSFERASE	KOG:0945	Alpha-aminoadipic semialdehyde dehydrogenase-phosphopantetheinyl transferase	GO:0008897	holo-[acyl-carrier-protein] synthase activity	GO:0000287	magnesium ion binding	GO:0009059	macromolecule biosynthetic process
1D	IWB19497	47.6632		90K-PROJECTED	TTCTTGACAAGGTAGCATATAGCCCTCGGGGCAACAGCCGCTTGGCTCTCCTGCATGTAATGTAAACNCATAAATAACAGCAGTCCAGCATGTAAAAAGTGCACCCCCAAGAAGATGACATTTG[T/C]CAGTAATTGCAGACACCAACCTCAACACTGACAGCATCAAAGAGCTCAAGGTCAAGCTCATACTGCATGTCATCAGCAGGGGCCTTTGCTGAGAAGTTGAAATGGCCATCAGGCCTNAGGTTGAG	Bradi1g61040.1	2e-13	77.14	35	LOC_Os03g26460.1	3e-12	77.14	35	telomerase activity	Pfam:04969	CS domain	Panther:22932	TELOMERASE-BINDING PROTEIN P23 (HSP90 CO-CHAPERONE)	KOG:3158	HSP90 co-chaperone p23
1D	IWB40194	47.6632		90K-PROJECTED	GGTGCTTTTGGTTTTGGTCTCTGAGACACAGGCCATGCAGCTCTTCCCTC[A/G]AGAGCTTGCAGACAATAAGCATAAGTTTTTTTGAAATTATCCACTCTGTA	Bradi1g67967.1	6e-30	28.96	366	LOC_Os02g26630.1	8e-104	51.82	357	zinc finger protein	Pfam:04434	SWIM zinc finger	GO:0008270	zinc ion binding
1D	IWB48513	47.6632		90K-PROJECTED	CTATCCATTTGTTAAAAGTTTCAGAAATGTTGTTGTCCACAGAATCACAA[T/C]AGCTTCCTAACCTGAACCAAGCCCTGCTCCAGTGTTGTGGGTCTGTGTTC	Bradi1g67967.1	6e-30	28.96	366	LOC_Os02g26630.1	8e-104	51.82	357	zinc finger protein	Pfam:04434	SWIM zinc finger					GO:0008270	zinc ion binding
1D	IWB48514	47.6632		90K-PROJECTED	GCAAGGAAGGCCTGACAACTGCCAATACCTACAACTACATGTCCTGTCAT[A/G]CAATCTGACAGTGTACCTATGTACTCTTGTCTTCACTTCATAAGCATCAT	Bradi1g67967.1	6e-30	28.96	366	LOC_Os02g26630.1	8e-104	51.82	357	zinc finger protein	Pfam:04434	SWIM zinc finger					GO:0008270	zinc ion binding
1D	IWB27893	47.6632		90K-PROJECTED	aacttcaactcaattagacgacttccgaaggatgccctctcaatgtctcg[T/C]GTGCCATTGCAACCTCCCTCCTGACCAGTACCCAAGGAGGAGGCGTTTGC	Bradi1g73690.1	1e-49	60	15	LOC_Os03g07750.1	1e-21	30.66	274	protein of unknown function
1D	IWB52945	47.6632		90K-PROJECTED	CAGCGCTAGGCAGCCTCTGCGATCAGCTGAATGTAGAGCTGAAGAACGCG[A/G]CCGTTGTGTACACCGATCTCTTTGCCATCAAGTATGACCTTGTGGCCAAC	Bradi2g12340.1	2e-61	88.43	121	LOC_Os01g22660.1	4e-51	73.55	121	IgE binding	Pfam:00657	GDSL-like Lipase/Acylhydrolase	Panther:22835	ZINC FINGER FYVE DOMAIN CONTAINING PROTEIN	GO:0006629	lipid metabolic process	GO:0016788	hydrolase activity, acting on ester bonds
1D	IWB42544	47.6632		90K-PROJECTED	ACTGTTGGGAGGGAATGTTCTCTAGCACGGTACAAGCTCGAGGGAGCTAG[T/C]GAAGTCGCCTCCTTACTGCACAATCTTGCATCTGCTGACCGAGGAGAACG	Bradi2g19640.1	6e-38	48.39	93	LOC_Os05g44210.2	5e-38	48.39	93	trehalose-6-phosphate synthase, putative, expressed	Pfam:00982	Glycosyltransferase family 20	Panther:10788	TREHALOSE-6-PHOSPHATE SYNTHASE	KOG:1050	Trehalose-6-phosphate synthase component TPS1 and related subunits	GO:0005975	carbohydrate metabolic process	GO:0005992	trehalose biosynthetic process	GO:0009791	post-embryonic development	GO:0003824	catalytic activity
1D	IWB55112	47.6632		90K-PROJECTED	TGTTTCCCTGTACTGGATCGCGTGAGAGCCCAGCGCCGCATCCAACTCAA[T/C]ggccttgtcagaggccatcaaacaatcttcctcttttggcctcctcccct	Bradi2g35467.1	2e-100	72.4	250	LOC_Os05g06110.1	1e-88	66.8	247	villin, putative, expressed	Pfam:00626	Gelsolin repeat	Panther:11977	VILLIN	KOG:0443	Actin regulatory proteins (gelsolin/villin family)	GO:0005856	cytoskeleton	GO:0009987	cellular process	GO:0005515	protein binding	GO:0003779	actin binding
1D	IWB5768	47.6632		90K-PROJECTED	AGTCGGAGCCCCAGGCGATCCATCTCACCTGTAGCAAAGGATAATGGTGA[T/C]AGCCCTCGTGGCAGGGAAAAGAGCAGGAGCCCTTCTGATGGCTACCGTAG	Bradi2g37640.1	7e-09	78.79	33	LOC_Os05g02880.1	1e-06	62.5	40	Contains single RNA recognition motif (InterPro domain IPR000504) of PF00076 protein family (RRM_1). Contains InterPro domain PR00939: zinc finger of CCHC-type. Shares sequence similarity with CCHC zinc finger-containing splicing factors: ATRSZ32 (AT3G535	Pfam:00076	RNA recognition motif. (a.k.a. RRM, RBD, or RNP domain)	Panther:10548	SPLICING FACTOR, ARGININE/SERINE-RICH	KOG:0106	Alternative splicing factor SRp55/B52/SRp75 (RRM superfamily)	GO:0008270	zinc ion binding	GO:0003676	nucleic acid binding
1D	IWB5767	47.6632		90K-PROJECTED	TAGTCCTAAGGGCAATGGCGATGGTGGCAGCCCAAGTCCAAGGGGCAATG[A/G]CGACGATGATGGACGTCGTGGCTCAGGTTCACCAAGAGGAAGAAGCGTGT	Bradi2g37640.1	2e-06	70.59	34	.	.	.	.	Contains single RNA recognition motif (InterPro domain IPR000504) of PF00076 protein family (RRM_1). Contains InterPro domain PR00939: zinc finger of CCHC-type. Shares sequence similarity with CCHC zinc finger-containing splicing factors: ATRSZ32 (AT3G535	Pfam:00076	RNA recognition motif. (a.k.a. RRM, RBD, or RNP domain)	Panther:10548	SPLICING FACTOR, ARGININE/SERINE-RICH	KOG:0106	Alternative splicing factor SRp55/B52/SRp75 (RRM superfamily)	GO:0008270	zinc ion binding	GO:0003676	nucleic acid binding
1D	IWB59650	47.6632		90K-PROJECTED	TGTTTCCTGAATCTGTTGTTTAGTTCCTGGACGCCTCGAAGGTTTGTTAC[T/G]CTGGTTATGCTGTGCGTAATGGATTGATAATACTATTGAGTAGCATAAGA	Bradi2g37640.1	8e-143	74.93	343	LOC_Os03g17710.2	5e-113	65.63	355	Contains single RNA recognition motif (InterPro domain IPR000504) of PF00076 protein family (RRM_1). Contains InterPro domain PR00939: zinc finger of CCHC-type. Shares sequence similarity with CCHC zinc finger-containing splicing factors: ATRSZ32 (AT3G535	Pfam:00076	RNA recognition motif. (a.k.a. RRM, RBD, or RNP domain)	Panther:10548	SPLICING FACTOR, ARGININE/SERINE-RICH	KOG:0106	Alternative splicing factor SRp55/B52/SRp75 (RRM superfamily)	GO:0008270	zinc ion binding	GO:0003676	nucleic acid binding
1D	IWB59651	47.6632		90K-PROJECTED	GCCTCGAAGGTTTGTTACGCTGGTTATGCTGTGCGTAATGGATTGATAAT[A/G]CTATTGAGTAGCATAAGAATATATGGTATCAGTCTGTGACAGCCTGTGGT	Bradi2g37640.1	8e-143	74.93	343	LOC_Os03g17710.2	5e-113	65.63	355	Contains single RNA recognition motif (InterPro domain IPR000504) of PF00076 protein family (RRM_1). Contains InterPro domain PR00939: zinc finger of CCHC-type. Shares sequence similarity with CCHC zinc finger-containing splicing factors: ATRSZ32 (AT3G535	Pfam:00076	RNA recognition motif. (a.k.a. RRM, RBD, or RNP domain)	Panther:10548	SPLICING FACTOR, ARGININE/SERINE-RICH	KOG:0106	Alternative splicing factor SRp55/B52/SRp75 (RRM superfamily)	GO:0008270	zinc ion binding	GO:0003676	nucleic acid binding
1D	IWB59652	47.6632		90K-PROJECTED	TTTTAGTGGAAGTTACAAGATGGTGATGCATTTGAGTACTTGAGTCCTGA[T/C]GGCTTACTGTTTGTGGCAACCGTTTGCGCAGAATACGGGAAGTGGAATTG	Bradi2g37640.1	8e-143	74.93	343	LOC_Os03g17710.2	5e-113	65.63	355	Contains single RNA recognition motif (InterPro domain IPR000504) of PF00076 protein family (RRM_1). Contains InterPro domain PR00939: zinc finger of CCHC-type. Shares sequence similarity with CCHC zinc finger-containing splicing factors: ATRSZ32 (AT3G535	Pfam:00076	RNA recognition motif. (a.k.a. RRM, RBD, or RNP domain)	Panther:10548	SPLICING FACTOR, ARGININE/SERINE-RICH	KOG:0106	Alternative splicing factor SRp55/B52/SRp75 (RRM superfamily)	GO:0008270	zinc ion binding	GO:0003676	nucleic acid binding
1D	IWB65040	47.6632		90K-PROJECTED	GCCTCGAAGGTTTGTTACTCTGGTTATGCTGTGCGTAATGGATTGATAAT[A/G]ctattgagtagcataagaatatatggtatcagtctgtgacaaaaaaaaaa	Bradi2g37640.1	1e-169	86.49	333	LOC_Os03g17710.2	1e-139	76.3	346	Contains single RNA recognition motif (InterPro domain IPR000504) of PF00076 protein family (RRM_1). Contains InterPro domain PR00939: zinc finger of CCHC-type. Shares sequence similarity with CCHC zinc finger-containing splicing factors: ATRSZ32 (AT3G535	Pfam:00076	RNA recognition motif. (a.k.a. RRM, RBD, or RNP domain)	Panther:10548	SPLICING FACTOR, ARGININE/SERINE-RICH	KOG:0106	Alternative splicing factor SRp55/B52/SRp75 (RRM superfamily)	GO:0008270	zinc ion binding	GO:0003676	nucleic acid binding
1D	IWB65041	47.6632		90K-PROJECTED	GTAGCAAAGGATAATGGTGACAGCCCTCGTGGCAGGGAAAAGAGCAGGAG[A/C]CCTTCTGATGGCTACCGTAGCCCTGTGGCCAATGGGCGCAGCCCGAGAAG	Bradi2g37640.1	1e-169	86.49	333	LOC_Os03g17710.2	1e-139	76.3	346	Contains single RNA recognition motif (InterPro domain IPR000504) of PF00076 protein family (RRM_1). Contains InterPro domain PR00939: zinc finger of CCHC-type. Shares sequence similarity with CCHC zinc finger-containing splicing factors: ATRSZ32 (AT3G535	Pfam:00076	RNA recognition motif. (a.k.a. RRM, RBD, or RNP domain)	Panther:10548	SPLICING FACTOR, ARGININE/SERINE-RICH	KOG:0106	Alternative splicing factor SRp55/B52/SRp75 (RRM superfamily)	GO:0008270	zinc ion binding	GO:0003676	nucleic acid binding
1D	IWB11479	47.6632		90K-PROJECTED	CTCACTCAGATTGGCGATCTCAAGATGTCCCTAAATAGTACCAAAGAGAA[T/C]TATGAGGTAATGATAGAGGAGGCACACTATGACATCACTTGTTTAAGGAA	Bradi2g37720.1	2e-09	78.79	33	LOC_Os05g02820.1	3e-09	78.79	33	protein transport protein-related, putative, expressed	Pfam:05701	Weak chloroplast movement under blue light					GO:0009536	plastid	GO:0009908	flower development
1D	IWB22141	47.6632		90K-PROJECTED	AATCTCTCATGTGCTTCCTCTGCTTTGCCAGATGCCTCACTTAACGCAGC[A/G]GTGAGATCCTCCACTGCCCTTCTCTCTTTCTCCTCTCTGTCCTTAGCATC	Bradi2g37720.1	0	77.78	441	LOC_Os05g02820.1	6e-149	64.83	418	ATPase activity, coupled	Pfam:05701	Weak chloroplast movement under blue light			KOG:0978	E3 ubiquitin ligase involved in syntaxin degradation
1D	IWB22831	47.6632		90K-PROJECTED	AGAAGGCAACCACAGCTGAAGTTAGTACAAAAGGCTGTCCTACATTTTCT[T/G]TTGTTTCCTTTTAGCTGTTCAAAGAGTGAGTGCTACGAGTGTAGTAAAAA	Bradi2g37840.1	5e-07	60.71	56	.	.	.	.	nuclear hormone receptor binding, protein kinase activity
1D	IWB35334	47.6632		90K-PROJECTED	AGCTCGCTGCCACGTCCGTGCCCATCACAGGAACTAAAGCTGATCTGCCTAGAAAAGCTAAGAAGGAAGATCTCGAGAATGTTGCTGGTATGGCTTCGGC[A/T]GCAACAGCTAGCGGTGGAAAGTTTGACAAAAAGTTGCCTGGCGAGAAACCTCTTA	Bradi2g37930.1	1e-20	93.88	49	LOC_Os04g58830.1	3e-18	80	50	ribosome biogenesis regulatory protein, putative, expressed	Pfam:04939	Ribosome biogenesis regulatory protein (RRS1)	Panther:17602	RIBOSOME BIOGENESIS REGULATORY PROTEIN	KOG:1765	Regulator of ribosome synthesis	GO:0005634	nucleus	GO:0009987	cellular process	GO:0042254	ribosome biogenesis	GO:0005730	nucleolus
1D	IWB46398	47.6632		90K-PROJECTED	TGGTACAAGGTGAAGAAGGACAACAAGAGGAGGAAAGACAAGCAATCATC[A/G]TCATCCGGATCGAATAAGTTGAAGCCCCAGAAGAAAAATCCACAAGAAAT	Bradi2g37930.1	5e-30	64.29	14	LOC_Os04g58830.1	2e-22	67.5	80	ribosome biogenesis regulatory protein, putative, expressed	Pfam:04939	Ribosome biogenesis regulatory protein (RRS1)	Panther:17602	RIBOSOME BIOGENESIS REGULATORY PROTEIN	KOG:1765	Regulator of ribosome synthesis	GO:0005634	nucleus	GO:0009987	cellular process	GO:0042254	ribosome biogenesis	GO:0005730	nucleolus
1D	IWB16721	47.6632		90K-PROJECTED	TCATAACCAGTAACTGGATTAACAATCTTTCTCCCTTGGACTCAAACAGGACAACAACCATACAAAACTTGCCAGCACTCTCCATGATGCTTGGAAACTGCGCTCGCCACCTACAGCAAACCAC[A/G]TCTCGGAGGATGATGCGGACCTAAGCACTTTTCTTTGAAGATTTCTTGTGGATTTTCTTCTGGGGCTTCAACTTATTTGATCCGGATGACGATGATTGTTTGTCCTTCCTCCTCTTGTTGTCCTT	Bradi2g37930.1	6e-09	76.47	34	LOC_Os04g58830.1	6e-06	73.53	34	ribosome biogenesis regulatory protein, putative, expressed	Pfam:04939	Ribosome biogenesis regulatory protein (RRS1)	Panther:17602	RIBOSOME BIOGENESIS REGULATORY PROTEIN	KOG:1765	Regulator of ribosome synthesis	GO:0005634	nucleus	GO:0009987	cellular process	GO:0042254	ribosome biogenesis	GO:0005730	nucleolus
1D	IWB4433	47.6632		90K-PROJECTED	GTGGTGACCGACCCCGACTGCCTCAAATGGAGCAACGACCAGCAGACGCT[A/G]TGCTTCCAGTGCGACTCGTGCAAGGCCGGCGTCCTGGCCGGCATCAAGAA	Bradi2g37950.1	1e-13	90.91	33	LOC_Os05g03140.1	2e-12	90.91	33	tetraspanin family protein, putative, expressed	Pfam:00335	Tetraspanin family	Panther:19282	TETRASPANIN			GO:0008150	biological_process	GO:0005886	plasma membrane	GO:0016021	integral to membrane	GO:0003674	molecular_function
1D	IWB62577	47.6632		90K-PROJECTED	CCCCAGTCCACCAGATCTAACACCTTCTACTTCCTTGGAAGTCAATGTTT[T/C]GATGCCGCCGCCGCCTCCCGCCGTTCCTTCTCCACACCAAACCGAGGAGG	Bradi2g37980.2	0	87.96	465	LOC_Os05g03190.1	0	83.51	467	IQ calmodulin-binding motif domain containing protein, expressed	Pfam:00612	IQ calmodulin-binding motif	Panther:10699	NEUROMODULIN			GO:0008150	biological_process	GO:0005515	protein binding	GO:0005886	plasma membrane
1D	IWB35725	47.6632		90K-PROJECTED	GAGCACGCTCCTTGCATCGTCATCCACCTGTGAAATCCCGTTCTTCGGTGTAGCAGATTTTTTCTTCACAACTATTGGTGTCACTTTGGCAGTGGGTGTA[C/G]AAGGGGATAGCCGGGAAGCTGGGCGGGTCAGCTTTGGAGTCGT	Bradi2g37980.2	4e-19	89.58	48	LOC_Os05g03190.1	2e-16	82.98	47	IQ calmodulin-binding motif domain containing protein, expressed	Pfam:00612	IQ calmodulin-binding motif	Panther:10699:SF9	CALMODULIN BINDING			GO:0008150	biological_process	GO:0005515	protein binding	GO:0005886	plasma membrane
1D	IWB57310	47.6632		90K-PROJECTED	TCTTGGCTGACCCAACACTAACAGAGCCTCCTTTCTCTGGTGTCGTCTCT[A/G]CACTATCGATCAGTGGTGACCCCTGGAGGCGGGACTTGGCCCTAGCAGAT	Bradi2g37980.2	0	86.75	483	LOC_Os05g03190.1	0	82.64	484	IQ calmodulin-binding motif domain containing protein, expressed	Pfam:00612	IQ calmodulin-binding motif	Panther:10699:SF9	CALMODULIN BINDING			GO:0008150	biological_process	GO:0005515	protein binding	GO:0005886	plasma membrane
1D	IWB5944	47.6632		90K-PROJECTED	CAGCATAGCCACCTCAACGGTGCGGGATGACGAGAGCCTCGCAAGCTCTC[T/C]GTCAGTCCCAAGCTACATGGCTGCCACAAAATCTGCTAGGGCCAAGTCCC	Bradi2g37980.2	3e-09	90.91	33	LOC_Os05g03190.1	7e-09	93.75	32	IQ calmodulin-binding motif domain containing protein, expressed	Pfam:00612	IQ calmodulin-binding motif	Panther:10699:SF9	CALMODULIN BINDING			GO:0008150	biological_process	GO:0005515	protein binding	GO:0005886	plasma membrane
1D	IWB57040	47.6632		90K-PROJECTED	TAGTAAGGTATCCAGTATCGAAGGACCTTCAAAACATGCACCTGAGAGTG[T/C]ACACGTGAAAGCTGGAAATTTGGCTCCCTCTGTTTGCTTACCTGGAGAAA	Bradi2g38160.1	3e-40	78	100	LOC_Os05g03550.1	2e-23	62.63	99	MYB transcrition factor	Pfam:00249	Myb-like DNA-binding domain	Panther:13992	NUCLEAR RECEPTOR CO-REPRESSOR RELATED (NCOR)			GO:0003677	DNA binding
1D	IWB17378	47.6632		90K-PROJECTED	ACGCATACAACATAGGGTACAACACTACACCTCGGGAAAGTTCGAGGGGATACCCCGGGTAACGAAGAGCCGCGACCTGAGCTGTGGCAGCGTGGCC[A/G]ACATTGGCGACCTCACCATCCCCGACAAGACAGTAGAGGATCTAGCAACACACAGGAGGATGCAAAGCTCAGAACCGAACAGACCGAGAGAGAAAACAAAGACAAGCGAGATATGGCAGGCTGGT	Bradi2g62370.1	8e-06	69.7	33	.	.	.	.	enoyl-CoA hydratase activity	Pfam:04387	Protein tyrosine phosphatase-like protein, PTPLA	Panther:11035	PTPLA DOMAIN PROTEIN	KOG:3187	Protein tyrosine phosphatase-like protein PTPLA (contains Pro instead of catalytic Arg)
1D	IWB35153	47.6632		90K-PROJECTED	TTTGGTTAACTGAGGGTCCTTCAGCATCTTCTTGCCTCTGAATTATGTTATGCAACACCACTGCCGCTGCTGGAATTTTCAGTTGAGTCTCTAACCGGTA[A/C]GATGTCGCAACCTTTAAAACTGGAAATCTCATCTTTAATAGACCTATAGCATCTTTTATATGGCCATGCAGTTGTGCATGGCGAAGGTTGAACAACTCCT	Bradi3g08840.1	2e-21	83.93	56	LOC_Os02g13770.1	3e-17	70.69	58		Pfam:01609	Transposase DDE domain	Panther:22930	UNCHARACTERIZED	KOG:4585	Predicted transposase	GO:0004803	transposase activity	GO:0003677	DNA binding	GO:0005575	cellular_component	GO:0006313	transposition, DNA-mediated
1D	IWB45818	47.6632		90K-PROJECTED	CTGAATCAAGACTCCAAGAATTGTAGTAAAGTTGGGATTGGACGTGTTAA[T/C]GCGGGTTTTGACTGCCTGGTCTGACTCTGCTTTTGTTGCTTAGGCTTCAA	Bradi3g08840.1	6e-10	55.07	69	LOC_Os02g13770.1	1e-08	50	64	Predicted transposase	Pfam:04827	Plant transposon protein	Panther:22930	UNCHARACTERIZED	KOG:4585	Predicted transposase	GO:0016788	hydrolase activity, acting on ester bonds
1D	IWB31733	47.6632		90K-PROJECTED	TGGCGTGTGGCGTCACTGTCACGCAACATGAAGAGATGCTCCCTTAGCTC[A/G]GAAGCAGGGATTCCRCTTCTCTGCAAAAAAAC	Bradi3g11060.1	1e-06	91.67	24	LOC_Os10g35840.1	3e-06	91.67	24	5-aminolevulinate synthase activity	Pfam:05201	Glutamyl-tRNAGlu reductase, N-terminal domain	Panther:13812	ORNITHINE CYCLODEAMINASE-RELATED	KEGGORTH:02492	glutamyl-tRNA reductase [EC:1.2.1.70]	GO:0033014	tetrapyrrole biosynthetic process	GO:0050661	NADP binding	GO:0016491	oxidoreductase activity	GO:0005737	cytoplasm
1D	IWB26805	47.6632		90K-PROJECTED	aagcaagggaattaggatttctaagacatcgaatgcttccaggcctggtt[A/G]TGACCATCTGTCTGAGAACTGGCTGTTTACACTCGCGGAGCTAAATAGTT	Bradi3g18840.1	2e-53	74.82	139	LOC_Os08g14490.1	1e-45	67.38	141	holo-[acyl-carrier-protein] synthase activ	Pfam:01648	4'-phosphopantetheinyl transferase superfamily	Panther:12215	PHOSPHOPANTETHEINE TRANSFERASE	KOG:0945	Alpha-aminoadipic semialdehyde dehydrogenase-phosphopantetheinyl transferase	GO:0008897	holo-[acyl-carrier-protein] synthase activity	GO:0000287	magnesium ion binding	GO:0009059	macromolecule biosynthetic process
1D	IWB35682	47.6632		90K-PROJECTED	NNNNNNNNNNNNNNNNNNNNNNNNNNNNNNNNNNNNNNNNNNNNNNNNNNNNNNNNNNNNNNNNNNNNNNNNNAGTGGGAGCTGCATGGAACACTGCAAA[T/C]GTGTCCAAGGGCTCCACCGTAGCAATATTCGGACTTGGTGCTGTTGGTCTTGCGGNNNNNNNNNNNNNNNNNNNNNNNNNNNNNNNNNNNNNNNNNNNNN	Bradi3g20810.1	5e-08	92.59	27	LOC_Os10g07229.1	1e-08	96.3	27	alcohol dehydrogenase activity, zinc-dependent, aldehyde reductase activity, receptor antagonist activity, hydroxymethylfurfural reductase (NADH) activity	Pfam:08240	Alcohol dehydrogenase GroES-like domain	Panther:11695	ALCOHOL DEHYDROGENASE RELATED	KOG:0022	Alcohol dehydrogenase, class III	GO:0055114	oxidation-reduction process	GO:0016491	oxidoreductase activity	GO:0008270	zinc ion binding
1D	IWB11524	47.6632		90K-PROJECTED	AAAGAGATGGGCATCACGGACTTCATCAGCCCGAAGGCGTGCGGCAAGCC[T/C]GTCCACGAGGTGATCAAGGAGCTGACAGATGGGGGCGTCGACTACAGCTT	Bradi3g20810.1	3e-09	72.73	33	LOC_Os10g07229.1	3e-10	84.85	33	dehydrogenase, putative, expressed	Pfam:08240	Alcohol dehydrogenase GroES-like domain	Panther:11695	ALCOHOL DEHYDROGENASE RELATED	KOG:0022	Alcohol dehydrogenase, class III	GO:0008152	metabolic process	GO:0003824	catalytic activity	GO:0016491	oxidoreductase activity	GO:0055114	oxidation-reduction process
1D	IWB7184	47.6632		90K-PROJECTED	TCATCAGCCCGAAGGCGTGCGGCAAGCCTGTCCACGAGGTGATCAAGGAG[T/C]TGACAGATGGGGGCGTCGACTACAGCTTCGAGTGCAGTGGCAACGTTGAT	Bradi3g20810.1	2e-08	69.7	33	LOC_Os10g07229.1	7e-09	75.76	33	alcohol dehydrogenase activity, zinc-dependent, aldehyde reductase activity, receptor antagonist activity, hydroxymethylfurfural reductase (NADH) activity	Pfam:08240	Alcohol dehydrogenase GroES-like domain	Panther:11695	ALCOHOL DEHYDROGENASE RELATED	KOG:0022	Alcohol dehydrogenase, class III	GO:0055114	oxidation-reduction process	GO:0016491	oxidoreductase activity	GO:0008270	zinc ion binding
1D	IWB17147	47.6632		90K-PROJECTED	TCACGATCTTCCGGCTGTTTTGATTGCAGGG[T/C]GATTCAGAGAGGAAGCGAGCAAAGGCGCTGGAGGAGTACAACGATGAGATGAAGCGGATCAGCAAGGTGGCCGCTGCATCGAGGATGTCGGCAGAGGACAAGAAAAGGAACGCCGAGGGCAAAGT	Bradi3g24700.1	2e-14	87.8	41	LOC_Os10g17790.1	1e-10	72.73	44	remorin C-terminal domain containing protein, putative, expressed	Pfam:03763	Remorin, C-terminal region					GO:0008150	biological_process	GO:0005575	cellular_component	GO:0003677	DNA binding
1D	IWB56004	47.6632		90K-PROJECTED	ATCCGTGTTTCTATATGGCTTGCGGCTGGTGCACTAATATATCTCTTCTA[T/C]GGTCGAAATCACAGTTCCCTGACAGGAACGGCCTACGAGCGCGTGTCACC	Bradi3g27246.1	1e-40	86.52	89	LOC_Os10g30090.1	2e-34	75.28	89	amino acid permease, putative, expressed	Pfam:00324	Amino acid permease	Panther:11785	AMINO ACID TRANSPORTER	KOG:1286	Amino acid transporters	GO:0005215	transporter activity	GO:0003333	amino acid transmembrane transport	GO:0006464	cellular protein modification process	GO:0015171	amino acid transmembrane transporter activity
1D	IWB7914	47.6632		90K-PROJECTED	CAGTTCACTAACCGGCGGCTCGTCGTGCGGGAGTGGCGCGTCGGCGTGCC[T/C]ATCGGGGACCGTGGCGCGGTGTTCGCGGATGAGGTGAGGGCGAGGATTGA	Bradi3g27610.1	1e-12	93.94	33	LOC_Os10g30560.1	2e-09	84.85	33	UDP-glucoronosyl and UDP-glucosyl transferase domain containing protein, expressed	Pfam:00201	UDP-glucoronosyl and UDP-glucosyl transferase	Panther:11926	GLUCOSYL/GLUCURONOSYL TRANSFERASES	KOG:1192	UDP-glucuronosyl and UDP-glucosyl transferase	GO:0008152	metabolic process	GO:0016758	transferase activity, transferring hexosyl groups	GO:0016740	transferase activity	GO:0005623	cell
1D	IWB13834	47.6632		90K-PROJECTED	AGGGACTCGCTGGAGACGGTCCCAACCATCAAGAAGCTGAGGTCGTACGC[T/C]GACAGGATCAGGGCGTCCGAGCTCGAGAAGTGCCTGCAGAAGATCGGGGA	Bradi3g30160.1	3e-78	97.99	149	LOC_Os10g35840.1	5e-75	93.96	149	5-aminolevulinate synthase activity	Pfam:05201	Glutamyl-tRNAGlu reductase, N-terminal domain	Panther:13812	ORNITHINE CYCLODEAMINASE-RELATED	KEGGORTH:02492	glutamyl-tRNA reductase	GO:0033014	tetrapyrrole biosynthetic process	GO:0055114	oxidation-reduction process	GO:0004764	shikimate 3-dehydrogenase (NADP+) activity	GO:0005737	cytoplasm
1D	IWB43802	47.6632		90K-PROJECTED	cgaggttgaggacgcgaagaattaggttatggatccagcagattgtattg[T/C]TGTCCGTTTTCATTTCAATGGGGAATTTATCAATGACGGGAAGACAGTAC	Bradi3g53340.1	1e-16	34.69	147	LOC_Os02g26630.1	1e-145	69.23	143	protein serine/threonine kinase activity
1D	IWB43803	47.6632		90K-PROJECTED	AGTACAATATGTGGGGGGCAAAGAAGCAATGTCCTTTTTAGATCGAGCAA[T/C]CTTGAGCTTACAGAGAATTCAACAATGTTTGAGTGAGCATTATGTCACAG	Bradi3g53340.1	1e-16	34.69	147	LOC_Os02g26630.1	1e-145	69.23	143	protein serine/threonine kinase activity
1D	IWB42384	47.6632		90K-PROJECTED	TATCCTAAAATACTATGAAGCTCATGTCCAAGACGACAGATGACAAGCTC[A/C]GGCTCTCAGGCTCTCAGCAAAGGGACACATSAACATTGACACCTACAAAC	Bradi4g01687.1	2e-13	55.56	54	LOC_Os01g41890.1	2e-11	60.78	51	LRR-containing protein	Pfam:00931	NB-ARC domain	Panther:23155	LEUCINE-RICH REPEAT-CONTAINING PROTEIN	KOG:4658	Apoptotic ATPase	GO:0043531	ADP binding	GO:0006915	apoptotic process	GO:0005524	ATP binding
1D	IWB24526	47.6632		90K-PROJECTED	AGTCTAAAAGGGCGATGGCCTCACAGCCGGTGCAGTCTGCTAAGGAGGAG[T/C]gtctagaaagagaaaacaaacatttgaagcaggagatcaagcgtcttcga	Bradi4g05810.1	9e-29	42.42	165	LOC_Os10g08460.1	2e-32	34.57	243	plant trasposase
1D	IWB24528	47.6632		90K-PROJECTED	AATGATGATGAAGATGACTACTATGGCAATGGGGGATATGATAACTATGG[T/C]GAGGGTGATCTGTATGGTGATGAGCACTATGATCACTATGGCCATGGGGA	Bradi4g05810.1	9e-29	42.42	165	LOC_Os10g08460.1	2e-32	34.57	243	plant trasposase
1D	IWA5018	47.6632		9K-ANCHOR	CGGCAGGCAGCATCTTCGGCAAAGTCCTCGAATGATATAAGCAGCAGTACTTTCAACCGAACCATGACAATCAGAATACCAAGCATCAAGTCGTGAAATT[T/C]CCATCGAAACTCCAGGTTGAAACCGATTGAGTTCACCTTTAAAGCCTGCGGCCATAATTGCAGCAAGAAGACCTCCATCATTGGCTTCATGAAGCCCAAA	Bradi4g11687.1	0	75.76	33	LOC_Os11g42420.1	0	72.73	33	nuclear pore protein 84/107 containing protein, expressed	Pfam:04121	Nuclear pore protein 84 / 107	Panther:13003	NUP107-RELATED	KOG:1964	Nuclear pore complex, rNup107 component (sc Nup84)	GO:0005515	protein binding	GO:0005635	nuclear envelope	GO:0006810	transport	GO:0005643	nuclear pore
1D	IWA5019	47.6632		9K-ANCHOR	GATGTTGCATCTGGTGTCATGCATTCCCCAGAAGGTAGACAGAGTATTGCCGTTGCATGCAACTCAAGGAAAACAAGCTCTGATGACTCAAATGGGCTTG[T/C]CTCGACAGCATTTAACCATGGTCTCTCTTCCCTTTCTAATAACAAGAATGCTAACTCCAGTGTTTGTGTCGCTGCAGCAACAGCTTGATCCTTTTCTTCT	Bradi4g11687.1	0	75.76	33	LOC_Os11g42420.1	0	72.73	33	nuclear pore protein 84/107 containing protein, expressed	Pfam:04121	Nuclear pore protein 84 / 107	Panther:13003	NUP107-RELATED	KOG:1964	Nuclear pore complex, rNup107 component (sc Nup84)	GO:0005515	protein binding	GO:0005635	nuclear envelope	GO:0006810	transport	GO:0005643	nuclear pore
1D	IWA5020	47.6632		9K-ANCHOR	CGCATCTAAGCCAACCCCGGTATGTTGCATCCAGGGAGTAATATTCGTGCCAATCTTCAAATTCTTCTAAGTTATCAGACACCTCTTGATCTTCAAGCGA[A/G]AATAAATTTTCCTTTTGTTTCAATGGTTCGGCAAGGATGGCAAGCAACTTATGTGGTCCTACTGGTAGTTCAGGGACTCTCCTCATTGATATTAAGGAAA	Bradi4g11687.1	0	75.76	33	LOC_Os11g42420.1	0	72.73	33	nuclear pore protein 84/107 containing protein, expressed	Pfam:04121	Nuclear pore protein 84 / 107	Panther:13003	NUP107-RELATED	KOG:1964	Nuclear pore complex, rNup107 component (sc Nup84)	GO:0005515	protein binding	GO:0005635	nuclear envelope	GO:0006810	transport	GO:0005643	nuclear pore
1D	IWB25218	47.6632		90K-PROJECTED	TTCTCTCATTCTGGCTACTCGGGCTACAAAGGTCTTTTATTTGCCAGACA[T/C]GAAGTATGGGAAAAATTGGCAAGTTGTGCAAACGTTTGATCATAGGCATC	Bradi4g13087.1	1e-38	39.42	104	LOC_Os02g37220.1	7e-107	91.11	45	plant trasposase	Pfam:02992	Transposase family tnp2
1D	IWB25219	47.6632		90K-PROJECTED	TGCACCTTTTGCTGGTCCTGCATATCAAGAGGAGGAGAGCTGTGATGAGG[A/C]GAGGTAGGAGAACGTCGGTTTCTGACCTTACATCTGAGAAGCCTTTGCAT	Bradi4g13087.1	1e-38	39.42	104	LOC_Os02g37220.1	7e-107	91.11	45	plant trasposase	Pfam:02992	Transposase family tnp2
1D	IWB50368	47.6632		90K-PROJECTED	AGGGTTATCTTTTAACCAACAAGAGGAACAGACTTGCTAATGGGAACACT[A/G]TCTTCCATTGCAGTGGTGCTAGAAATGTTGTCGCCACGCGTCAATTTCTG	Bradi4g13087.1	5e-26	34.04	235	LOC_Os10g08450.1	8e-93	59.44	286	expressed protein	Pfam:02992	Transposase family tnp2	Panther:10178	GAG/POL/ENV POLYPROTEIN
1D	IWB60722	47.6632		90K-PROJECTED	TCCCGATGGGCGTGTTTGGCTCCGTGGCCCCGGTGCTCACCCTGGGATCC[A/G]TCTCCAAGAGATGGGTGGTGCCTGGATGGCGGCTTGGATGGATCGTGACC	Bradi4g16430.1	4e-97	89.36	188	LOC_Os11g35040.1	4e-95	86.63	187	tyrosine transaminase activity	Pfam:00155	Aminotransferase class I and II	Panther:11751	SUBGROUP I AMINOTRANSFERASE RELATED	KOG:0259	Tyrosine aminotransferase	GO:0016769	transferase activity, transferring nitrogenous groups	GO:0016829	lyase activity	GO:0030170	pyridoxal phosphate binding	GO:0006520	cellular amino acid metabolic process
1D	IWB7169	47.6632		90K-PROJECTED	TGCGATTCATGGGCTACTGTAGTCAAATACAAGGTAAACTCATCGAACAC[A/G]ACGGGCAACATGTTTTCGCACAGCTCGAGGAAAGGTTGATCTGTGTGGAA	Bradi4g26620.1	2e-07	57.58	33	.	.	.	.	protein kinase family protein, putative, expressed, subfamily RLCK-OS2	Pfam:00069	Protein kinase domain	Panther:24420	LEUCINE-RICH REPEAT RECEPTOR-LIKE PROTEIN KINASE	KOG:1187	Serine/threonine protein kinase	GO:0004672	protein kinase activity	GO:0006468	protein phosphorylation	GO:0005524	ATP binding
1D	IWB16859	47.6632		90K-PROJECTED	TTGGGGGACCTCAACCCCGCTGACGCGTCGTCATACAAGTGCACGACATGCGGATGACACCTCAACTTCCACCGCAAGGTGATGACAGAGAGGTCACCGCCGTTGTCGCCCATGGCAAGAACCG[T/C]CATAGTAGTTGAGCCTAACTGCAATAAACCCTAACATAAAAAAACTTGTCATGGTAGCTGAAAAATGTCCCATGGTAGACGAAAAACGTCTAACACTGGTGTGTTACGCTGGTGGGAGGAGACGG	Bradi4g30240.1	1e-06	58.33	36	.	.	.	.	ZF-HD protein dimerisation region containing protein, expressed	Pfam:04770	ZF-HD protein dimerisation region					GO:0003700	sequence-specific DNA binding transcription factor activity	GO:0006139	nucleobase-containing compound metabolic process	GO:0003677	DNA binding	GO:0009058	biosynthetic process
1D	IWB55972	47.6632		90K-PROJECTED	CTGTGGGATGTCTCAACCTTGATGTGGATCAAAGGCCATCAATGACAGAC[A/G]TTGTGGCGCGCCTTCTCACATTGAATCGATCACGTATGGTGTAACTTGGT	Bradi5g01462.1	1e-31	70.65	92	LOC_Os10g09620.1	2e-28	67.39	92	LEUCINE-RICH REPEAT RECEPTOR-LIKE PROTEIN KINASE	Pfam:07714	Protein tyrosine kinase	Panther:24420	LEUCINE-RICH REPEAT RECEPTOR-LIKE PROTEIN KINASE	KOG:1187	Serine/threonine protein kinase	GO:0005509	calcium ion binding	GO:0006468	protein phosphorylation	GO:0005524	ATP binding	GO:0004672	protein kinase activity
1D	IWB6406	47.6632		90K-PROJECTED	cttaagctgaatggacccatagcgtacctgccaccggatttcttccattc[A/G]AAGGGTACTGATCTTAAATATCTTGCTACGGTAGATATATACAGCTTGGG	Bradi5g01637.1	1e-07	76.67	30	.	.	.	.	LRR-containing protein	Pfam:00069	Protein kinase domain	Panther:24420	LEUCINE-RICH REPEAT RECEPTOR-LIKE PROTEIN KINASE	KOG:1187	Serine/threonine protein kinase	GO:0004672	protein kinase activity	GO:0006468	protein phosphorylation	GO:0005524	ATP binding
1D	IWB42712	47.6632		90K-PROJECTED	TGGCGATGGTGGTGAGGATAAATGGTTTTGGAACTGCGATTATCGGATTG[T/C]CGACCTCGACTTGGAGAGAGGTTTTGTTTTCCTCCATGACCAGAAGGCAA	Bradi5g03030.1	1e-27	62.07	87	LOC_Os01g28300.1	6e-11	48.84	86	OsFBX7 - F-box domain containing protein, expressed	Pfam:00646	F-box domain					GO:0008150	biological_process	GO:0005515	protein binding	GO:0003674	molecular_function
1D	IWB26151	47.6632		90K-PROJECTED	TGTCATCTTAGCATGACCGATGCGTTTGGAAAGGATGAGTTTGTTCACTA[T/C]GACGATGGTGGCGATGGTGGTGAGGATAAATGGTTTTGGAACTGCGATTA	Bradi5g03050.1	9e-152	82.76	29	LOC_Os01g28300.1	2e-72	73.68	19	OsFBX7 - F-box domain containing protein, expressed	Pfam:00646	F-box domain					GO:0008150	biological_process	GO:0005515	protein binding	GO:0003674	molecular_function
1D	IWB48457	47.6632		90K-PROJECTED	TTCTGTTTAAATGTGACTGGTTTAAACTTGATGGCAAGAATACTGGGCTA[T/C]GAAATGATCGTTTTTTTAAAAGCATCAATGTTGGAAGTTTATGGTACAAG	Bradi5g08780.1	7e-123	57	393	LOC_Os02g37220.1	1e-127	62.03	395	trasposase protein	Pfam:02992	Transposase family tnp2
1D	IWA6804	47.8994		9K-ANCHOR	ACAGAAGAAAAAATTGCATGCCCTTCAGGATGAGATCAAAGGCTTGCAGC[A/G]GTCCATGATGATGGAGGATGAAATACAGAAATTGGTGCATCAAGTTGCTG	Bradi2g48597	0.0003	61.76	34	LOC_Os01g52540	2e-06	73.53	34	F-box/LRR-repeat protein 14-like			Panther:23125	F-BOX/LEUCINE RICH REPEAT PROTEIN
1D	IWA1221	48.1546		9K-ANCHOR	GGTATCATGCATCGAGATGTCAAGCCCCACAATATCATGATTGATCATGA[A/G]AAACGCCAGCTTCGTCTTATTGATTGGGGTCTCGCTGAGTTCTATCACCS	Bradi1g07750	5e-14	96.9	33	LOC_Os03g55490	4e-13	96.97	33	casein kinase II subunit alpha-2, putative, expressed, subfamily CK2			Panther:24054	CASEIN KINASE II SUBUNIT ALPHA	KOG:0668	Casein kinase II, alpha subunit	GO:0004672	protein kinase activity
1D	IWA830	48.1546		9K-ANCHOR	TYWKTCGGGAAGACCAGAAAACACCCTATTTATTGCACTCTGAATTTACAAGGATTGCAATGCTCGGTCGAGCTATTCTTGTAGATTTTTTTACTCA[T/C]TTAAAAGGGGACTATTATTGAACTCAATGACTCTACTGGGATTCAAAAGAAAATGGCACCCCTGAGTGTGTTTTCATGAGCCCGTGGTAGCACCCCTGAG	Bradi1g52670.1	6e-19	75	64	LOC_Os07g22650.1	3e-17	85.71	49	xylulokinase activity	Pfam:00370	FGGY family of carbohydrate kinases, N-terminal domain	Panther:10196	SUGAR KINASE	GO:0005975	carbohydrate metabolic process	GO:0016773	phosphotransferase activity, alcohol group as acceptor
1D	IWA57	48.6271		9K-ANCHOR	TACAGGTATGCTSAGCAACCCACCTGCAACTCTTGGGCTTTTTACTCAATAGTTCTGTTT[T/C]GTGTTCTGTTTTCTCATATTTCCTCCTGCAATCAGCCGATCTAGGTCCAGATCCTATTCA	.	.	.	.	.	.	.	.
1D	IWA4598	48.6271		9K-ANCHOR	TGAGGAAGAGCAGAGGCCTGCTGATGGCTAAGCCACTCATGTTTAAATTATCAGTTTATTGAAGCCTGAATCTTCCAAGGTCTTGCCTTTGTCTCTGGCA[T/C]GTTCGTCACAATGAACAGAATAGCTATGGCCCAAACGGAGGCGAACAAGTATGTTCCTGCAAGATTTCGAGGCGAGGGAGAAGAATGTTCCTGCTAGATT	Bradi4g11687.1	5e-26	91.94	62	LOC_Os11g42420.1	6e-23	81.54	65	nuclear pore protein 84/107 containing protein, expressed	Pfam:04121	Nuclear pore protein 84 / 107	Panther:13003	NUP107-RELATED	KOG:1964	Nuclear pore complex, rNup107 component (sc Nup84)	GO:0005515	protein binding	GO:0005635	nuclear envelope	GO:0006810	transport	GO:0005643	nuclear pore
1D	IWA362	48.8066		9K-ANCHOR	CTCTCATGTACTGAGATAGAACAACATTTCAAGCCATTTGGAGTATTGCGATGAGGTGAA[T/C]AAAGGTATCAATCAATACCTGAGACTCCTCGGGCTATTCTGGCAATTTCTTTCTATATGG	.	.	.	.	.	.	.	.
1D	IWA980	49.2602	QTL-tagging SNP	9K-ANCHOR	GATAAGTTCCCAAGCTTTGTCCTTTGAGAAATTATCACTGTARCCCAATGTTTTACTTGCTTCGAGATGCATTTAGAGATTCAGGGTTGGCATCTTCACA[A/C]AATTTGTTACTGCAATTCTGTGATTGTATACTATAGTATTTGATTAGAGATGAATTCACAAATTCGGAGTTAGCATCTGAGCATAATTTATCACTGTAAT	.	.	.	.	.	.	.	.
1D	IWA642	50.7532		9K-ANCHOR	TGTCCGTCTGTATATCTATCTACTTATACCACCCCACCCCCCAGATAGAATGTCGCTACATTCTAATCCCAGTACAGTATTTTTTTGATCCTCCACTTAC[T/C]GCTGAGTTGTTGTGCCGTGAATTAGCCTCCAAATGTGTTGTAGAGAGGAGCGGCGAAGCATGTTTGCTCCAAAACTGCCTGCCTGTGTACATTAGTTACT	.	.	.	.	.	.	.	.
1D	IWA6964	50.7532		9K-ANCHOR	GGTTGGCCTGGGGTGACATCACGGAACGTATGCTTGTAACGACGATTCCCGTTTTGTTGCTTCAATGCCTGCGACCGGCAACTCGTCGTTTTTCGCTACT[A/G]TTTATATTCGCGCTAATTCAGCGGAGTTACTTGGCTGAACTGAAACGGTGGGGTTATTCTACTGTATTCGACTGTTGGACTGATGAACTCAACCCTTTTG	Bradi2g36410.1	0	87.3	512	LOC_Os05g05200.1	0	82.42	512	O-acyltransferase activity	Pfam:03062	MBOAT, membrane-bound O-acyltransferase family	Panther:13285	ACYLTRANSFERASE	KOG:3860	Acyltransferase required for palmitoylation of Hedgehog (Hh) family of secreted signaling proteins
1D	IWA1193	51.2918		9K-ANCHOR	AAGCGCCTCACTCCAGATGTAGTAGGGCCTAAGAAGGAGACATAAATTCAATGGCATGTACAATGAACCCRTGGCACTGGCAACTGTTAATTCACAGTAT[T/C]GCCGACAGGGCGAAATGACAATCGTATGCTTTTTTGTTCCCATACATCCAAAATTATTACAAAATTTTGGAACTTCCTGAGACAAGTGATAACAGAAAAA	.	.	.	.	.	.	.	.
1D	IWA165	51.906		9K-ANCHOR	ACTGTTGTCGTTTGGAAACACCAATTAGAAGACTAGAATTTTACTAGCAGATTTGAGAGG[T/C]GTAAATTTCTACTTGAATTGTGAGTGATTGTGTGTTTTATTTGATCAGGTGCCAGTAACT	.	.	.	.	.	.	.	.
2A	IWA5342	5.61196		9K-ANCHOR	CGGTGATACGGTGAATCTCACCGTGGTTGGAGGATTGCATCATCCATGGGAGTGTCGTTGAAACCGTCAAAACAAGCATCCCGACGATGTAGACTGAGAG[A/G]AAAACCACTAATGTCTTGTACCTCCCCCAATACGTGTCTGCCAAGAAAGCTCCGATAAGCGGCGTAAAGAATGTGGTGCCAAACCAAGTGGACACATTTC	Bradi5g01737.1	0	67.83	575	LOC_Os10g02210.1	1e-171	57.79	552	peptide transporter PTR2, putative, expressed	PF00854	POT family			KOG1237	H+/oligopeptide symporter	GO:0006857	oligopeptide transport	GO:0005215	transporter activity	GO:0016020	membrane
2A	IWA1830	6.24682		9K-ANCHOR	TCTCATGTGAGGACCAGTAGTAGGACATGACGTAAGATAATCATGCCTTGGCGCAAAGATATCACTTTTGGTTCCRCCTTTTGCCATTACATGACCTGAT[A/G]CATCTCGATTGCCTGACATCGCTTCCAGTGATGAAGAAGAATCCCAAGAACAGCTCGATAAAGGAAGGTAAGGCTGCTGCCTATCATATTCTACTTTKGT	.	.	.	.	.	.	.	.
2A	IWB42600	6.24682		90K-PROJECTED	AGGTGACATGCTGCTTCAGTCAAATGCCTAAAGTGCAGCACAGATCCTTG[T/C]GCTGGAAGATCCAGGTCAACCGTGTCGCGTTTAAAGGGTTGGATGGTTGG	Bradi3g06040.1	6e-70	81.72	93	LOC_Os04g04010.1	3e-66	76.34	93	Protein of unknown function
2A	IWB42601	6.24682		90K-PROJECTED	GTGGGCCAAGTGCAGATTGAGCGTGAAGACGGTGGGCCAAGTGAGCGAAG[T/C]GGGTCTCTGTTGACAACGTTCTTTCTATTCCATATGATGAACAGTGGTCC	Bradi3g06040.1	6e-70	81.72	93	LOC_Os04g04010.1	3e-66	76.34	93	Protein of unknown function
2A	IWB34867	6.24682		90K-PROJECTED	CTTCAGCTTCAGCAACTGAGCGTGGTGGAGTAAATATGGGGGCCAAGCTCTCATTGTCGCGTCCAGGAAACCGCACTCCTCTTGATTTCAG[A/G]NNNNNNNNNNNNNNNNNNNNNNNNNNNNNNNNNNNNNNNNNNNNNNNNNNNNNNNNNNNNNNNNNNNNNNNNNNNNNNNNNNNNNNNNNNNNNNNNNNNN	Bradi3g52340.2	8e-11	96.67	30	LOC_Os02g46962.1	5e-10	96.67	30
2A	IWA1563	6.24682		9K-ANCHOR	TCGAACGAGAAACGTTTGATCCGGCGAGTGGGCGCTACTACACAAGTTAACCTGAAATATGCTATAGAATGTTTGTACTTTGTATGGACCATATATAGTT[T/C]GCCGGTAAACACATACCATATATATCTAGTTTCCGTCGTCGGGGTAAGATAGTTTTACAAATCGGTACAACAATCTTATGGTGACTGCCATGTGTGTCCG	Bradi5g01317.1	0	74.17	662	LOC_Os04g04000.1	0	52.96	676	ECT protein, putative, expressed	PF04146	YT521-B-like domain	PTHR12357	YTH (YT521-B HOMOLOGY) DOMAIN-CONTAINING	KOG1901	Uncharacterized high-glucose-regulated protein	GO:0005829	cytosol	GO:0008150	biological_process
2A	IWA1562	6.24682		9K-ANCHOR	AAGCCAGACTATCATACTTTGGAACAGATGACTTGAAATCAATGGGAGACATCGAGGCGAACATGGAGAGCCTGAACCTCCACGAGCCTTGGGACTAATC[T/C]GGATGGTTCTTCACCATGTCGCAAAAAAATTAACGAGCCATTGACGCGGTCGAACGAGAAACGTTTGATCCGGCGAGTGGGCGCTACTACACAAGTTAAC	Bradi5g01317.1	0	74.17	662	LOC_Os04g04000.1	0	52.96	676
2A	IWB14640	6.24682		90K-PROJECTED	AGGTTTGCAGGACCAGGAAGAAGATAGGAACCAAACATCGACGATCCATG[A/G]CGCGCATTTGTTCCGATGCACAACCGAGCGACGCTATCCGGCATAATTGT	Bradi5g01410.1	2e-29	65.96	94	LOC_Os04g02910.1	3e-27	65.96	94	membrane related protein CP5, putative, expressed			Panther:19308	PHOSPHATIDYLCHOLINE TRANSFER PROTEIN	KOG:2761	START domain-containing proteins involved in steroidogenesis/phosphatidylcholine transfer	GO:0005773	vacuole	GO:0008150	biological_process	GO:0003674	molecular_function
2A	IWB64569	6.24682		90K-PROJECTED	GAGGAAGAATTGGCGGTCAGCACCCCGGACCTGATGCACCTCCGCAGGGT[A/C]GTCGAGGAGAAGGACGGCGGCCCCGCCTGGACGCACATGATGGACCGCAC	Bradi5g01410.1	0	81.75	411	LOC_Os04g02910.1	0	76.59	410	membrane related protein CP5, putative, expressed			Panther:19308	PHOSPHATIDYLCHOLINE TRANSFER PROTEIN	KOG:2761	START domain-containing proteins involved in steroidogenesis/phosphatidylcholine transfer	GO:0005773	vacuole	GO:0008150	biological_process	GO:0003674	molecular_function
2A	IWB490	6.24682		90K-PROJECTED	GCGTCGGCAAACTCCACAGCCTCTTCGACGACGTCGTCAATCTTCTTCTC[A/G]ATGCTCTTCAGCTCCGCTTCAGACGCGAGGTTCTGCTCGATGATGTACTT	Bradi5g01420.1	9e-12	100	33	LOC_Os04g02900.1	1e-10	93.94	33	pyruvate dehydrogenase (acetyl-transferring) activity	Pfam:00676	Dehydrogenase E1 component	Panther:11516	PYRUVATE DEHYDROGENASE E1 COMPONENT, ALPHA SUBUNIT (BACTERIAL AND ORGANELLAR)	KOG:0225	Pyruvate dehydrogenase E1, alpha subunit	GO:0008152	metabolic process
2A	IWB45009	6.50619		90K-PROJECTED	CTATGCAAGGTTCAGAGATAGGAGGTGCCACTTCTGGCTTATTGATCTGA[T/C]CATGTTGTACAGTTTGCTGTTCCTCCTGCTCTTTTATTCCGGTTTCAGCA	Bradi1g77630.1	6e-22	43.54	147	LOC_Os04g05030.1	1e-23	35.81	215	serine-rich 25 kDa antigen protein, putative, expressed							GO:0008150	biological_process	GO:0005575	cellular_component	GO:0003674	molecular_function
2A	IWB22183	6.50619		90K-PROJECTED	CAATGATGCCGAAATCAAGATCGCGAAGGTTCAAAAGAGAGCTCGGAGGA[A/G]GATGAATGGATTAAAACACGTGCTCAAGGAGCTCATCATCGACACCGCAG	Bradi3g59847.1	0	73.47	49	LOC_Os10g26560.1	0	63.99	572	expressed protein
2A	IWB22184	6.50619		90K-PROJECTED	TTGAAGAACTATTCCAAAGCAGTAGGAGGCTATCTGTAGTTACAATGCAT[A/G]CCGTTTCACCATCTCTACCGTTTTGCGTCAGTGAATCGCTAACTTAACCA	Bradi3g59847.1	0	73.47	49	LOC_Os10g26560.1	0	63.99	572	expressed protein							GO:0008150	biological_process	GO:0005575	cellular_component	GO:0003674	molecular_function
2A	IWB40896	6.57857		90K-PROJECTED	ATGTCATCAATTATAATAATATACCTTTTATCCTGTAGATGCTCGGTGAG[A/G]TCGTGAATGAGGTCGTCCACCTCGCTAGCATCAGGTGGTTGGTGCGGACG	Bradi2g09434.1	3e-65	47.18	284	LOC_Os11g11580.1	6e-87	44.44	18	NB ARC	Pfam:00931	NB-ARC domain	Panther:23155	LEUCINE-RICH REPEAT-CONTAINING PROTEIN	KOG:4658	Apoptotic ATPase	GO:0003700	sequence-specific DNA binding transcription factor activity	GO:0043531	ADP binding	GO:0006915	apoptotic process	GO:0006355	regulation of transcription, DNA-dependent
2A	IWB10848	6.6419		90K-PROJECTED	GGTTTTGACTTGTGCATGTTTCTTTTCACCTTACACCTGGCATAATTTCT[T/C]GAGATGATCTGAAATCTGGATGTTGGTTGTATTAACCTGTGATGCAATCA	.	.	.	.	.	.	.	.
2A	IWB11273	6.6419		90K-PROJECTED	GCGAGCAATACAAACTTTATTGTTAATATTTCGTTCTTGTGATTATTTTT[T/C]GTGACGAGAAAAGGATACACAGCTGTTGTACCAGAATAAGTAGGCAGCAC	.	.	.	.	.	.	.	.
2A	IWB57879	6.6419		90K-PROJECTED	CCCGGAGCAGCAGGCGAGAAGCGTTGCTGATTGATTCGTTGGTCGCTCGG[T/C]GTCCTATAGTCCCCTGAGTGTGTCTGTGTGTGTTGTGCTTTTGTGCCAGA	.	.	.	.	.	.	.	.
2A	IWB6867	6.6419		90K-PROJECTED	AGGAAGAAGATAGGAACCAAACATCGACGATCCATGACGCGCATTTGTTC[T/C]GATGCACAACCGAGCGACGCTATCCGGCATAATTGTTTTCGGTCCTGAGA	.	.	.	.	.	.	.	.
2A	IWB1831	6.6419		90K-PROJECTED	TGTTGCCTTGGATGGTAGTGCTTCCACGCCATTTGGCTCAACCTTAGCCC[T/G]CTTCGGCTTCGGAACTTCCTCCTCATCTTCATTAAATGAATACGCAACAT	Bradi1g59920.1	1e-11	87.88	33	.	.	.	.	-	Pfam:08644	FACT complex subunit (SPT16/CDC68)	Panther:13980	CDC68 RELATED	KOG:1189	Global transcriptional regulator, cell division control protein	GO:0009987	cellular process
2A	IWB41769	6.6419		90K-PROJECTED	TTATCACCAGTTCTCCGTGGTACAACCCTTCCATGATATCCCTTTCCAAA[T/C]GAAATCTACGATTTTTCTTTTCCCTCTTCTTCCGCATTGAGTCATCCAGG	Bradi2g07297.2	1e-37	26.79	112	LOC_Os07g22270.1	7e-131	28.4	257	hAT dimerisation domain containing protein, expressed	Pfam:04937	Protein of unknown function (DUF 659)					GO:0008150	biological_process	GO:0005575	cellular_component	GO:0005515	protein binding	GO:0003677	DNA binding
2A	IWB25454	6.6419		90K-PROJECTED	ACAACAACCAAATCCGGTGGGCGGACGGGGAACTTGAGGACGGAGGATGG[T/C]GGTGGAGTTCCCCATCACCTTGCGGGAGCTCTACAGGAACGCCATCACGA	Bradi2g42926.1	3e-35	40.98	183	LOC_Os01g71840.1	2e-08	22.06	204	expressed protein
2A	IWB34351	6.6419		90K-PROJECTED	GCCAAGTCCTCGCCCACCTGTGGATCGAGTCAGAGATCATGGCAGGATCAGGCAGCAATGCCGCATCGACATCCTCGTCCTCTTCGTCATCCACATCCTC[T/G]AAGAAGGGCGGGAGGTCTCAGTTCGAGCGGAAGCTTGGTGACTTCTTCAAGCACCAGATCGAGTCGGACACCTCCGTTGCCTACGGGGATGGTTTCAGGG	Bradi4g42580.1	1e-29	93.94	66	LOC_Os06g08400.1	1e-29	92.42	66	zinc ion binding	Pfam:00412	LIM domain			KOG:1703	Adaptor protein Enigma and related PDZ-LIM proteins	GO:0008270	zinc ion binding
2A	IWB44193	6.6419		90K-PROJECTED	TTGTGGAAGTGCAATGTGCTGTCGAAGGTTAAGAATCCAATTTGTGTTCG[T/C]GGATAGCCTAGAAGATCATCAAGGCATGATTTGATGGTCTTCGCAACTAC	Bradi5g01280.1	0	96.91	518	LOC_Os04g04020.1	0	94.98	518	zinc ion binding	Pfam:04810	Sec23/Sec24 zinc finger	Panther:13803	SEC24-RELATED PROTEIN	KOG:1985	Vesicle coat complex COPII, subunit SEC24/subunit SFB2	GO:0006886	intracellular protein transport	GO:0008270	zinc ion binding	GO:0006888	ER to Golgi vesicle-mediated transport	GO:0030127	COPII vesicle coat
2A	IWB1628	6.6419		90K-PROJECTED	ATACCGATCGCCGCAGAAGCGGAACACGAGGATGCCACCGCCGTCGGCAG[T/C]GAAGAGGCCCTGGTCAGAAAACCGGCCGGTGCTCGAGCAAAGCCGGATGG	Bradi5g01350.1	3e-06	71.88	32	.	.	.	.	microtubule binding, phosphatidylinositol 3-phosphate binding			Panther:13856	VHS DOMAIN CONTAINING PROTEIN FAMILY			GO:0005622	intracellular	GO:0006886	intracellular protein transport
2A	IWB5881	6.6419		90K-PROJECTED	CAGCTGCTGGAGAACGTGTTTGCCGATCCCAAGGGCTTCGGCATCGGCCC[T/C]GACGGCAAGTACAGGTGCGAGGACCCCAAGTTCACTCAAGGCACGGCGCA	Bradi5g01420.1	9e-15	100	33	LOC_Os04g02900.1	3e-13	93.94	33	pyruvate dehydrogenase (acetyl-transferring) activity	Pfam:00676	Dehydrogenase E1 component	Panther:11516	PYRUVATE DEHYDROGENASE E1 COMPONENT, ALPHA SUBUNIT (BACTERIAL AND ORGANELLAR)	KOG:0225	Pyruvate dehydrogenase E1, alpha subunit	GO:0008152	metabolic process
2A	IWB25949	6.6419		90K-PROJECTED	CAGAGACAGTGTTTCACAAGCGCGCATGTTGTTGCTGGGTTACTGCAACA[T/G]AACTTCAATGCTCAATTCTGGTGCGCAGTTCTTGAATGTGTACGAGCAAG	Bradi5g01480.1	2e-170	70.7	430	LOC_Os01g52270.1	5e-99	48.43	415	NBS LRR	Pfam:00931	NB-ARC domain					GO:0043531	ADP binding	GO:0006915	apoptotic process	GO:0005524	ATP binding
2A	IWB60618	6.6419		90K-PROJECTED	TTGGTCTTCCATAAGAGCTTTTGAACATCTTTACTCAAAGTGTTTATCTC[A/G]TGACTTTCAGAAGGTGCATGGTTATCTTTGTGTGTACCAGAAAATCGGCA	Bradi5g01730.1	0	85.67	628	LOC_Os04g02730.1	0	78.1	630	FAD binding, zinc ion binding	Pfam:01207	Dihydrouridine synthase (Dus)	Panther:11082	TRNA-DIHYDROURIDINE SYNTHASE	KOG:2333	Uncharacterized conserved protein	GO:0055114	oxidation-reduction process
2A	IWB74529	6.6419		90K-PROJECTED	AACCAGTGTGCACAGAAGGCCCCTGACGACTTGCATGTCATTGGAAATGG[T/G]GATATATTCTCCTTTACCGACTGGAACAGGCATGTTTCTGGCAGCTCCAA	Bradi5g01730.1	3e-13	93.75	32	LOC_Os04g02730.1	5e-12	84.38	32	FAD binding, zinc ion binding	Pfam:01207	Dihydrouridine synthase (Dus)	Panther:11082	TRNA-DIHYDROURIDINE SYNTHASE	KOG:2333	Uncharacterized conserved protein	GO:0055114	oxidation-reduction process
2A	IWB9267	6.67206		90K-PROJECTED	ACTGCCGGTGGCCCGGTGCCCCTCCGCGTCCTTCCAGTCCTCCATGCCGC[T/C]CTATTTCCTAATTGTGAGAAAACCTCACCACATGGAGAACACAACATGCT	.	.	.	.	.	.	.	.
2A	IWA6922	6.67206		9K-ANCHOR	ATAACCATGAATGCTGCTTTAAGTGCAGGACCAAGAGCAGATTCTACATTTACATTGTCCTGAAACATATTGGGCAAGTTATCGAGAAAGGACTCGACAA[T/C]ACGTCTAGAATCGACCAAATTAACCAAGAGATCATCAGGCAATGGCAGGAAAACATCGTCCAAATCGGCAACCACCATCATTTGAGGCTGACTCAAAGAA	Bradi5g01280.1	0	96.91	518	LOC_Os04g04020.1	0	94.98	518	zinc ion binding	Pfam:04810	Sec23/Sec24 zinc finger	Panther:13803	SEC24-RELATED PROTEIN	KOG:1985	Vesicle coat complex COPII, subunit SEC24/subunit SFB2	GO:0006886	intracellular protein transport	GO:0008270	zinc ion binding	GO:0006888	ER to Golgi vesicle-mediated transport	GO:0030127	COPII vesicle coat
2A	IWA4989	6.67206		9K-ANCHOR	TCACCGCCAAACACAGAGCTCGTGATGATGTATGGTGGATGTTCCAGAAATTTTTGTTTTTGTGTAAACTGCTGCAGATTCGGTTGCTGTGCCAGTCCCC[A/G]GTCGCCCTCTTAACCATTGGAAAAAAATGGCGAGCCAGCCGTGCTCTACCAYATGCCATCCTGTTAGCAGCAGTGCTCTCGCTGTCGGCGAGCAATACAA	Bradi5g01280.1	1e-21	100	48	LOC_Os04g04020.1	7e-19	93.62	47	zinc ion binding	Pfam:04810	Sec23/Sec24 zinc finger	Panther:13803	SEC24-RELATED PROTEIN	KOG:1985	Vesicle coat complex COPII, subunit SEC24/subunit SFB2	GO:0006886	intracellular protein transport	GO:0008270	zinc ion binding	GO:0006888	ER to Golgi vesicle-mediated transport	GO:0030127	COPII vesicle coat
2A	IWB30779	6.67206		90K-PROJECTED	ACAGCTGTTGTACCAGAATAAGTAGGCAGCACCTTTGGTAAATTGTACAA[T/G]CGTTTGGAGTCTTTGGTAGGGGTTTGTACGCATTTGTATCGTCGACAATT	Bradi5g01280.1	2e-39	92.77	83	LOC_Os04g04020.1	8e-35	85.37	82	zinc ion binding	Pfam:04810	Sec23/Sec24 zinc finger	Panther:13803	SEC24-RELATED PROTEIN	KOG:1985	Vesicle coat complex COPII, subunit SEC24/subunit SFB2	GO:0006886	intracellular protein transport	GO:0008270	zinc ion binding	GO:0006888	ER to Golgi vesicle-mediated transport	GO:0030127	COPII vesicle coat
2A	IWA7736	6.97152		9K-ANCHOR	CACGGTACTCTGCAAGGCAGCCCTCTTCATTCCAGAAGTACCCTCAAGCCGGAATGAGAACTCTGCCTCCCTCCCTGCTGCCTTCTTTGGTGGTAAGGTC[T/C]GCAAAATGATTGTACCCTTCAGACCAACCCGTGCAAGAACAGACTCGTTGAATTCAGCATTGATCTCCTCAACGATGCACAACTCAGGCACGGTCATCTC	Bradi3g18920.1	0	69.23	52	LOC_Os08g14620.1	4e-176	60	50	expressed protein					KOG:2398	Predicted proline-serine-threonine phosphatase-interacting protein (PSTPIP)	GO:0008150	biological_process	GO:0005886	plasma membrane	GO:0009536	plastid	GO:0003674	molecular_function
2A	IWA3469	7.27698		9K-ANCHOR	GGGGGCCATGGTGGGATTTGGACCAGGTTTCACCATGGAGACGGTGGTGCTGCGCGCAACTGGCTTTTTAAAGAAAAGTTAGAACTTCATTAAGCACAAA[T/C]GGGAGAACAAGAACAAAGTCCATGCTCTCAACTGAAATAACTTCGATACTCTACTATTATGTGTGCACACTCTAAGTGACTCATAACAATAAGTGGTTAC	Bradi1g25920.1	3e-132	62.24	384	LOC_Os07g34140.1	4e-119	58.38	382	naringenin-chalcone synthase activity, acyltransferase activity	Pfam:00195	Chalcone and stilbene synthases, N-terminal domain	Panther:11877	HYDROXYMETHYLGLUTARYL-COA SYNTHASE	GO:0016020	membrane	GO:0016746	transferase activity, transferring acyl groups	GO:0008415	acyltransferase activity	GO:0009058	biosynthetic process	GO:0006633	fatty acid biosynthetic process
2A	IWA3468	7.27698		9K-ANCHOR	CCGGCAGCCGTTTGATGTTGGACCAAATTGATGAGACCCTCAAGTTGGCGCCCACAAAGCTAGCAGCAAGCCGAACAATTCTACAAAACTACGGGAACAT[T/G]TTCAGTGCCACCGTGATCTTCGTCCTTGATGAGCTCCGGCGCCGAATGGAGGAAGGAGAACCAGCAGACTGGGGGGCCATGGTGGGATTTGGACCAGGTT	Bradi1g25920.1	3e-132	62.24	384	LOC_Os07g34140.1	4e-119	58.38	382	naringenin-chalcone synthase activity, acyltransferase activity	Pfam:00195	Chalcone and stilbene synthases, N-terminal domain	Panther:11877	HYDROXYMETHYLGLUTARYL-COA SYNTHASE	GO:0016020	membrane	GO:0016746	transferase activity, transferring acyl groups	GO:0008415	acyltransferase activity	GO:0009058	biosynthetic process	GO:0006633	fatty acid biosynthetic process
2A	IWA3143	7.27698		9K-ANCHOR	TCCATTTACAGGAAAAAAAGGGAAATGAATTTTGAAATGCACAAATTGTACAAACGTTCGGTTGATATTTTTTCTTGGAAGGGCTGAGCACAGTATATTA[T/G]TAGAGATGCATTGAGGTGGCTTGCCCTGACCAATCTGTTGAATTGAGGTGGATCAAAAATGGAAATGGAAACAGTGGTATTTCTTATGTGACCATARAGT	Bradi4G42580.1	1.3e-244	85.58	513	LOC_Os06g08400.1	3e-242	83.14	433	zinc ion binding	Pfam:00412	LIM domain	Pfam:12315	Protein of unknown function (DUF3633)	KOG:1703	Adaptor protein Enigma and related PDZ-LIM proteins	GO:0008270	zinc ion binding
2A	IWA3605	7.27698		9K-ANCHOR	ATTGTGAAGTACTGGAAAACCTCCAGCCACATCAAAACTTGAAGGAACTTAGCATTGTAAGGTATCTTGGTGTGACATCTCCCAGTTGGTTACAGTTGGC[A/G]TTGCTGAGGGAGCTGCAATCCTTGCACCTTGTTAACTGCAGGAGCTTGGGAGTTCTGCCTGCACTTGGCCTTCTGCCATCCCTCGAACAATTACATATGA	Bradi5g01936.1	0	52.22	766	LOC_Os04g02110.1	0	58.31	734	NBS LRR	Pfam:00931	NB-ARC domain	Panther:23155	LEUCINE-RICH REPEAT-CONTAINING PROTEIN	KOG:4658	Apoptotic ATPase	GO:0043531	ADP binding	GO:0005524	ATP binding	GO:0006915	apoptotic process
2A	IWB69282	9.90627		90K-PROJECTED	AAGAAGTATATCGCTATATAGCTCTGTACATTGACTAGTAACAATCAATG[T/C]TGGTATATCTTCTCTTCTTACTTGGTGATGGTATACACAATATTTTGGTT	.	.	.	.	.	.	.	.
2A	IWB68947	9.90627		90K-PROJECTED	ACAAACAATCTTCAACCTTCTAAAGCAGAAGTGATGACGATGATGCTGGC[A/G]CGCTGTCTCGACGAGGCCCTCTTTGGAGAGGCTTGTGTGGGGTATCCTAT	.	.	.	.	.	.	.	.
2A	IWB71923	9.90627		90K-PROJECTED	AGCATTGCCTCGTTTTAAAGAAAAATCTGCACATTTCAATTTCAGGGTTG[A/C]AATATTCATATTTAATGTCTTGTCGTATAGGACATAAGGAACAATGACAG	.	.	.	.	.	.	.	.
2A	IWB10026	9.90627		90K-PROJECTED	TCCAGTTGCGTATCCAGGGTGGACTTGTATCTCGAACAAGAAAAAAGGCA[A/G]GCCCATGGCCACTCATTGCATGTCGGGGGGTCAGTTGCAACTGGCACAAG	.	.	.	.	.	.	.	.
2A	IWB11238	9.90627		90K-PROJECTED	GCACATGATAGTCGCTCTCCTCCGCCCTGTCGGACCAACTCACGTTGACT[A/G]GGAAGAGGCCGGGCATTATTGACGCCTCGCAGCAGCCGTGCCCGCTAGCA	.	.	.	.	.	.	.	.
2A	IWB71136	9.90627		90K-PROJECTED	AAGAGGAATGTGTTAAATATATGGAAGATAAAATTATTTGCAAGCAAACT[T/C]TGCTTGTTTGCCATATTTTGCGCACCGTCTTAAAATTATTTGTCCAATGG	.	.	.	.	.	.	.	.
2A	IWB10561	9.90627		90K-PROJECTED	AAGACCTCTGTAGCCACATCAAGCGGTAGCAAACCCCATTCCATCAACCT[A/G]TACATCCAAACGGTTACTTGCTTACACCAGAGGAAATATTAGTGTATGCA	.	.	.	.	.	.	.	.
2A	IWB10983	9.90627		90K-PROJECTED	TGTGGTGGTTCATGGGGATTTGGTACATATTTCTCCTCAAGCACACTCAA[A/G]TGCATAATTAATTATTGGCATAAGCAATTGCACAACAGAAGATCGATCCC	.	.	.	.	.	.	.	.
2A	IWB11443	9.90627		90K-PROJECTED	GATCGCTTATGTCACATTGGACCAGTAGTATTATCCACCAAGAACCGGGG[A/G]TGGCTCTGGTGGCAAAGCGACGTGTTGGTAAATTCAGATAAATGTTGAGT	.	.	.	.	.	.	.	.
2A	IWB11669	9.90627		90K-PROJECTED	CAGTTTGTAATGCTAAAGAAGTGACAATAAAATGGCAGTACAAGTGCCAT[T/C]ATATTGTATACATGTGGTACATGAGTGATTATATTGTGTACATGTGGTAC	.	.	.	.	.	.	.	.
2A	IWB12342	9.90627		90K-PROJECTED	AACGGCACTAAACCTATTTGCACATTTTCATCTATTCAGTATCATAATTT[T/C]AGTTTGATTTATTATGGACTAGCTAATTGTCCGTATGTTGTAATGGACAC	.	.	.	.	.	.	.	.
2A	IWB12412	9.90627		90K-PROJECTED	CGATTGTTACATGTTTTTCCAAGAGCTCCTCTTATTCTAATGTAAACATA[A/G]AGGTACAAAATGCGACAAGAACAGACATCCACTCTGTTAAGGTGGATCTA	.	.	.	.	.	.	.	.
2A	IWB12523	9.90627		90K-PROJECTED	TTACTCTCTGTTCTGTCATATAGTTCAATGGTAGGTTTGCCTTGGTGGGT[T/C]TCATGTGTTCTATTGTTAGAAAGCACCTCTGTCCTGGAGACATTTTGGTT	.	.	.	.	.	.	.	.
2A	IWB32397	9.90627		90K-PROJECTED	CAAATGAARCATGCTGTGTAACTTATTCGTTGAAAAACATGTTATC[A/G]GGATTTAACATCTATAAGTTGTATCAAGGTTGAAATAGTGGTTGTAAGGT	.	.	.	.	.	.	.	.
2A	IWB32605	9.90627		90K-PROJECTED	AGGTATTACTGCTAGACTGCATATTCTGCAGAGATCAAAGGTGTCTACCA[A/G]TTGTTGCTCTTTTGGGTGAATAAAAGRTCCRCTAAATGAACA	.	.	.	.	.	.	.	.
2A	IWB34514	9.90627		90K-PROJECTED	AATAGAATCACACGTACCACATGGTCCGATGTGGTATAAGCAAACTCAAACAAACATCAACAAAGAAACAGAACCGCACACGTACAAACGGGAAAACACA[C/G]GCAGAAAACCGGTCATAAGATTACCAAGGGTATGCAAAGAAATTAAGTGCGTCGTGTGACACGCGCACAGAGTGGCTTCTTCATTAGTTTGACAAAGCCG	.	.	.	.	.	.	.	.
2A	IWB365	9.90627		90K-PROJECTED	CCCTGGAAAGTACACTGGTCGTAGAAATGTCCAGGGTGAGTATCTCTGAT[T/C]GTGATGAAGAATAAGGAGCAAGCTTCATATTAGATATCAATAATGTACGC	.	.	.	.	.	.	.	.
2A	IWB40992	9.90627		90K-PROJECTED	TGGACCTTTAAAACTAAACTATGTAACAACACAATGCTCGGATTTGAAGA[T/C]ATCATGTTGCGCATTATATACCACTCTGCTCTGCTTTTGATATCTTGGAT	.	.	.	.	.	.	.	.
2A	IWB51764	9.90627		90K-PROJECTED	TTCAAATATATTACATATGTCCAGTATTTTCACTAACATCTCTTAGCTTT[A/G]TTTTGAAGGCTTGCCACGGTTGAGTACTGGAGCTGTGATTTGCCACAGTA	.	.	.	.	.	.	.	.
2A	IWB65423	9.90627		90K-PROJECTED	TGC[A/G]TTCCAGTTGAGAAATCCAGTCCACAATGGGCATGCACTGTTGATGAATGA	.	.	.	.	.	.	.	.
2A	IWB65522	9.90627		90K-PROJECTED	TCT[T/G]TGCTTTCTCCCTATTGGGTTTCTTCTTGGGGAGGCAACCACTTGTGATGC	.	.	.	.	.	.	.	.
2A	IWB65810	9.90627		90K-PROJECTED	TCA[T/G]GTTTACCCAAGAAAAACGGACCTCGGCTGCAAGCAGAACTTGTTTCATAA	.	.	.	.	.	.	.	.
2A	IWB6652	9.90627		90K-PROJECTED	GAAGGACGCCCATGGGTTAAAGTCGCCGCACCTACGTACAACATTATGTG[T/G]CTTTCAGTCTGTTCCATTGTTCCTTGTTCCAGTCCACGGCGTATATATGT	.	.	.	.	.	.	.	.
2A	IWB68361	9.90627		90K-PROJECTED	GATAGCAGCAAATCCAACAGACCGTCTGTCTTTGTATTGAAATGATATGC[A/G]TTGTTCAATAAGAAAATGTATTGCCGCTGCAGATCCGCACGGTATATGTT	.	.	.	.	.	.	.	.
2A	IWB69913	9.90627		90K-PROJECTED	GGGGGACAAGTGGTTTATTCTGATGATGATAAAACGCTGGCCAAACAGCG[T/C]GAGGAAATAAAGCGCATGACTGCAGAGTTTGACCAGAGTATGAAGGATAT	.	.	.	.	.	.	.	.
2A	IWB72938	9.90627		90K-PROJECTED	TGCCAAGCTTCAAAATCTTTCTTTCTATTTTGAAAGAAAAAAATTGAACA[A/G]TTGGAAGATCTGATGGCATCAATAAACTAGCGACCTACAAAAAAACTTAA	.	.	.	.	.	.	.	.
2A	IWB73231	9.90627		90K-PROJECTED	ATCAGGGCAAGGCGCTGCGTTTCAAGATCAAATGAGAGGATGCTGGTTGC[A/G]TCAATCGACCAGTGCAATGCACTCCCAACCAGGACGCTGGAGCGTTGCAG	.	.	.	.	.	.	.	.
2A	IWB73421	9.90627		90K-PROJECTED	TAATGTTATTGATGCAGTGATTCTACAGCTTTGGGATCTCTCGACGACTC[A/G]AATTCGAGATAGGCTTGCGCCAACATTTCACCGAGCCGGAGTTGAGCTTC	.	.	.	.	.	.	.	.
2A	IWB8201	9.90627		90K-PROJECTED	TCAGGATGGTCTGAGTCACATCGATGTGCCGTCCATTCCTCTGACATACT[T/C]CAGGTTCACGGCGTCGCGATGTTCTTTCTTCAGTTACTATGAAGGATATA	.	.	.	.	.	.	.	.
2A	IWB8378	9.90627		90K-PROJECTED	AAGATCAGCGACCCAGCTGTCGCCCACAGCGCGCTCGTCGAGAACGCAGA[T/C]GCCTTCTCGAATCGCCCGCCCGCACGCCTGCACGTGGCCCTGGCCGCCCG	.	.	.	.	.	.	.	.
2A	IWB11933	9.90627		90K-PROJECTED	GTTCGAATAAATTCGAAGGAGCTGTAATTCAGAAGGCTATCTTGTGTGCT[A/G]TAATTTTGTTTCGGTTGTATTTAGTTGTTTTGTTTCATATATGTTCCAAT	.	.	.	.	.	.	.	.
2A	IWB1987	9.90627		90K-PROJECTED	CCGACCCCTCTGTTTGCTGCTATATTAAAACCCTGAGCCAGTGAGGTGAT[T/C]GCCCCATTTCCCATGGCGAATCCTGCACGAGTTGGTGCCTATTCCATCCT	.	.	.	.	.	.	.	.
2A	IWB2494	9.90627		90K-PROJECTED	GTGCCAACAAAAAATAATTTGTGTACGACAGTCACGGAGTTGCAAATATC[T/C]AACTGTCCACAGCTCTCTTCTATGGTCTCCTTGGGTACTTTTGTTTCACT	.	.	.	.	.	.	.	.
2A	IWB32368	9.90627		90K-PROJECTED	TGGGAAGAARGTCCTAAGCATGGC[T/C]CCCGGTCTGGAGAAACTCAACATATTGCCCTTCAAGGTATTTGATGCACA	.	.	.	.	.	.	.	.
2A	IWB32592	9.90627		90K-PROJECTED	GCCAGCTTCAAACATGATCTGCATACATACATACACACGTATACACATAT[T/C]AGAATGAACAACATATATAAGCTACAGTCTCCGTTCCAAATTATTTAAAG	.	.	.	.	.	.	.	.
2A	IWB35651	9.90627		90K-PROJECTED	TGTACCACATGTATACAATATAATGGCACTTGTACTTCCATTTTACTGTCACTT[A/C]TTTATCATTACAAACTGCTCAACTTATCAATGTTCCAGGTACATCGATATAGTCTATAGTATACCATCAGGACAGAAAGCCTCCTTCACACTTCACAACC	.	.	.	.	.	.	.	.
2A	IWB5374	9.90627		90K-PROJECTED	CCCCAACAACCGCGCTGCGGCAGGAAATACATGTTCTTTCTACAGACAAA[T/C]GTTGCCACCCCCATTGTAATCACAGCAGCTGCACCAGGCAAAGGTGGTGG	.	.	.	.	.	.	.	.
2A	IWB6537	9.90627		90K-PROJECTED	CTCAATAGAAGCACTTCATCTCGTTGGGTGTCACCCAAAGCTGCATGAAA[A/G]TTCAAGCAACAGGACTGTCAATTCCTGAGAGAAGATTTCTACTCTACACA	.	.	.	.	.	.	.	.
2A	IWB65370	9.90627		90K-PROJECTED	GTA[T/C]GACAAGATCATATTTGGTGCTCATGCACCCGATGTTCTGAGAATGCTAGG	.	.	.	.	.	.	.	.
2A	IWB6542	9.90627		90K-PROJECTED	ATATCGATGTACCTGGAACATTGATAAGTTGAGCAGTTTGTAATGCTAAA[T/G]AAGTGACAATAAAATGGCAGTACAAGTGCCATCATATTGTATACATGTGG	.	.	.	.	.	.	.	.
2A	IWB65498	9.90627		90K-PROJECTED	TCCACTATTTCGTGACCCGATACAGGTATGTTCAACCTCTCATTAATCCA[T/C]GT	.	.	.	.	.	.	.	.
2A	IWB66005	9.90627		90K-PROJECTED	TTCTTCGTGTAGGATATGTTCTCGGGAGGGACTGACACCACAGCGACGGC[T/G]GCT	.	.	.	.	.	.	.	.
2A	IWB68360	9.90627		90K-PROJECTED	TCTGGCAGAATGCAATCCTGTATACGATCTTTTAGTACCTGCCGTAGCAC[A/G]ACATCGGGAACCTTCCAAGTTTTCTGACGATCAAACGTCTTGTTGAATTT	.	.	.	.	.	.	.	.
2A	IWB68362	9.90627		90K-PROJECTED	AAAGCTTCCCTCATGTTGCGTAAAATATTGGAAAAGAAATCATCAGATTC[A/G]CTGGAAGCAAACTTTTGAATAAGAGGAAGGACATCCATAAGTGCCTCATA	.	.	.	.	.	.	.	.
2A	IWB68413	9.90627		90K-PROJECTED	TATAGAAAAGCTTCCTTCCAGTGAATCTGGTGACTGCCTTTCCAATATTT[T/C]GCACAACATGAGAGAGGCTTTCAGGAGATTAATGGACCATACCAAGCACC	.	.	.	.	.	.	.	.
2A	IWB69829	9.90627		90K-PROJECTED	GTGGGACAACCTGCTCAATAATATCATCGATGAGCATGCAAGCAAGTCAG[T/C]GGCAGAACATAATAGTGAGGACAACGACTTCACTGATGTTTTGCTTTCTA	.	.	.	.	.	.	.	.
2A	IWB7032	9.90627		90K-PROJECTED	AGCATGTCCAGCCAGGTTTCATCCTTGCTGTTCCATACATCATCAAGAAC[A/G]ATCAGATACCTCTTTGATGTAAGAGATCGACGGAGCTCAGACTGAAGCAT	.	.	.	.	.	.	.	.
2A	IWB70673	9.90627		90K-PROJECTED	CTGCGCAAGTTGTAGCCGAGGCCAGACATCACCACCACCACGGTCGCGGC[A/G]TGGCGGGTGAAATCGCTGGCATCACACAGCGGCAGGTAGAGTTTGGACGT	.	.	.	.	.	.	.	.
2A	IWB73389	9.90627		90K-PROJECTED	CCGCAGATTGATCAAGTTCACCTGCTCTACAGGACAGAAGTAGATAGCTA[T/C]GGCGAAACCTGTAGGGCGGGGCATCACGTCACAAACAGCAGGTCCACATA	.	.	.	.	.	.	.	.
2A	IWB73487	9.90627		90K-PROJECTED	AAGCGGGCGTGGAGTCTCCTGGTTCTGCTGCGGCTGATTGGTCGCTGCCG[T/C]CGCCAGGATTGTTGTTATGTTTGTGGTTTGGCCCTGCAGTGCTTATGCTG	.	.	.	.	.	.	.	.
2A	IWB7706	9.90627		90K-PROJECTED	AACGCCAAGAGGTAAAACTTTACAAGTACGATCACCTTCTTCCCCTCTGC[A/G]TGTTTTAGCAACAGCTTGAAACCGTGTAGTGACTATTATTCTTCTGTGTT	.	.	.	.	.	.	.	.
2A	IWB7792	9.90627		90K-PROJECTED	AGGTTTCCGATCAAGGGCAGACTCCATGGGCCAGGAGGCCGCCGCATGTC[A/G]GAACTTGGTACTAGTTTGCGGCTAAGCAAGGAAACTAGAATCACGGACAC	.	.	.	.	.	.	.	.
2A	IWB7877	9.90627		90K-PROJECTED	GTAGCTATTTGTTTCCTTAGTACTGATGATGAAATGCTGTCAAGCAGCTA[T/G]CTTAGTTTTTGTGTTTGTATACTTGTACCGATCAATGCAACCAGTCCATG	.	.	.	.	.	.	.	.
2A	IWB792	9.90627		90K-PROJECTED	CTTCTTCTTTGTTAGCGACGGCCTGAAGCCCCTTCACGGTGAGCGTGCCG[T/C]GGATGGAGTGGATGCCTGCGAGCTCTTCCATGCCATGCCCCCTTCCCCTG	.	.	.	.	.	.	.	.
2A	IWB9210	9.90627		90K-PROJECTED	GATATCTTGCTAAAGGTTACATATATTGAGTTTATGTCGGTAGGTGTATG[A/G]AGACTTCTCAAAATTTGGCTAAAATCTTGAGTGCCATCCATAGGATCATC	.	.	.	.	.	.	.	.
2A	IWB9352	9.90627		90K-PROJECTED	AAACAGTTTGATAAACATTATATGCATGATTCATAGTGTATTCCAGCGGC[A/G]ATTCACCAGAGGAAATGAAGATGCCGGTGATTTCATGACCTAGTTGAAAT	.	.	.	.	.	.	.	.
2A	IWB65450	9.90627		90K-PROJECTED	TC[A/G]CGATTCAGAGGGAGATTGACGAGTTCATAAATGAGGTGGCCATCCTCTCG	.	.	.	.	.	.	.	.
2A	IWB1879	9.90627		90K-PROJECTED	TCAGGTGAATCCATGTTGACAGAAGAATCAGTCATTGCACGCTGGCAGAA[T/C]GGGAACATGTTGTGGGCAACCATCAGGGCTTGCTCATTGTCCAGCACAGT	.	.	.	.	.	.	.	.
2A	IWB27505	9.90627		90K-PROJECTED	GTGGCAGCTGCACGCGTGGGATGGAGGCAGCTGCGCAAGGCCGCCACGTG[T/C]GAAGAAGAGGGGCGCTGCTGCTCCCCTTCTCCGGATCGAGGCCGCGGCTG	.	.	.	.	.	.	.	.
2A	IWB32223	9.90627		90K-PROJECTED	CCTTCAGATTCTGAGATACGTTATGTTGAGTTCCAAGTTGATAAGTACCA[A/C]ATGGCAGCTGCGRTTAGCTACATACAAAATTAGTAAGAAAAACCAT	.	.	.	.	.	.	.	.
2A	IWB32401	9.90627		90K-PROJECTED	TTTAGAACTTTTTTGTRCTGTCCCTGGACTAACCTTTTGGTGCTCT[A/G]CAGTCAGTAGTGTGCAACTCTGCTTCTACCCTGCTTCTGCGTCTTTACCT	.	.	.	.	.	.	.	.
2A	IWB3679	9.90627		90K-PROJECTED	ACACGTCTTCGGCAAGGTTCACTCCATGCAAGCTGCCTGCTTCGGCCTCG[T/C]CGTCAACACATTCTCAGGCCTGGAGCAGCAGTACTGCGACATGTACATGC	.	.	.	.	.	.	.	.
2A	IWB45896	9.90627		90K-PROJECTED	TCACCGATGGACGCATTGGATGAATAGGGCTAAGGGAATTGAAGTTATAC[T/C]GCTCTTGCATGCAACAACACCTGCAGGGGACACGTAAACACTCCAGGCAC	.	.	.	.	.	.	.	.
2A	IWB51189	9.90627		90K-PROJECTED	CTCTGCTGCTCATTCATTTTGGTGCGTTTCTTCTTGTTACGGCGTCAGTG[T/C]GCGCTCTATGAGTGTAAAAAAACCAAAACGGATTTGGGGGCAGTTTTCTT	.	.	.	.	.	.	.	.
2A	IWB6007	9.90627		90K-PROJECTED	GTAGATAATGACATCCTGTGGTGTGGTGTATCATTTCCTTTGTGCGGATT[T/C]TTCAAATTTGTCGCTTCAAGTAGAAACTGCACGTGGATGATTGTTATTCG	.	.	.	.	.	.	.	.
2A	IWB6241	9.90627		90K-PROJECTED	TTGAAGGGAGATTGGCTAGTTGTGCAGAAGGCTCCGCATCGCCATCTTTT[T/C]GATCCAGAGGTTTGGAATCAAGTCAATGAAGATGATGCTAGCGAAGATAT	.	.	.	.	LOC_Os12g12990.1	1e-05	70.37	27
2A	IWB6502	9.90627		90K-PROJECTED	CCCAAAATTGGAGATCTTGGTTTGTCAAGACTCGTTGCTTCAACAAAAAC[A/G]CGACAAACAGAGATGCGCCACGGAACACTCGGGTTCATGCCACCAGAGTA	.	.	.	.	LOC_Os11g39450.1	6e-06	66.67	33
2A	IWB67024	9.90627		90K-PROJECTED	TTAGCAAAGCTTTCTTTTAGTATCAATGTATTTTGCATAGCATTTCAATG[T/C]ACACAGTCCTTTTTACTTAAATATGAGCAAGGACAGAGCCAAAACTAGAA	.	.	.	.	.	.	.	.
2A	IWB68861	9.90627		90K-PROJECTED	ACCCCCTCCATGTCCTTTGTAAGAACCCTGAAGATGTCACCATGCAGCTC[T/C]CTTAAATCTGCTTGCACTTGTTTTGGACAGGCTGAAACGACCAAAGACAT	.	.	.	.	.	.	.	.
2A	IWB73116	9.90627		90K-PROJECTED	GACCAAGATATTGTGGAACCAAGATCACCACGAAATACAGTTCCTCCACC[T/C]GCACAAACGACTGAATCAGGATCGTCGAAAGATGCCCAGGACGGGTCTGT	.	.	.	.	.	.	.	.
2A	IWB73151	9.90627		90K-PROJECTED	CCAAATTCTTGGATATATCCTTCATACTCTGGTCAAACTCTGCAGTCATG[T/C]GCTTTATTTCCTCGCGCTGTTTGGCCAGCGTTTTATCATCATCAGAATAA	.	.	.	.	.	.	.	.
2A	IWB28750	9.90627		90K-PROJECTED	TGGGTGGACTTGCAACTGGGACCAAGATGGGTCGGGCCTAGTTGCGTGTC[A/G]AGGACATACTTGCAACTGGCAGACAAATGGGTCGGGGCCCAGTTGTGTAT	.	.	.	.	.	.	.	.
2A	IWB7056	9.90627		90K-PROJECTED	AGCTTGTTGTGCTCCACAAAGTCAGGTGATTTAAGTCAGTGAATTTTAGG[T/C]GGACCTGGGTCTAGGGTCCATCCAACAATAGAGATGGGTCTACAATAATT	.	.	.	.	.	.	.	.
2A	IWB21598	9.90627		90K-PROJECTED	GATGTTGAGCTGCTGAGAAGAGCCATCATCGAAGCCAGAGGAGACCACTC[A/G]TCAGCTGGGAATGTAAAGGCCATGCTTCACCAAACCCTCAAGGACACCTT	Bradi1g00237.1	6e-63	74.14	58	LOC_Os05g16200.1	1e-55	56.9	58	blight resistance protein T118, putative, expressed	Pfam:00931	NB-ARC domain	Panther:23155	LEUCINE-RICH REPEAT-CONTAINING PROTEIN	KOG:4658	Apoptotic ATPase	GO:0006915	apoptotic process	GO:0005515	protein binding	GO:0005524	ATP binding
2A	IWB60723	9.90627		90K-PROJECTED	AAAAGCGATTGGAAAGCTTGAGAACCTTGAGACTCTCGACATTAGAGAGA[T/C]AAGTGTTGTTGAGTTGCCTAAAACCGTATGCCAGCTTGAACGGCTGGTGA	Bradi1g01250.1	0	52	25	LOC_Os11g46210.1	0	52.94	17	NBS LRR	Pfam:00931	NB-ARC domain	Panther:23155	LEUCINE-RICH REPEAT-CONTAINING PROTEIN	KOG:4658	Apoptotic ATPase	GO:0043531	ADP binding	GO:0006915	apoptotic process	GO:0005524	ATP binding
2A	IWB60728	9.90627		90K-PROJECTED	TGGAAGATGTGTGGGGGGCTGCCGTTGGCCATAGTTATCATGGCTGGTCA[T/C]GTAGCCTGCAACCCAAACAAATCAGCGGCCGAATGGTTGAAGGTCTGCAA	Bradi1g01250.1	0	52	25	LOC_Os11g46210.1	0	52.94	17	NBS LRR	Pfam:00931	NB-ARC domain	Panther:23155	LEUCINE-RICH REPEAT-CONTAINING PROTEIN	KOG:4658	Apoptotic ATPase	GO:0043531	ADP binding	GO:0006915	apoptotic process	GO:0005524	ATP binding
2A	IWB31160	9.90627		90K-PROJECTED	GTGAAAATGCCCTGCCATCTGATTCTCTCGAAGCTAGCAGACAAGTGCCC[A/G]TCTGCTGTACTTGCAGTTTTGGACTCACTAGTTGAACCTCTTGAGAAAAC	Bradi1g17710.1	8e-80	93.46	153	LOC_Os02g07120.1	6e-79	92.81	153	HEAT repeat family protein, putative, expressed	Pfam:08623	TATA-binding protein interacting (TIP20)	Panther:12696	TIP120	KOG:1824	TATA-binding protein-interacting protein	GO:0005886	plasma membrane	GO:0005515	protein binding	GO:0009719	response to endogenous stimulus	GO:0005488	binding
2A	IWB49618	9.90627		90K-PROJECTED	ATCGGTCACAGACCCAWGAGTGACGCAGTGAAGCAGGAGATTGATCGCAA[T/C]GAAGACATGATTCGCAGTGCTCTTCGAGCAATTGCTGCTGTAAACCGCAT	Bradi1g17710.1	1e-35	85.71	84	LOC_Os02g07120.1	1e-32	79.76	84					HEAT repeat family protein, putative, expressed	Pfam:08623	TATA-binding protein interacting (TIP20)	Panther:12696	TIP120	KOG:1824	TATA-binding protein-interacting protein	GO:0005886	plasma membrane	GO:0005515	protein binding	binding
2A	IWB19149	9.90627		90K-PROJECTED	AACGTATGCGACAATGACACACAAACCGGCCCTCACACACGAAGATAAATCGAAGAGCATAGAAAACAACAGCATCCTTATTGACACACACCGTCAATGGATGTGTCACCCTAATTCGTCAAAC[A/G]TAGCACTCGTAGAGCTTGATGTCCATCTGCAGACGGAAGTAGACGGTTCCCTCGGAGGCATCGAGACGGAGCGTGGCGATGCCGCGCGCCATGAAGAAGTCGCCGGTGCCGCCGACGACGGAGAG	Bradi1g20185.1	7e-15	79.07	43	LOC_Os07g44930.1	6e-16	83.72	43	dirigent, putative, expressed	Pfam:03018	Dirigent-like protein	Panther:21495:SF5	DISEASE RESISTANCE RESPONSE PROTEIN-RELATED			GO:0019748	secondary metabolic process	GO:0006950	response to stress	GO:0009058	biosynthetic process	GO:0009987	cellular process
2A	IWB16527	9.90627		90K-PROJECTED	TGATGTACGACGACCGGGCAACTGGTCTGACCGACTCTAGGATGCTCGACATCCTGACATTGAAGTAGGCCGGCTGCTTGGGCTCTGGCAGCCTGATCCCCTCGCTGTCGGGCATGAAGACGAT[A/G]TCGGAAATGCGGGGTTGGCCGTTGCCGCTGTCCTGGATGCAGAGCAGCGCCACCTAGACTCACTTCATCACCTTGGACACCGGGTAGTCAAGCCCAAGTACCATGCCGACCAACTCATGCCCGTT	Bradi1g25737.1	1e-20	59.26	81	LOC_Os07g35004.1	3e-18	57.75	71	TKL_IRAK_DUF26-la.6 - DUF26 kinases have homology to DUF26 containing loci, subfamily DUF26-Ia	Pfam:07714	Protein tyrosine kinase	Panther:24420	LEUCINE-RICH REPEAT RECEPTOR-LIKE PROTEIN KINASE	KOG:1187	Serine/threonine protein kinase	GO:0005524	ATP binding	GO:0004672	protein kinase activity	GO:0006468	protein phosphorylation
2A	IWB58709	9.90627		90K-PROJECTED	CCGGGGCTACAGAGGCCAGCAATGGAGAGCTCCACACATGCAACGAGGAC[A/G]CGTGCGCCATGGTTGTTCTCAGCGAGGTCCTTGGCCAGGCGCAATGTTGC	Bradi1g25920.1	1e-132	62.5	384	LOC_Os07g34140.1	1e-119	58.64	382	naringenin-chalcone synthase activity, acyltransferase activity	Pfam:00195	Chalcone and stilbene synthases, N-terminal domain	Panther:11877	HYDROXYMETHYLGLUTARYL-COA SYNTHASE	GO:0016020	membrane	GO:0016746	transferase activity, transferring acyl groups	GO:0008415	acyltransferase activity	GO:0009058	biosynthetic process	GO:0006633	fatty acid biosynthetic process
2A	IWB52199	9.90627		90K-PROJECTED	TAAAAAAATAGAACAAGAAGTACGTCAGAACTATAGGAAATTTATGCCCT[T/C]TAAATGTGTACGGTGACGTAACCACTTATTGTTATGAGTCACTTAGAGTG	Bradi1g25920.1	1e-132	62.5	384	LOC_Os07g34140.1	1e-119	58.64	382	naringenin-chalcone synthase activity, acyltransferase activity	Pfam:00195	Chalcone and stilbene synthases, N-terminal domain	Panther:11877	HYDROXYMETHYLGLUTARYL-COA SYNTHASE	GO:0016020	membrane	GO:0016746	transferase activity, transferring acyl groups	GO:0008415	acyltransferase activity	GO:0009058	biosynthetic process	GO:0006633	fatty acid biosynthetic process
2A	IWA2854	9.90627		9K-ANCHOR	TTTGACACTGCGACGCCCTCTTCGACTGTATCGTTATCCTTGGCGCCAGATGCAACTTCTGTATCGCCTATCTCGCAGGAGTCGCCCACACCTTCGCCGC[T/C]AAGATCAGACGAGCCGCGCCCCCTCCCAGTGAGCATTGTTTCACCTGTATCCTCGCGCCCTTTGTAATCCTTCAGTCCTCCAACTAGCCCCATCGGCAGA	Bradi1g43906.1	2e-129	41.86	43	LOC_Os06g42420.1	3e-110	34.91	401	-	Pfam:10551	MULE transposase domain
2A	IWA2853	9.90627		9K-ANCHOR	CAATGGCTTACCCGCACAGGCACACACTATCTCTTGCATGCACTTTTTCCGGTGTACATTCAAACGGCTTTTTGCATAGCGGACACCAAAACCGACCTCC[T/C]ATGAATACAGATTGTAAAACTCGTAGCCCTCTTCGACAGAATCAAAGCTAGTCCCAATAGACGGATTGACAACATTTCTAGATTTTTTTATCGACAAATG	Bradi1g43906.1	2e-129	41.86	43	LOC_Os06g42420.1	3e-110	34.91	401	-	Pfam:10551	MULE transposase domain
2A	IWA2847	9.90627		9K-ANCHOR	TGCAGCTGGGAACACATCCAATCCCTGTGAAATGGTGTGCTCAGACTCAGGTCGACCAAAGTGCTGCTTGTTACCAACGCCGGAACCCGCTGAATCTGCG[T/G]CCAGCTCCTTATCAGACAACCCAAGTCCATCCCTCACAGCAGCAACTGGCTCCAGCTGCACTTTGACATGTCGCAGTTTTTCCTCAGCAAGAGCATATGC	Bradi1g43906.1	2e-129	41.86	43	LOC_Os06g42420.1	3e-110	34.91	401	-	Pfam:10551	MULE transposase domain
2A	IWB46127	9.90627		90K-PROJECTED	AGGAGCAGGTCATGTGCCTGGTGCTAGACGTGATGGCATGGGATCAGACC[A/G]TCATTACCAACTACCAGCAACAGAACGCGCAAGTCGTCTACGGCCTCGGC	Bradi1g46190.1	3e-10	56.72	67	LOC_Os06g10670.1	8e-15	55.88	68	aspartic-type endopeptidase activity	Pfam:00026	Eukaryotic aspartyl protease	Panther:13683	ASPARTYL PROTEASES	KOG:1339	Aspartyl protease	GO:0006508	proteolysis	GO:0004190	aspartic-type endopeptidase activity
2A	IWB21361	9.90627		90K-PROJECTED	ACAATAATTTCTTTCTTCTACTGCAATCTATTAGTATTAAATACACACTT[T/C]TTTCCCAGTATTAGATGTGTCTCCTGAACCTGTTCTGGATTGCCATGCTT	Bradi1g51600.1	2e-11	62.5	32	.	.	.	.	serine-type peptidase activity	Pfam:03101	FAR1 DNA-binding domain
2A	IWB37791	9.90627		90K-PROJECTED	CTTGAGGAAAAACCTGGAATAAAGGATGAGCTTCATGCACAACCTTTGCA[A/G]TTCAAGGGAGGATGCATTGAATTCGAGAATGTCCATTTCGGGTATGCCCC	Bradi1g63433.2	0	91.95	435	LOC_Os06g03770.1	0	90.8	435	ABC transporter, ATP-binding protein, putative, expressed	Pfam:00005	ABC transporter	Panther:24221	FAMILY NOT NAMED	KOG:0057	Mitochondrial Fe/S cluster exporter, ABC superfamily	GO:0005524	ATP binding	GO:0016021	integral to membrane	GO:0055085	transmembrane transport	GO:0042626	ATPase activity, coupled to transmembrane movement of substances
2A	IWB24342	9.90627		90K-PROJECTED	TTTGTTWTCTCACTTCCACTACCCTTCAACTCTTGAGAGCAACTCACTTT[A/G]CTATGTTCAGTTTCCACATTTCGCTGTTCCTCCTGCTGCTTTGTTTTGTC	Bradi1g77630.1	3e-50	45.76	59	LOC_Os04g05030.1	5e-34	51.25	160	serine-rich 25 kDa antigen protein, putative, expressed							GO:0008150	biological_process	GO:0005575	cellular_component	GO:0003674	molecular_function
2A	IWA3686	9.90627		9K-ANCHOR	GGCATAGGAAGAACACATGCAGCAACCCCCCGAAAGTATGAAAATTCAGAAATTTTAGTGTTTTTTTGGTTGTTATCCTGATGGTATGCATTTGTCTATG[T/C]GACCCCTCTGCTGTTAGAAGCCATACCTAATTTGAACATCTAGAAAAGCGAGGGTCGTGCACTGTGTCTGGCACTATCTGTTTGCTTATGATGTCGACTC	Bradi2g07910.1	1e-36	45.57	158	.	.	.	.	zinc ion binding	Pfam:03101	FAR1 DNA-binding domain
2A	IWB42693	9.90627		90K-PROJECTED	ATCCCCGAGTGGATTGGACAGCTTAACAACCTCTGCATTCTGAAAGTTGT[A/C]GTCGGTGAACTGCTAAGGGATGATATCCATATCCTGGGAGGATTGCCAGC	Bradi2g09434.1	4e-35	32.55	341	LOC_Os11g11580.1	1e-52	44.95	287	NB ARC	Pfam:00931	NB-ARC domain	Panther:23155	LEUCINE-RICH REPEAT-CONTAINING PROTEIN	KOG:4658	Apoptotic ATPase	GO:0003700	sequence-specific DNA binding transcription factor activity	GO:0006355	regulation of transcription, DNA-dependent	GO:0006915	apoptotic process
2A	IWB51412	9.90627		90K-PROJECTED	TACATTGGGCGACAGATGTACCGAGATTTAAGGATTCGGCTGAGCATTAC[A/G]CAGCATATAGTGTACGCTCAAGAGCTCAGATTAAACGATTAAATTGTACA	Bradi2g36180.1	3e-88	29.34	760	LOC_Os11g10550.1	3e-95	32.46	690	NBS LRR	Pfam:00931	NB-ARC domain	Panther:23155	LEUCINE-RICH REPEAT-CONTAINING PROTEIN	KOG:4658	Apoptotic ATPase	GO:0043531	ADP binding	GO:0006915	apoptotic process	GO:0005524	ATP binding
2A	IWA8513	9.90627		9K-ANCHOR	TCCTGCGATCTGCATACATTCGGGAATGACACAGGAGGAGAGGCTGACCC[A/G]GTATAAGAATTTCAAGGAAGGGCACAAGAGGATCCTTGTGGCTACGGATT	Bradi2g40807.1	2e-139	97.99	249	LOC_Os01g36890.2	6e-96	96.13	181	RNA helicase	Pfam:00271	Helicase conserved C-terminal domain			KOG:0329	ATP-dependent RNA helicase	GO:0008026	ATP-dependent helicase activity	GO:0004386	helicase activity	GO:0003676	nucleic acid binding	GO:0005524	ATP binding
2A	IWB19743	9.90627		90K-PROJECTED	AGCAGCCTCGAGAACGGCCTGTYCCATGTGAAGACACCATCGAAGGAGGA[A/G]CCTATCCCCATCATGAAATACAGCTTCCTGCCCAAGCACTCACCTCTCCC	Bradi3g18920.1	1e-162	92.08	202	LOC_Os08g14620.1	2e-158	89.11	202	expressed protein					KOG:2398	Predicted proline-serine-threonine phosphatase-interacting protein (PSTPIP)	GO:0008150	biological_process	GO:0005886	plasma membrane	GO:0009536	plastid	GO:0003674	molecular_function
2A	IWB74468	9.90627		90K-PROJECTED	CAACGAGTCTGTTCTTGCACGGGTTGGTCTGAAGGGTACAATCATTTTGC[A/G]GACCTTACCACCAAAGAAGGCAGCAGGGAGGGAGGCAGAGTTCTCATTCC	Bradi3g18920.1	1e-09	84.38	32	LOC_Os08g14620.1	3e-09	84.38	32	expressed protein					KOG:2398	Predicted proline-serine-threonine phosphatase-interacting protein (PSTPIP)	GO:0008150	biological_process	GO:0005886	plasma membrane	GO:0009536	plastid	GO:0003674	molecular_function
2A	IWB74467	9.90627		90K-PROJECTED	ATGACCGTGCCTGAGTTGTGCATCGTTGAGGAGATCAATGCTGAATTCAA[T/C]GAGTCTGTTCTTGCACGGGTTGGTCTGAAGGGTACAATCATTTTGCAGAC	Bradi3g18920.1	3e-09	84.85	33	LOC_Os08g14620.1	3e-08	78.79	33	expressed protein					KOG:2398	Predicted proline-serine-threonine phosphatase-interacting protein (PSTPIP)	GO:0008150	biological_process	GO:0005886	plasma membrane	GO:0009536	plastid	GO:0003674	molecular_function
2A	IWB59316	9.90627		90K-PROJECTED	GTGCTGATGATCACGAGGAGGGAGAAGATGAAGATGAAGAGTCGAAGCCC[A/G]CCAAGAGGGGGAGGAAGCGACCAGCAAAGGGCCCATCGAAGAAAGAAGGT	Bradi3g20150.1	4e-10	47.44	78	.	.	.	.	oxidized purine base lesion DNA N-glycosylase activity	Pfam:01149	Formamidopyrimidine-DNA glycosylase N-terminal domain	Panther:22993	FORMAMIDOPYRIMIDINE-DNA GLYCOSYLASE	KEGGORTH:10563	formamidopyrimidine-DNA glycosylase [EC:3.2.2.23 4.2.99.18]	GO:0008270	zinc ion binding	GO:0006289	nucleotide-excision repair	GO:0016799	hydrolase activity, hydrolyzing N-glycosyl compounds	GO:0003684	damaged DNA binding
2A	IWB29004	9.90627		90K-PROJECTED	CACTCCGTGGTCAGAAAAGCCAGACTATTCACTTGACAAATGTGCGTGTC[A/G]TCGAGCTCTCCGGCTACACCAATGGCCGATACATCACCTCACTCTCCTTC	Bradi3g21150.1	2e-06	40.37	109	LOC_Os11g06570.1	2e-06	28.15	135	IgA binding, mannose binding, glucose binding (Blast2GO)	Pfam:03018	Dirigent-like protein	Pfam:01419	Jacalin-like lectin domain	Panther:21495:SF22	OS12G0198700 PROTEIN	Panther:21495	NUCLEOPORIN-RELATED
2A	IWB100	9.90627		90K-PROJECTED	TCGCAGCCGGAAGCGGAGGAGCACTGCACAGCGCTGAGGGGCAATGGCCT[A/C]CGAAGCTCAATTGAACCTGCAAGTGGTGGCTGCTGAAATAAGGGTTGCTT	Bradi3g36600.1	1e-09	92.86	28	LOC_Os08g33540.1	3e-09	92.86	28	ATP-dependent Clp protease adaptor protein ClpS containing protein, expressed	Pfam:02617	ATP-dependent Clp protease adaptor protein ClpS			KEGGORTH:06891	ATP-dependent Clp protease adaptor protein ClpS	GO:0030163	protein catabolic process	GO:0019538	protein metabolic process	GO:0003674	molecular_function	GO:0009056	catabolic process
2A	IWB99	9.90627		90K-PROJECTED	TCCTYTTTCACTTGCAGGAAATCCCGGAAGATGTCACCTCCATTCCGCGT[T/C]GTCCTGCACAATGACAATGAAAACAGGCGGGAGTACGTTGTCCAAGTCCT	Bradi3g36600.1	1e-10	84.85	33	LOC_Os08g33540.1	4e-09	78.79	33	ATP-dependent Clp protease adaptor protein ClpS containing protein, expressed	Pfam:02617	ATP-dependent Clp protease adaptor protein ClpS			KEGGORTH:06891	ATP-dependent Clp protease adaptor protein ClpS	GO:0030163	protein catabolic process	GO:0019538	protein metabolic process	GO:0003674	molecular_function	GO:0009056	catabolic process
2A	IWB35438	9.90627		90K-PROJECTED	NNNNNNNNNNNNNNNNNNNNNNNNNNNNNNNNNNNNNNNNNNNNNNNNNNNNNNNNNNNNNNNNNNNNNNNAAATCCCGGAAGATGTCACCTCCATTCCG[A/G]GTCGTCCTGCACAATGACAATGAAAACAGGCGGGAGTATGTTGTCCAAGTCCTGATGAAGGTTATCCCTGGGATGACCGTCGACAATGCTGTTAATATCA	Bradi3g36600.1	1e-18	97.67	43	LOC_Os08g33540.1	7e-17	90.7	43	ATP-dependent Clp protease adaptor protein ClpS containing protein, expressed	Pfam:02617	ATP-dependent Clp protease adaptor protein ClpS	KEGGORTH:06891	ATP-dependent Clp protease adaptor protein ClpS			GO:0030163	protein catabolic process	GO:0019538	protein metabolic process	GO:0003674	molecular_function	GO:0009056	catabolic process
2A	IWB24935	9.90627		90K-PROJECTED	GTGCTGCCTACAGATAATCAACAAGACGGAGGGCATCGTCGCGTTCAACA[T/C]AAAAATTAACCAGAACAAGTATAGTGTGCGGCCAAGCCAAGGGACCATGC	Bradi3g50040.1	3e-21	41.67	132	LOC_Os11g17380.1	2e-33	50	138	beta-tubulin binding	Pfam:00635	MSP (Major sperm protein) domain	Panther:10809	VESICLE-ASSOCIATED MEMBRANE PROTEIN-ASSOCIATED PROTEIN	KOG:0439	VAMP-associated protein involved in inositol metabolism	GO:0005198	structural molecule activity
2A	IWB44018	9.90627		90K-PROJECTED	GCTTCTAAGATTTCTCAAGCAGCGAGAGTTACCATTTGCAGATTTCCCCA[T/C]GGTTTTGGGTGTGCATTTCTCATCAA	Bradi3g59847.1	8e-129	88.89	27	LOC_Os10g26560.1	7e-101	92.59	27					expressed protein
2A	IWB14543	9.90627		90K-PROJECTED	CACCTCGTCATCGTGCAGTTCAAGGAGGACGTGACCCCGGAGCGGCTGGA[A/C]GGGCTCATCCGCGGCTACGCCGGCCTCGTCGACAAGGTCCCCTCCATGAA	Bradi4g04380.1	1e-44	78.64	103	LOC_Os01g33160.1	2e-40	71.03	107	stress responsive A/B Barrel domain containing protein, expressed	Pfam:07876	Stress responsive A/B Barrel Domain					GO:0005829	cytosol	GO:0006950	response to stress	GO:0005886	plasma membrane	GO:0009607	response to biotic stimulus
2A	IWB58062	9.90627		90K-PROJECTED	AGTTTCGGAACAACTTATGATGATAGTCACGGGGTGATGCATTTGGAGTC[A/G]GATTCTCGTCGCATGTCGGTGCTCCAATGCAAAAATGACATTCAACCAAG	Bradi4g06970.1	7e-50	54	50	LOC_Os09g30220.1	2e-56	61.67	60	NBS LRR	Pfam:00931	NB-ARC domain	Panther:23155	LEUCINE-RICH REPEAT-CONTAINING PROTEIN	KOG:4658	Apoptotic ATPase	GO:0043531	ADP binding	GO:0006915	apoptotic process	GO:0005524	ATP binding
2A	IWB23115	9.90627		90K-PROJECTED	TGCCAAATTTGATGGATCTATGTCTCGACAAAGCGTACAATGGAGAGAAG[T/C]TGGAGTTTCTCACGGGGTGGTTTCCCAAGCTGAAGAGCCTCTATTTGTGG	Bradi4g09247.1	3e-56	62.69	193	LOC_Os01g33810.1	1e-50	60.87	184	disease resistance protein RPM1, putative, expressed	Pfam:00931	NB-ARC domain	Panther:23155	LEUCINE-RICH REPEAT-CONTAINING PROTEIN	KOG:4658	Apoptotic ATPase	GO:0043531	ADP binding	GO:0006915	apoptotic process	GO:0005524	ATP binding
2A	IWB23116	9.90627		90K-PROJECTED	ATTTGTGGGACATGCCCGACCTGAAGATGCTAGAGATACATCAAGGTGCC[A/G]TGACAGCTCTAGAAACACTAGTACTAGGCAACCTAGAAAGCATGGTGGAG	Bradi4g09247.1	3e-56	62.69	193	LOC_Os01g33810.1	1e-50	60.87	184	disease resistance protein RPM1, putative, expressed	Pfam:00931	NB-ARC domain	Panther:23155	LEUCINE-RICH REPEAT-CONTAINING PROTEIN	KOG:4658	Apoptotic ATPase	GO:0043531	ADP binding	GO:0006915	apoptotic process	GO:0005524	ATP binding
2A	IWA6257	9.90627		9K-ANCHOR	CTGAAATCTTGGGAGTCATGTTTTTATCCAGCAATATATTCGAAGGCTTCAAGTCCAGATGGAAAATTGCTTTTTCCTGTGCATTGTGAAGGTGATTTAA[A/G]CCGTCACAGATCCCTTGAATGATTTTATAACATGTGGGCCAGTCAAGTCTACATGGTTCGTCTGCGATGTATTTCTCAAGGCTTCCGCCCTGCATATATT	Bradi4g09457.1	2.2e-82	53.49	301	LOC_Os11g39450.1	5.2e-85	56.12	294	protein kinase family protein	Pfam:00069	Protein kinase domain	Panther:24420	LEUCINE-RICH REPEAT RECEPTOR-LIKE PROTEIN KINASE	KOG:1187	Serine/threonine protein kinase	GO:0004672	protein kinase activity	GO:0006468	protein phosphorylation	GO:0005524	ATP binding
2A	IWB47285	9.90627		90K-PROJECTED	CCAGGCTTCAAGTCCAGATGGAAAATAGGTTTTCCCTGTGAGGTGTGAAG[A/G]TGATCTAGTCCCTCACAAGTCCCTTTGATAATCTTGAAACATGTGGGCCA	Bradi4g09457.1	1e-15	51.9	79	LOC_Os11g39450.1	4e-16	68.63	51	protein-kinase family protein	Pfam:00069	Protein kinase domain	Panther:24420	LEUCINE-RICH REPEAT RECEPTOR-LIKE PROTEIN KINASE	KOG:0198	MEKK and related serine/threonine protein kinases	GO:0006468	protein phosphorylation	GO:0005524	ATP binding	GO:0004672	protein kinase activity
2A	IWB64927	9.90627		90K-PROJECTED	AAGACGGAGGGCATCGTCGCGTTCAACATAAAAATTAACCAGAACAAGTA[T/C]AGTGTGCGGCCAAGCCAAGGGACCATGCCGCCATGCTCCTGCCGTTATGT	Bradi4g09457.1	7e-90	51.86	322	LOC_Os11g39450.1	1e-95	56.41	312	protein-kinase family protein	Pfam:00069	Protein kinase domain	Panther:24420	LEUCINE-RICH REPEAT RECEPTOR-LIKE PROTEIN KINASE	KOG:0198	MEKK and related serine/threonine protein kinases	GO:0006468	protein phosphorylation	GO:0005524	ATP binding	GO:0004672	protein kinase activity
2A	IWB13606	9.90627		90K-PROJECTED	GACAGGGACAGAAACAAAAGGCCATGTATCAATGATATTGTCCATGAACT[T/G]GATCAACTAGAAGCTAAGCTTAAAGCAATGTCACTTGCTTCTAATGTGTC	Bradi4g09457.1	2e-12	38.24	102	LOC_Os11g17380.1	1e-18	38.71	124
2A	IWB61128	9.90627		90K-PROJECTED	CGGAGTAAATATATGAAACACAACGGGGAACTTGTGTTTGCTAAAATGAT[T/G]GAGCGACTACTCTGCTTTGAATATATGCAGGGCGGAAGCCTTGAGAAATA	Bradi4g09457.1	1e-56	33.75	160	LOC_Os11g39450.1	2e-57	37.86	140	protein kinase family protein, putative, expressed, subfamily RLCK-OS2	Pfam:00069	Protein kinase domain	Panther:24420	LEUCINE-RICH REPEAT RECEPTOR-LIKE PROTEIN KINASE	KOG:0198	MEKK and related serine/threonine protein kinases	GO:0006468	protein phosphorylation	GO:0005524	ATP binding	GO:0004672	protein kinase activity
2A	IWB23031	9.90627		90K-PROJECTED	TTGATGAACAAGAACAAGTATAGTGTGCGGCCAAGCCAAGGGACCATGCC[A/G]CCGTGCTCCAGGCGTTATGTTGTCGTGACACTGTCAGCGCAAGAGGCGGC	Bradi4g09457.1	2e-88	52.05	317	LOC_Os11g39450.1	6e-128	52.41	456	protein kinase family protein, putative, expressed, subfamily RLCK-OS2	Pfam:00069	Protein kinase domain	Panther:24420	LEUCINE-RICH REPEAT RECEPTOR-LIKE PROTEIN KINASE	KOG:0198	MEKK and related serine/threonine protein kinases	GO:0006468	protein phosphorylation	GO:0005524	ATP binding	GO:0004672	protein kinase activity
2A	IWB6584	9.90627		90K-PROJECTED	TTTTTTATTTGTCGGAGGCAATCTGCTTTTAATGATGGGTACTCTGATAC[A/G]ATGTGCTGGTCTGTCCAATTTTCACGTACTTTTTTAATAAATTGTTCTGC	Bradi4g21970.1	7e-07	57.58	33	.	.	.	.	protein kinase family protein, putative, expressed, subfamily RLCK-OS2	Pfam:00069	Protein kinase domain	Panther:24420	LEUCINE-RICH REPEAT RECEPTOR-LIKE PROTEIN KINASE	KOG:1187	Serine/threonine protein kinase	GO:0005524	ATP binding	GO:0004672	protein kinase activity	GO:0006468	protein phosphorylation
2A	IWB39416	9.90627		90K-PROJECTED	TACATTGCTCCAGAATATCTATACAGAGGTGAAATCTCCACAAAGTCAGA[T/C]ATATACAGTTTAGGTGTACTAATCCTGGAGACCACCACAAGAGAGGAGAA	Bradi4g21990.2	8e-89	74.31	218	LOC_Os11g11890.1	4e-70	48.86	88	protein kinase family protein, putative, expressed, subfamily RLCK-OS2	Pfam:00069	Protein kinase domain	Panther:24420	LEUCINE-RICH REPEAT RECEPTOR-LIKE PROTEIN KINASE	KOG:1187	Serine/threonine protein kinase	GO:0005524	ATP binding	GO:0004672	protein kinase activity	GO:0006468	protein phosphorylation
2A	IWB18862	9.90627		90K-PROJECTED	CTCCTTCTTCAGCATGCCCCAGTGGTTCAGGAGCGAGCCCATGGCCACCGCCGCCGGCTCCCTCTTCGAGCTGGAACATGGTTGCTCCCAGTGGGAGATGGTGAGCAAGGATGCCGTCTTCAAC[A/G]ACGTCCTTAACCATTCCATGGCCGCAGATAGCCAGCTCTTCCTTGAGGTCGTTATAAATGGACAAGGGCCGCATCTTCCGCGGCCTCGGCTCGCTGGTCGACGTTGGGGCGGCAATGGCGCTGGC	Bradi4g28057.1	6e-19	56.99	93	LOC_Os06g16960.1	1e-12	45.21	73	acetylserotonin O-methyltransferase activity	Pfam:08100	Dimerisation domain	Panther:11746	O-METHYLTRANSFERASE	KOG:3178	Hydroxyindole-O-methyltransferase and related SAM-dependent methyltransferases	GO:0046983	protein dimerization activity	GO:0008171	O-methyltransferase activity	GO:0008168	methyltransferase activity
2A	IWB59733	9.90627		90K-PROJECTED	AATGGCTTCTTGAAGGCCGCCAAGCATTCGCACGCGCTGTTGGCCTTCTC[A/G]TGCGGTCCTAGGGTCTGTGCTGGGCAGAATTTCGCCATGGTTGAGGTGCA	Bradi4g36680.1	1e-51	67.14	140	LOC_Os07g44140.1	2e-45	57.55	139	-	Pfam:00067	Cytochrome P450	Panther:24282	FAMILY NOT NAMED	KOG:0157	Cytochrome P450 CYP4/CYP19/CYP26 subfamilies	GO:0055114	oxidation-reduction process	GO:0009055	electron carrier activity	GO:0020037	heme binding	GO:0005506	iron ion binding
2A	IWB59734	9.90627		90K-PROJECTED	GAGGTGCAGATCGTGATAGCCACCATCCTGAAGAGTTTCACCTTCTCCCT[A/G]TCCCCTACTTATGTGCACAAGCCCAGCAATTTCATCACTCTGACGCCCAG	Bradi4g36680.1	1e-51	67.14	140	LOC_Os07g44140.1	2e-45	57.55	139	cytochrome P450	Pfam:00067	Cytochrome P450	Panther:24282	FAMILY NOT NAMED	KOG:0157	Cytochrome P450 CYP4/CYP19/CYP26 subfamilies	GO:0055114	oxidation-reduction process	GO:0009055	electron carrier activity	GO:0020037	heme binding	GO:0016705	oxidoreductase activity, acting on paired donors, with incorporation or reduction of molecular oxygen
2A	IWB19731	9.90627		90K-PROJECTED	ATATTTTATTCAATCACAACAAAGGGACCTAAAAGTCCGGGTGGCTACAT[A/G]GGATCTTCCGGATGAGAAAGGACAACGATCCCATCTTCTTATTTGAAATG	Bradi4g39920.1	5e-125	69.74	304	LOC_Os12g09700.1	4e-110	62.62	305	IgA binding, mannose binding, glucose binding	Pfam:03018	Dirigent-like protein	Pfam:01419	Jacalin-like lectin domain	Panther:21495:SF22	OS12G0198700 PROTEIN	Panther:21495	NUCLEOPORIN-RELATED
2A	IWA3382	9.90627		9K-ANCHOR	CGCCTGTTACCCATCAAAATTGTCACCAAACTCACGCGGGGGAAACCTTGGCCTGATTAACTCCGGCGACGATGGCAAGAACCAGGCCGCCTTCGGAGAC[A/G]AGCGGTTCGTGGCAGTGGAGTTCGACACGTTCCAAAACACSTGGGACCCCATTGGCGACCACGTTGGCATCGACATCAACTCTGTCTCATCTGTAACGGC	Bradi4g40470.1	1e-117	48.47	489	LOC_Os04g03579.1	8e-175	50.71	704	lectin-like receptor kinase, putative, expressed, subfamily L-LEC	Pfam:07714	Protein tyrosine kinase	Panther:24420	LEUCINE-RICH REPEAT RECEPTOR-LIKE PROTEIN KINASE			GO:0005488	binding	GO:0004672	protein kinase activity	GO:0005524	ATP binding	GO:0006468	protein phosphorylation
2A	IWB49411	9.90627		90K-PROJECTED	AGACAAGATGGAATGAACCTCCACTTCCACTGTTGTGATTGATCCCCTTT[T/C]GGAATTTGATAATGAGGATATTGACCGTGCTATAGCACTTTCTCTATTAG	Bradi4g42580.1	1e-56	76.92	13	LOC_Os06g08400.1	5e-46	83.33	12	zinc ion binding	Pfam:00412	LIM domain	Pfam:12315	Protein of unknown function (DUF3633)	KOG:1703	Adaptor protein Enigma and related PDZ-LIM proteins	GO:0008270	zinc ion binding
2A	IWB68703	9.90627		90K-PROJECTED	GGTTTCCATCGGAGGGCTGAACCCTGATGTGAACAAGAAGCTGAGTGCCG[A/G]CATTGCTTCCATCCTGGAGTCAAAGCTGTCCATCCCCAAGTCCCGCTTCT	Bradi4g44790.1	4e-10	90.91	33	LOC_Os11g01600.1	3e-10	93.94	33	phenylpyruvate tautomerase activity	Pfam:01187	Macrophage migration inhibitory factor (MIF)		MACROPHAGE MIGRATION INHIBITORY FACTOR RELATED	KOG:1759	Macrophage migration inhibitory factor
2A	IWA3589	9.90627		9K-ANCHOR	TACTTTGGGTTCAACAACGTCATCGCACATGGCCAAACTTTAAAACCGATCCCATGAAGAAGCCTATAGATATGCTAATGCTCAACAAGATAAAAGAGGG[A/G]TATAGCCAGATAAGGAGCGGAAGTTATGATGCTGTTTCTGTTGTTCATTCATATGAGCATGAAAAGTCTGTTGGGCATCAGAAGACAAGGCTGTCAGCTC	Bradi5g00777.1	0	88.33	497	.	.	.	.		Pfam:00022	Actin	Panther:11937	ACTIN	KOG:0797	Actin-related protein	KEGGORTH:11673	actin-related protein 8
2A	IWB25765	9.90627		90K-PROJECTED	GACGTGCCGTTCAATATACCGCACTGCATTGCCCGGCACAAGAACGATGC[A/G]CCGAAGCTGTCGGTGCGAGACCAGAGGCTCAACTGTCGTGCTGGGTCGAC	Bradi5g00777.1	0	88.33	497	.	.	.	.	-	Pfam:00022	Actin	Panther:11937	ACTIN	KOG:0797	Actin-related protein
2A	IWB26872	9.90627		90K-PROJECTED	TGGTTCCAAGATTGTGATGACATGCTGGAAGATACTTGGCAAACAAACGA[T/C]GGTCTTTCTGGAAATGGTGGGCTTGGTGCATGGGACAGTTATCAAATGCT	Bradi5g00777.1	0	91.84	49	.	.	.	.	-	Pfam:00022	Actin	Panther:11937	ACTIN	KOG:0797	Actin-related protein
2A	IWB42762	9.90627		90K-PROJECTED	CTGAGCAAGACGGCTTAAAACTCCTACATATCGAATTCTGCAGGTCCCCA[T/G]CTCACGAATCCTATGGGCAAAAAGCGGGACATGTACTGCTCCAAAAGTAT	Bradi5g00790.1	5e-36	72.73	11	LOC_Os04g10240.1	5e-34	90.91	11	nicotiana lesion-inducing like, putative, expressed	Pfam:05514	HR-like lesion-inducing					GO:0005783	endoplasmic reticulum
2A	IWB4070	9.90627		90K-PROJECTED	GAGATAGCAGTTTTCGCATCTAACCCGATGGAGTAGTAATGTTTGATGTA[A/G]TCTCTGACGAGGGTCTCCCTGTACAACGGCGGGTTCTCGTCAGACAGCAG	Bradi5g00830.1	9e-12	90.91	33	LOC_Os04g10350.1	3e-08	80	30		Pfam:03171	2OG-Fe(II) oxygenase superfamily	Panther:10209	OXIDOREDUCTASE, 2OG-FE(II) OXYGENASE FAMILY PROTEIN	KOG:0143	Iron/ascorbate family oxidoreductases	GO:0055114	oxidation-reduction process	GO:0016706	oxidoreductase activity, acting on paired donors, with incorporation or reduction of molecular oxygen, 2-oxoglutarate as one donor, and incorporation of one atom each of oxygen into both donors
2A	IWB71518	9.90627		90K-PROJECTED	TCCAGATTTGCTATGTGCCAGTTGACCAGTCTGGCTTGAAGCGACTTGAC[A/G]ACAAACAAGACGACTGGCATTATCCACCATCCATCATCATCCCTACCCTT	Bradi5g00847.1	1e-09	69.7	33	LOC_Os04g10380.1	1e-09	69.7	33	glycine-rich protein, putative, expressed							GO:0005623	cell	GO:0008150	biological_process	GO:0003674	molecular_function
2A	IWB16802	9.90627		90K-PROJECTED	AGGCAAGATGGTTCATAGATCACTATGCTAGAGATGAGAGCAATTCCGACCCGTTGCTCGTTAGATTTGCAACGAC[A/G]GACTTCAACAATGTGCAAAGTGTGCATCAGGAAGAACTTGCGAGGCTGGCAAGGTAATTGAGCGTGAAGAAACATATGTTTAAATTAGCCAGCTAATTACTTCACGTAGTTGATGGGTTTTTAAG	Bradi5g00970.1	7e-12	69.77	43	.	.	.	.	Terpene synthase	Pfam:01397	Terpene synthase, N-terminal domain					GO:0008152	metabolic process	GO:0016829	lyase activity	GO:0010333	terpene synthase activity	GO:0000287	magnesium ion binding
2A	IWB2039	9.90627		90K-PROJECTED	TGCCCTAGAGAGTGACAACTACCCACACTATGTTCTCAATAGTCATGAGG[T/C]AGGAATGCCAAGTGGAAGCATGAWTGGKCAGCAAAATACAAGCTTGAGTT	Bradi5g01020.1	8e-11	87.5	32	LOC_Os04g10680.1	5e-08	71.88	32	RING, subfamily zinc finger (C3HC4-type RING finger) family protein	Pfam:00097	Zinc finger, C3HC4 type (RING finger)	Panther:14155	RING FINGER DOMAIN-CONTAINING
2A	IWB28816	9.90627		90K-PROJECTED	GGTATAGGCGAAGGCCCTACCCCTCTAGCATGTACCCGCTCTCCCCAGAA[T/C]GGTTGGTCGCCAAAGAAAGGTACAATAGTTGTAGGACACGCTGCTTTCAG	Bradi5g01230.1	0	92.65	476	LOC_Os04g04254.1	0	88.91	478	tomatidine UDP-glucosyltransferase activity, stigmasterol UDP-glucosyltransferase activity, cholesterol UDP-glucosyltransferase activity, beta-sitosterol UDP-glucosyltransferase activity, ergosterol UDP-glucosyltransferase activity	Pfam:03033	Glycosyltransferase family 28 N-terminal domain	Panther:11926	GLUCOSYL/GLUCURONOSYL TRANSFERASES	KOG:1192	UDP-glucuronosyl and UDP-glucosyl transferase	GO:0008152	metabolic process
2A	IWB72489	9.90627		90K-PROJECTED	ATCATCGGTACGGCGAAGCCGATCCCCCAACCGACATTATCCTGCACCCA[A/G]ACAATCACAGTGGTCGATAGAAGGGAGCCAACGTTGATCGAGAAGAAGTA	Bradi5g01737.1	8e-14	96.97	33	LOC_Os10g02210.1	6e-11	78.79	33	POT family			Panther:11654:SF37	OLIGOPEPTIDE TRANSPORTER-RELATED	KOG:1237	H+/oligopeptide symporter	GO:0006857	oligopeptide transport	GO:0016020	membrane
2A	IWB35430	9.90627		90K-PROJECTED	TTGTAGCCAGCATTTATGTTTAAAACCACAATAGATTCTAGATGGCTTTGATGGAATAGTCCCCTGCAAAGTACACTAGTTGTGGAAACACTCAGTGTGA[A/G]TATCTCTAATCTTGACGAAGAATATGGAGCAAGCCTCATATTGGATATCAACAATGTTCGCTCCACTTTAAGTTCAGAGACAGATGGGGGAAATGCAGGA	Bradi5g01936.1	1e-10	49.21	63	LOC_Os04g02110.1	4e-13	56.45	62	disease resistance protein RGA3, putative, expressed	Pfam:00931	NB-ARC domain	Panther:23155	LEUCINE-RICH REPEAT-CONTAINING PROTEIN	KOG:4658	Apoptotic ATPase	GO:0000166	nucleotide binding	GO:0043531	ADP binding	GO:0006915	apoptotic process	GO:0006950	response to stress
2A	IWB48521	9.90627		90K-PROJECTED	GCAGCGGAGGACTGCTTCCATATTGAAGATGGCATGAAATGTGACATCCC[A/G]TCAACAGTGCGCCATTTGTCGGTCACTTTGCACAGTCTACCTGCTCTCAC	Bradi5g01936.1	0	57.69	26	LOC_Os04g02110.1	0	33.33	27	disease resistance protein RGA3, putative, expressed	Pfam:00931	NB-ARC domain	Panther:23155	LEUCINE-RICH REPEAT-CONTAINING PROTEIN	KOG:4658	Apoptotic ATPase	GO:0000166	nucleotide binding	GO:0043531	ADP binding	GO:0006915	apoptotic process	GO:0006950	response to stress
2A	IWB66735	9.90627		90K-PROJECTED	ACTCATGTCCAATTTGATCAACTGCACACATCTCCTTCATGTGTAAATAT[T/C]TGAGTGATCCTAAATTTCCCAATGGAGGAAGGATGCACAAGCTCCTGCAA	Bradi5g01936.1	6e-11	81.82	33	LOC_Os04g02110.1	8e-08	75.76	33	disease resistance protein RGA3, putative, expressed	Pfam:00931	NB-ARC domain	Panther:23155	LEUCINE-RICH REPEAT-CONTAINING PROTEIN	KOG:4658	Apoptotic ATPase	GO:0000166	nucleotide binding	GO:0043531	ADP binding	GO:0006915	apoptotic process	GO:0006950	response to stress
2A	IWB24147	9.90627		90K-PROJECTED	GGTTAAGTACCTTAATGTCTTGGTGCGGCTTTAGGCCTTCAAGTACCTTT[A/G]CGTCCGCAGGAGGAGGGTTATTCCTACTAGCGGAGCTCCATTCTAAGTTC	Bradi5g01936.1	0	70.59	34	LOC_Os04g02110.1	4e-157	52.38	21	disease resistance protein RGA3, putative, expressed	Pfam:00931	NB-ARC domain	Panther:23155	LEUCINE-RICH REPEAT-CONTAINING PROTEIN	KOG:4658	Apoptotic ATPase	GO:0043531	ADP binding	GO:0006915	apoptotic process	GO:0005524	ATP binding
2A	IWB35643	9.90627		90K-PROJECTED	ACGAAAGAAACAGGTGCAAACATAAAACATGAATTTTGCCATCAATGTTTTGTGTAGAGTAGAAATCTTCTCTCAGGAATTGACAGTCCTGTTGCTTGAA[T/C]TTTCATGCAGCTTTGGGTGACACCCAACGAGATGAAGTGCTTCTATTGAGTTTGGCAGACCACAACTAGGCAAGGACTGGAA	Bradi5g01936.1	7e-07	42.55	47	.	.	.	.	disease resistance protein RGA3, putative, expressed	Pfam:00931	NB-ARC domain	Panther:23155	LEUCINE-RICH REPEAT-CONTAINING PROTEIN	KOG:4658	Apoptotic ATPase	GO:0000166	nucleotide binding	GO:0043531	ADP binding	GO:0006915	apoptotic process	GO:0006950	response to stress
2A	IWB43606	9.90627		90K-PROJECTED	GGCGACAGTATATTCAATGTTCTGCTGTCTCGGTCCTTCTTCCATGCTCT[A/C]AGGCAGGGCCGTCGCACACACTATAAGATGCATGACTTGATCCATGATAT	Bradi5g01936.1	4e-142	50.52	580	LOC_Os04g02110.1	2e-158	53.82	576	disease resistance protein RGA3, putative, expressed	Pfam:00931	NB-ARC domain	Panther:23155	LEUCINE-RICH REPEAT-CONTAINING PROTEIN	KOG:4658	Apoptotic ATPase	GO:0000166	nucleotide binding	GO:0043531	ADP binding	GO:0006915	apoptotic process	GO:0006950	response to stress
2A	IWB46104	9.90627		90K-PROJECTED	TCATTCTTCCAAACTCTTAGGCAGGGCCCTCGCACACACTGTATCATGCA[T/C]GACCTGATCCATGATCTTGCAGTGTCAGTTTCAACCAATGATTGCTTTCA	Bradi5g01936.1	0	54.21	535	LOC_Os04g02110.1	0	59.54	519	disease resistance protein RGA3, putative, expressed	Pfam:00931	NB-ARC domain	Panther:23155	LEUCINE-RICH REPEAT-CONTAINING PROTEIN	KOG:4658	Apoptotic ATPase	GO:0000166	nucleotide binding	GO:0043531	ADP binding	GO:0006915	apoptotic process	GO:0006950	response to stress
2A	IWB59814	9.90627		90K-PROJECTED	GGCAGAAGGCCCAGTGCAGGCAGAACTCCCAAGCTCCTGCAGTTAACAAG[A/G]TGCAAGGATTGCAGCTCCCTCAGCAACGCCATCTGTAACCAACTGGGAGA	Bradi5g01936.1	1e-15	69.09	55	LOC_Os04g02110.1	3e-17	70.37	54	disease resistance protein RGA3, putative, expressed	Pfam:00931	NB-ARC domain	Panther:23155	LEUCINE-RICH REPEAT-CONTAINING PROTEIN	KOG:4658	Apoptotic ATPase	GO:0000166	nucleotide binding	GO:0043531	ADP binding	GO:0006915	apoptotic process	GO:0006950	response to stress
2A	IWB65059	9.90627		90K-PROJECTED	TTTCTGCTTGTTCTCGATGATGTGTGGGATGTGCCCCAAGATACATGGCA[A/G]GAACTCCTCATTCCTCTTAAATCTGCCCAAAGTGGGAGCAGAATTATTGT	Bradi5g01936.1	0	47.36	1043	LOC_Os04g02110.1	0	53.8	1091	disease resistance protein RGA3, putative, expressed	Pfam:00931	NB-ARC domain	Panther:23155	LEUCINE-RICH REPEAT-CONTAINING PROTEIN	KOG:4658	Apoptotic ATPase	GO:0000166	nucleotide binding	GO:0043531	ADP binding	GO:0006915	apoptotic process	GO:0006950	response to stress
2A	IWB65060	9.90627		90K-PROJECTED	TCTCCTCATATTGTCTTCAAGGAGACTTTTTAGCGAAGCTCAAGACTCTG[A/C]GGGTGCTTGATATTAGCCACTCTGACTATACTGAATTGCCAAGATCCATT	Bradi5g01936.1	0	47.36	1043	LOC_Os04g02110.1	0	53.8	1091	disease resistance protein RGA3, putative, expressed	Pfam:00931	NB-ARC domain	Panther:23155	LEUCINE-RICH REPEAT-CONTAINING PROTEIN	KOG:4658	Apoptotic ATPase	GO:0000166	nucleotide binding	GO:0043531	ADP binding	GO:0006915	apoptotic process	GO:0006950	response to stress
2A	IWB65061	9.90627		90K-PROJECTED	CTTGTTAATTGCAGGAGCTTGGGCGTTCTACCTCCACTGGGGCTCCTGCC[A/G]TCACTCCAACAATTACACATGAAGGAGCTGTGCACAGTTAAGCGAATTGG	Bradi5g01936.1	0	47.36	1043	LOC_Os04g02110.1	0	53.8	1091	disease resistance protein RGA3, putative, expressed	Pfam:00931	NB-ARC domain	Panther:23155	LEUCINE-RICH REPEAT-CONTAINING PROTEIN	KOG:4658	Apoptotic ATPase	GO:0000166	nucleotide binding	GO:0043531	ADP binding	GO:0006915	apoptotic process	GO:0006950	response to stress
2A	IWB66737	9.90627		90K-PROJECTED	GCTTGATTTCTTGGAAAAATGAGCGTGAAAGGAGCAGACCAAAATATTCT[T/C]TGGCTATGTCTTCCATGCTTTTCCCAGCCCTGCCTTGTGGTTGAACAAAA	Bradi5g01936.1	6e-09	78.79	33	.	.	.	.	disease resistance protein RGA3, putative, expressed	Pfam:00931	NB-ARC domain	Panther:23155	LEUCINE-RICH REPEAT-CONTAINING PROTEIN	KOG:4658	Apoptotic ATPase	GO:0000166	nucleotide binding	GO:0043531	ADP binding	GO:0006915	apoptotic process	GO:0006950	response to stress
2A	IWB7245	9.90627		90K-PROJECTED	GAAGTGCAGTGGCATGCGAAGGCACGAATTAATGCCGGTGCTAATTTCTA[T/C]ATAGTGGGTCGTGATCCAGCTGGGATGGGCCATCCAACAGAGAAGAGAGA	Bradi5g01950.1	1e-14	100	33	LOC_Os03g53230.1	3e-14	100	33	sulfate adenylyltransferase (ATP) activity, ATP binding	Pfam:01747	ATP-sulfurylase	Panther:24799	FAMILY NOT NAMED	KOG:0636	ATP sulfurylase (sulfate adenylyltransferase)	GO:0004781	sulfate adenylyltransferase (ATP) activity	GO:0000103	sulfate assimilation
2A	IWB5945	9.90627		90K-PROJECTED	CAACACAGCAAGGTCTTAGAAGATGGAGTCCTTGACCCTGAGACCACTAT[T/C]GTGTCTATATTCCCCTCTCCAATGCATTATGCTGGTCCAACAGAAGTGCA	Bradi5g01950.1	1e-13	100	33	LOC_Os04g02050.1	2e-13	100	33	sulfate adenylyltransferase (ATP) activity, ATP binding	Pfam:01747	ATP-sulfurylase	Panther:24799	FAMILY NOT NAMED	KOG:0636	ATP sulfurylase (sulfate adenylyltransferase)	GO:0004781	sulfate adenylyltransferase (ATP) activity	GO:0000103	sulfate assimilation
2A	IWB6560	9.90627		90K-PROJECTED	TGCCCTGGTGGGTGGAAGGTTCTTGTTGACTACTACAATAGCTTGCAAAC[T/C]GAAGGAGCTACCGCCCCCGCCGCTGCTACTGTATGAGACAAGCTGCTGCA	Bradi5g01950.1	1e-06	84	25	LOC_Os04g02050.1	6e-06	82.14	28	sulfate adenylyltransferase (ATP) activity, ATP binding	Pfam:01747	ATP-sulfurylase			KOG:0636	ATP sulfurylase (sulfate adenylyltransferase)	GO:0004781	sulfate adenylyltransferase (ATP) activity
2A	IWB29102	9.90627		90K-PROJECTED	ATATTGTTTGTGGGAGTTTGCATTTGTCTACGCCGAGCACTAGAATAAAA[T/C]GTTTCCTGTATGTCGAAGTGTACCATCTGTTTTTTGTTTTGTGTGTGCGT	Bradi5g01960.1	4e-138	84.01	269	LOC_Os04g02000.1	2e-123	75.09	273	zinc ion binding	Pfam:00641	Zn-finger in Ran binding protein and others	Panther:23111	ZINC FINGER PROTEIN	KOG:4198	RNA-binding Ran Zn-finger protein and related proteins	GO:0008270	zinc ion binding	GO:0005622	intracellular
2A	IWB53288	9.90627		90K-PROJECTED	CATGACAGCCTTGTTGATGGTATGCTTAAGGATGGCCTTTGGGATGTATA[T/C]GGCGATTGTGCCATGGGAGTGTGTGCTGAGCTCTGTGCTGACAATCATGC	Bradi5g02170.1	0	95.43	394	LOC_Os09g07830.1	0	92.62	393	acetyl-CoA C-acetyltransferase activity	Pfam:02803	Thiolase, C-terminal domain	Panther:18919	ACETYL-COA C-ACYLTRANSFERASE	KOG:1390	Acetyl-CoA acetyltransferase
2A	IWB2305	9.90627		90K-PROJECTED	TACAGATATCTGCATCTGCAGGCTGTGATATCCATCATCCTGGCCACCTT[T/C]GCGGGTTTCGGCGTGGGGATGATCGGCAACTCCATCATCATCGAGGTGCT	Bradi5g02290.1	5e-12	93.94	33	LOC_Os04g01490.1	5e-11	90.91	33	RING, subfamily zinc finger (C3HC4-type RING finger) family protein	Pfam:00097	Zinc finger, C3HC4 type (RING finger)	Panther:23012	MEMBRANE ASSOCIATED RING FINGER
2A	IWB23392	9.90627		90K-PROJECTED	GAGCTAGTAAAAGAACTGTGCGTGACGCAGTTACGCCCCTTGCGCATATG[A/G]CATACAGTGATCAGCTAGAGCACAAAAAAGTTCAGTTGCACAGTTACTTA	Bradi5g02300.1	0	75.49	714	LOC_Os04g01480.1	0	62.5	16	rRNA (uridine-C5-)-methyltransferase activity	Pfam:05958	tRNA (Uracil-5-)-methyltransferase	Panther:11061	RNA M5U METHYLTRANSFERASE FAMILY			GO:0006396	RNA processing	GO:0008168	methyltransferase activity	GO:0008173	RNA methyltransferase activity
2A	IWB30584	9.90627		90K-PROJECTED	TCTCGAACTGTGAATTGGCGCCAAAACCCTGAATTATCAACTCTGTTCCA[T/C]GCGGGTAAGCATGATAACTGCAGAAAATCTTGGAACATCATAGCATATTT	Bradi5g02300.1	3e-75	62.9	248	LOC_Os04g01480.1	3e-72	61.29	248	rRNA (uridine-C5-)-methyltransferase activity	Pfam:05958	tRNA (Uracil-5-)-methyltransferase	Panther:11061	RNA M5U METHYLTRANSFERASE FAMILY			GO:0006396	RNA processing	GO:0008168	methyltransferase activity	GO:0008173	RNA methyltransferase activity
2A	IWB18619	9.90627		90K-PROJECTED	ACAGATCTCCACTCAACTACTGTCAGGGTTCTAGGTCAAGTACATTTGGTGCAACAAAATGAGGAGACCGAAGAAAATTCTGGTATGGTCCTCGACAGAGATTAAATTAACCTCTAGAGTAATA[A/C]GGATTAAATGAACAACGGCTGCTTCGTTCACCTCTCGAAGAGCATGACCATCTCGCAGTGCGAGGTGTGGGGAAACAGATCGACGGCCATGGCCCTCTTGGGGACAAAGGGCTCCGAGTTGGGCA	Bradi5g02300.1	5e-13	96.77	31	LOC_Os04g01480.1	8e-13	100	31	rRNA (uridine-C5-)-methyltransferase activity	Pfam:05958	tRNA (Uracil-5-)-methyltransferase	Panther:11061	RNA M5U METHYLTRANSFERASE FAMILY			GO:0006396	RNA processing	GO:0008168	methyltransferase activity	GO:0008173	RNA methyltransferase activity
2A	IWA8274	9.90627		9K-ANCHOR	CTTCCAGGGGCTATTGGCAGTTCCCTTGGTCTTCTCTTCTGCGGGAAGGA[T/C]ATCGAACCAGTCTGGGGCCGCAAGGAGTTCTTGAAGTTCATTATCTTGAT	Bradi5g02330.1	2e-171	92.81	320	LOC_Os04g01300.1	1e-164	90.97	321	-	Pfam:08551	Eukaryotic integral membrane protein (DUF1751)	Panther:13377	PLACENTAL PROTEIN 6	KOG:2890	Predicted membrane protein
2A	IWB54181	9.90627		90K-PROJECTED	CTGAGATACTTCCAGAAGAACCCACTGACAGGGCTTAAGGGCGACCCAAG[T/C]GATGACTTCTCCTTCCCCAGCTTGTTCCCAGATGCCATGCGGCCAGTCAC	Bradi5g02330.1	3e-162	91.45	304	LOC_Os04g01300.1	2e-158	90.79	304	-	Pfam:08551	Eukaryotic integral membrane protein (DUF1751)	Panther:13377	PLACENTAL PROTEIN 6	KOG:2890	Predicted membrane protein
2A	IWA1290	9.90627		9K-ANCHOR	CTGGCATGTCGAGCAGGTCACACTGATAGAGATCAGATGACTTGACAAACTCAATGATTGCTGCAGCAGCTTCTTCCTTTGCCGCACCGATTGCGTCGGC[A/G]TCATCAGCCGATCCATCGAACGTGGSCAGGTACTTGTTCAGAAACTTGAAGTACTCCTTGGTCATGCCCTTCTGGTCTTTAAGAATCCTGGTGACGGCAA	Bradi5g02340.2	7e-105	91.67	12	LOC_Os04g01290.1	5e-106	78.23	248	proteasome subunit, putative, expressed	Pfam:01399	PCI domain	Panther:15350	COP9 SIGNALOSOME COMPLEX SUBUNIT 7/DENDRITIC CELL PROTEIN GA17	KOG:2753	Uncharacterized conserved protein, contains PCI domain	GO:0005829	cytosol	GO:0005515	protein binding
2A	IWB58322	9.90627		90K-PROJECTED	TGCCGTCTATATCCTGAGTCCTCACAAATGACAAATGACAAACCTCTTAC[A/G]TACTATTGATATTACATACTGATGATGCTTCAGGTCTTTAGGATGTCGTA	Bradi5g02380.1	5e-35	73.33	30	LOC_Os04g01250.1	2e-30	68.97	29	amidase	Pfam:01425	Amidase	Panther:11895	AMIDASE	KOG:1211	Amidases	GO:0016884	carbon-nitrogen ligase activity, with glutamine as amido-N-donor
2A	IWB60463	9.90627		90K-PROJECTED	TTTTTTGACGAAATCCKCCCTGTGGAGAAAGACGCTGTTGCTGTTTCTCG[T/G]TTACGGAAATGTGGAGTGATCTTTATTGGGAAAGCAAATATGCACGAGCT	Bradi5g02380.1	0	87.35	324	LOC_Os04g01250.1	0	82.04	323	amidase	Pfam:01425	Amidase	Panther:11895	AMIDASE	KOG:1211	Amidases	GO:0016884	carbon-nitrogen ligase activity, with glutamine as amido-N-donor
2A	IWB63747	9.90627		90K-PROJECTED	AGGACAGCGGGCGGAGGAGGAAGAGCGAGGTCCTCCTCCGAGGGAGAGGG[A/G]AAGAAGATGGTTTCGCTGTCGACTTGGTTCCGCTACGCCGCCCACAAGTT	Bradi5g02390.1	1e-103	88.35	206	LOC_Os04g01240.1	7e-99	83.5	206	serine-type peptidase activity (Blast2GO)			Panther:12383	PROTEASE FAMILY S26 MITOCHONDRIAL INNER MEMBRANE PROTEASE-RELATED	Panther:12383:SF7	SERINE-TYPE PEPTIDASE/ SIGNAL PEPTIDASE	KOG:1568	Mitochondrial inner membrane protease, subunit IMP2
2A	IWB27907	9.90627		90K-PROJECTED	ATGCCACAGAACCCGTCGGCGTGGAGCGCCTGGAACTTCTTGGGGACAAC[A/G]AGCAGCGGCGTCTCTGTTACCTACTGGCTAAATCTCCTCCAGAACATCGA	Bradi5g02490.1	1e-108	72.73	33	LOC_Os12g16650.1	3e-80	57.14	35	cyclopropane-fatty-acyl-phospholipid synthase activity	Pfam:02353	Mycolic acid cyclopropane synthetase	Panther:10108	METHYLTRANSFERASE			GO:0008168	methyltransferase activity	GO:0008610	lipid biosynthetic process
2A	IWB72346	9.90627		90K-PROJECTED	CCTAGCATTCTCAGAACATCGGGTGCATGAGCACCAAATATGATCTTGTC[A/G]TACACCTCCTCCGAGCCACCGACCTCCAAGACTCTGTATCCTCCTTCAAA	Bradi5g02490.1	2e-11	90.91	33	LOC_Os12g16650.1	2e-06	66.67	33	cyclopropane-fatty-acyl-phospholipid synthase activity	Pfam:02353	Mycolic acid cyclopropane synthetase	Panther:10108	METHYLTRANSFERASE			GO:0008168	methyltransferase activity	GO:0008610	lipid biosynthetic process	GO:0008152	metabolic process
2A	IWB58465	9.90627		90K-PROJECTED	ATTGCCAAGGGGCGCCAGGTGATACATGTCCCCAGAGCATACGCGAGCGA[T/C]GCCCCGCAACATATCATAAGCTGGTTTACAGCTGCGAACCTTCCTCTAAG	Bradi5g02520.1	1e-78	83.05	177	LOC_Os11g42430.1	1e-47	53.49	172	D-glucose transmembrane transporter activity	Pfam:00083	Sugar (and other) transporter			KOG:0254	Predicted transporter (major facilitator superfamily)	GO:0055085	transmembrane transport	GO:0016021	integral to membrane
2A	IWB26861	9.90627		90K-PROJECTED	GATAGCACTCGGTTCAAGGGGATATGCATGGTTGGCACAAACTGCGCCAA[T/C]ATTTGCCTCACCGAGGGCTTCACCAGCGGCAAGTGCTCCGGCTTGAAGAG	Bradi5g02840.1	1e-18	53.16	79	LOC_Os04g11130.1	2e-20	55.7	79	gamma-thionin family domain containing protein, expressed	Pfam:00304	Gamma-thionin family					GO:0005623	cell	GO:0006952	defense response	GO:0006950	response to stress
2A	IWA423	9.90627		9K-ANCHOR	YGGTGAAGCTTTGGCAACTCTTGTTGTTAACAAGCTCAGAGGTATTATTAATGTTGCGGC[A/G]ATCAAAGCCCCAAGTTTCGGTGAGCGGCGGAAGGCTGTCCTTCAGGATATTGCCATYGTG	Bradi5g02890.1	3e-15	100	40	LOC_Os12g17910.1	1e-14	97.5	40	ATPase activity, coupled	Pfam:00118	TCP-1/cpn60 chaperonin family	Panther:11353	CHAPERONIN	KOG:0356	Mitochondrial chaperonin, Cpn60/Hsp60p	GO:0044267	cellular protein metabolic process	GO:0005524	ATP binding
2A	IWA422	9.90627	QTL-tagging SNP	9K-ANCHOR	AYAACTRCTTTCAGGYGCYGARTACCTAGCGAAGGATCTTGGTCTGTTGGTTGAGAATGC[A/G]ACAGTAGACCAACTTGGGACAGCAAGGAAAATCACAATCCATCAGACTACAACAACCCTC	Bradi5g02890.1	5e-14	89.74	39	LOC_Os12g17910.1	2e-12	82.05	39	ATPase activity, coupled	Pfam:00118	TCP-1/cpn60 chaperonin family	Panther:11353	CHAPERONIN	KOG:0356	Mitochondrial chaperonin, Cpn60/Hsp60p	GO:0044267	cellular protein metabolic process	GO:0005524	ATP binding
2A	IWB22363	9.90627		90K-PROJECTED	TCAATCTCCATTCCTTCTTCAACATCAACAGTAGTCTCAAAAGATGAAGA[T/C]GACTCGATCGAAAGGACACCATCTGGGCCCACTTTGTCAATGGCATCAGC	Bradi5g02890.1	0	96.44	533	LOC_Os12g17910.1	0	92.87	533	ATPase activity, coupled	Pfam:00118	TCP-1/cpn60 chaperonin family	Panther:11353	CHAPERONIN	KOG:0356	Mitochondrial chaperonin, Cpn60/Hsp60p	GO:0044267	cellular protein metabolic process	GO:0005524	ATP binding
2A	IWB22366	9.90627		90K-PROJECTED	CACTCGCTCTCCCTGATCTTCTCAATCACGACCTCCCCTTCCACTCCGGC[A/G]TTGTTGGCGATCAGTGACGCCGGTGCTTGCAATGCCTTTTGAATGATGTC	Bradi5g02890.1	0	96.44	533	LOC_Os12g17910.1	0	92.87	533	ATPase activity, coupled	Pfam:00118	TCP-1/cpn60 chaperonin family	Panther:11353	CHAPERONIN	KOG:0356	Mitochondrial chaperonin, Cpn60/Hsp60p	GO:0044267	cellular protein metabolic process	GO:0005524	ATP binding
2A	IWB26617	9.90627		90K-PROJECTED	GTGCTGCACTCCTCGTGCAAGTAGAGCAGCCCTCGTGCCACTCCAAGTGC[A/G]ACTTGCACACGGAGGCTCCAATGTGGCCGAGCATCACCAAAGAGGAACTC	Bradi5g02980.1	4e-141	78.28	198	LOC_Os04g12560.1	1e-119	68.02	197	protein kinase family protein, putative, expressed, subfamily SD-2b	Pfam:00069	Protein kinase domain	Panther:24420	LEUCINE-RICH REPEAT RECEPTOR-LIKE PROTEIN KINASE	KOG:1187	Serine/threonine protein kinase	GO:0004672	protein kinase activity
2A	IWB60348	9.90627		90K-PROJECTED	TGGAATGGTCGGGTCCGGCAAGTCGTCACTGCTGTCCTGCATTATGGGGG[A/C]GATGGACAAGGTCTCAGGCAAAGTAAGGGTATGTGGTAGCACTGCATATG	Bradi5g03460.1	0	67.65	34	LOC_Os04g13220.1	0	42.86	28	xenobiotic-transporting ATPase activity, glutathione S-conjugate-exporting ATPase activity, lipid-transporting ATPase activity, bile acid-exporting ATPase activity (Blast2GO)	Pfam:00664	ABC transporter transmembrane region			KOG:0054	Multidrug resistance-associated protein/mitoxantrone resistance protein, ABC superfamily	GO:0006810	transport
2A	IWB53778	9.90627		90K-PROJECTED	AATGAGGTGATGTAATATTGTACATAGGTAGTTGGTGGCCTTATGCGATC[T/G]AGGGCATCACCTTTTATAAGATGAGAGTTTAAGATTACGGATTTGCTAAT	Bradi5g03530.1	1e-55	67.3	159	LOC_Os11g47110.1	9e-41	58.22	146	WAK receptor-like protein kinase, expressed, subfamily WAKL-OS	Pfam:07714	Protein tyrosine kinase	Panther:24420	LEUCINE-RICH REPEAT RECEPTOR-LIKE PROTEIN KINASE	KOG:1187	Serine/threonine protein kinase	GO:0004672	protein kinase activity	GO:0006468	protein phosphorylation	GO:0005524	ATP binding
2A	IWB74956	9.90627		90K-PROJECTED	TGTCGTCGAGGAGGATGTTAGCTGACTTCACATCGCCATGAACGATGGCC[A/G]TACTCTGGCTCGCCTCCGTGTGCATGTATGCGAGGGCAACCGCGGAGTAG	Bradi5g03550.1	3e-06	68.75	32	LOC_Os11g47110.1	1e-05	75	32	WAK receptor-like protein kinase, expressed, subfamily WAKL-OS	Pfam:07714	Protein tyrosine kinase	Panther:24420	LEUCINE-RICH REPEAT RECEPTOR-LIKE PROTEIN KINASE	KOG:1187	Serine/threonine protein kinase	GO:0004672	protein kinase activity	GO:0006468	protein phosphorylation
2A	IWB49122	9.90627		90K-PROJECTED	ACGCTAATATCAAAGAATGCAGGTGGGAGAATCATTTCTAGTTTGCACAA[T/C]ACAATTACTATTTGTTGTTCCAACTTATCCAAGATATCCAGCTTCAATGT	Bradi5g08780.1	1e-89	55.41	296	LOC_Os03g26350.1	1e-137	80.41	296	Transposase family tnp2
2A	IWB49123	9.90627		90K-PROJECTED	CTCAAGTTTCTCATCTCTGGTTAATGTGTACCATGCATGATGCTTTTCTA[T/C]GCTACTTCCCGTATCATTCAAGTGTAGATCTGCTCTGATATTCATGTCTT	Bradi5g08780.1	1e-89	55.41	296	LOC_Os03g26350.1	1e-137	80.41	296	Transposase family tnp2
2A	IWB35671	9.90627		90K-PROJECTED	NNNNNNNNNNNNNNNNNNNNNNNNNNNNNNNNNNNNNNNNCAAGAGGCCGCCTTGGAGGCGTTAATTCAGCTGGAATAGCTTTCTATGACCGCCTGATTG[A/C]TGCACTCGTGCAGAAAGGGATAGAGCCATTTGTGACACTGCATCACTTTGATCTGCCGCACGAAATGGAGACCCGATACGGGGGTTGGTTGGGCGCCGGA	Bradi5g15540.1	1e-23	90.57	53	LOC_Os04g43390.1	2e-22	86.54	52	Glycosyl hydrolase (GH), subfamily GH1	Pfam:00232	Glycosyl hydrolase family 1	Panther:10353	GLYCOSYL HYDROLASE	KOG:0626	Beta-glucosidase, lactase phlorizinhydrolase, and related proteins	GO:0004553	hydrolase activity, hydrolyzing O-glycosyl compounds	GO:0005975	carbohydrate metabolic process
2A	IWB39115	9.90627		90K-PROJECTED	TCTTGCATGTCCCGAACGGCGTGGAGCAGCGTGCCGGAGGGTACTTGCCC[A/G]GCACGTATGCAAGCCTGGTGAACAGGTTGGGCTCGTTGAACGTCGCCCAG	Bradi5g15540.1	2e-126	72.41	58	LOC_Os04g43390.2	6e-119	68.33	60	Glycosyl hydrolase (GH), subfamily GH1	Pfam:00232	Glycosyl hydrolase family 1	Panther:10353	GLYCOSYL HYDROLASE	KOG:0626	Beta-glucosidase, lactase phlorizinhydrolase, and related proteins	GO:0004553	hydrolase activity, hydrolyzing O-glycosyl compounds	GO:0005975	carbohydrate metabolic process
2A	IWB6559	9.90627		90K-PROJECTED	TCAAAAGACAAGGCACGTCGCGCAGCCAGGATATCCTCCGTGGTATTCGT[T/G]AGCGGCTCATACCATTTCATCGCAATCACGATACCGATCGATCCGCCTTG	Bradi5g15540.1	2e-11	90.91	33	LOC_Os04g43400.1	8e-11	84.85	33	Glycosyl hydrolase (GH), subfamily GH1	Pfam:00232	Glycosyl hydrolase family 1	Panther:10353	GLYCOSYL HYDROLASE	KOG:0626	Beta-glucosidase, lactase phlorizinhydrolase, and related proteins	GO:0004553	hydrolase activity, hydrolyzing O-glycosyl compounds	GO:0005975	carbohydrate metabolic process
2A	IWB23568	9.90627		90K-PROJECTED	TGTGGCCGTCTCTTGAATGATACTCAAGGCTTTGAGAGGGAATCCAGAGA[T/C]GGAAAACTGAACATCATCTCACTGCTTGTTCTTCAGAGTGGAGGTTCCAT	Bradi5g21387.1	5e-117	52.5	40	LOC_Os04g10060.1	8e-118	55	40		Pfam:01397	Terpene synthase, N-terminal domain					GO:0008152	metabolic process	GO:0010333	terpene synthase activity	GO:0000287	magnesium ion binding
2A	IWB57275	9.90627		90K-PROJECTED	TCTTCCTTGGATGCTCCAACATCAAAGAAGTCATCAGTAACAAGTACGAG[T/C]GCAATAGCTTTCGCACATGCAATGCGAGCATCAGAGAATTCATGAGCGGA	Bradi5g21387.1	8e-94	60	35	LOC_Os04g10060.1	2e-100	63.33	30	Terpene synthase, N-terminal domain	Pfam:01397	Terpene synthase, N-terminal domain	Pfam:03936	Terpene synthase family, metal binding domain			GO:0008152	metabolic process	GO:0010333	terpene synthase activity	GO:0000287	magnesium ion binding
2A	IWB25230	11.0693		90K-PROJECTED	TCCCTGGGATGACCGTCGACAATGCTGTTAATATCATGCAAGAGGCACAC[A/G]TGAATGGGATGGCAGTAGTTATTGTCTGCTCGCAGCCTGAAGCGGAGGAG	Bradi3g36600.1	5e-43	90.22	92	LOC_Os08g33540.1	4e-41	85.87	92	ATP-dependent Clp protease adaptor protein ClpS containing protein, expressed	Pfam:02617	ATP-dependent Clp protease adaptor protein ClpS			KEGGORTH:06891	ATP-dependent Clp protease adaptor protein ClpS	GO:0030163	protein catabolic process	GO:0019538	protein metabolic process	GO:0003674	molecular_function	GO:0009056	catabolic process
2A	IWB57536	11.0693		90K-PROJECTED	GGCGCATTTACTTGCATTGGATATAATCTTAGAACACCAAGATATTCTCG[T/C]ATCCTTTTTCACTTGCAGGAAATCCCGGAAGATGTCACCTCCATTCCGCG	Bradi3g36600.1	2e-43	91.3	92	LOC_Os08g33540.1	2e-41	86.96	92	ATP-dependent Clp protease adaptor protein ClpS containing protein, expressed	Pfam:02617	ATP-dependent Clp protease adaptor protein ClpS			KEGGORTH:06891	ATP-dependent Clp protease adaptor protein ClpS	GO:0030163	protein catabolic process	GO:0019538	protein metabolic process	GO:0003674	molecular_function	GO:0009056	catabolic process
2A	IWA8091	11.5234		9K-ANCHOR	TGCATATAGACACAAAAATAGTGGTCTTATGATTAAACATTGTGAAGGCCACTGTTGTGGCATGGCGAGGCACCAGTGAAGCGCCGCTTGCCTCCATCCC[A/G]AGGTGGGCTACACTGATCCACCCAGCACGCAGATAGCCGCGCAGATCTCTAATCCAGGGTCTTCCCCACAGCACAACTCCACCATGCTGACCAACTTTGC	.	.	.	.	.	.	.	.
2A	IWA915	77.0102		9K-ANCHOR	GGTAAGTCATAGCAACATATGGAGGCGCAGCATCCTTTGGAGGCACCAGTATTGCAACATGCCATTTTGGCATAGATCTTCAGACTTAACAGAATACACC[A/C]TACAGTTTCCTATCTATATGGAAGCATTTGCTGACCTTGAGTTACATAGTCTGCGGAGCGCATGAGTTGATGATGGGTTTCTGTATCTAATTTTACTTGA	Bradi1g19230.1	8.2e-67	91.24	137	#N/A	5.1e-62	85.93	135	serine-type carboxypeptidase activity	Pfam:00450	Serine carboxypeptidase	Panther:11802	SERINE PROTEASE FAMILY S10 SERINE CARBOXYPEPTIDASE	KOG:1282	Serine carboxypeptidases (lysosomal cathepsin A)	GO:0006508	proteolysis	GO:0004185	serine-type carboxypeptidase activity
2A	IWA2531	77.3516		9K-ANCHOR	cttgaacattatgatgggtctactaaaggattcaagcaaaaatatcaggatatgttcctttcacatttttaaggtatttgttgccaatccaaacaagcct[T/C]GTGATATTATTCAAGTTTTGGTAGACAACCACAAAGAATTATTGAAGTTGCTCCATGCTCTTCCTGCAAGCAAAGGTGAAGATGAACAACTTGACGAGGA	Bradi1g19570.1	1e-52	81.25	16	LOC_Os07g45280.1	1e-50	87.5	16	protein serine/threonine kinase activity (	Pfam:08569	Mo25-like	Panther:10182	CALCIUM-BINDING PROTEIN 39-RELATED	KOG:1566	Conserved protein Mo25
2A	IWA4026	77.651		9K-ANCHOR	CATGTGGCCAGTCATTTTTGGAATCGATCTTCTCGCCATTTACAGTTCCAAGTTGTGCCTCAAGAGCAGCCATCTTATCAGTGTAGAGGAAGGCGTTAAA[T/C]GACACTGGGACTTCCTGATTCTGGTAGACTCCATAGCTAGCAACTGCAGCTACACCATGGGCTCTTTTGTGGGCAAGGGTGACATGAGCCTTGCTTAGGT	Bradi1g54807.1	0	80.8	526	LOC_Os07g09400.1	0	77.48	524	RNA ligase isoform 1, putative, expressed							GO:0016301	kinase activity	GO:0009987	cellular process	GO:0008152	metabolic process	GO:0003824	catalytic activity
2A	IWA3802	77.9565		9K-ANCHOR	CCACCCTGGAGCATACTGGCGTGTGTGTGCGCGAATCACGCTGTGATAATCTCCTGGCAAGTACATTCCATCCCACATGAGTTGAGTGATGGATTTTATT[A/G]TGCACAGTAGTTTCAATAAATAACAAGATCTCYAGACACAGACAGTAATGGTAGGTTATCTCTTGTTCCTTGGGGAATTGTCAGCTGAGCTGAAGATAAA	.	.	.	.	.	.	.	.
2A	IWA343	78.256		9K-ANCHOR	CTTCTCRCAGACATTTTCTCTCTCTTAAACTATAACTCTTACCTTYTTTTCTTTTGCCTC[A/G]CTTCCGTAGGCACATCTTGCTTCCGTGGACATGGCAGGCGTGTTGGTGAGCGCCGGAGGA	.	.	.	.	LOC_Os07g42950.1	.	.	.	40S ribosomal protein S6, putative, expressed	Pfam:01092	Ribosomal protein S6e	Panther:11502	40S RIBOSOMAL PROTEIN S6	KOG:1646	40S ribosomal protein S6	GO:0009791	post-embryonic development	GO:0005575	cellular_component	GO:0005886	plasma membrane
2A	IWA314	78.256		9K-ANCHOR	GTAGARTGGTCTAATTTAAGAAATTGGGATTCGATTGGTCAAGTTGACATCCATCTGCGC[T/G]ATTGCACAAAGAATCGGTTTTTACCAATGTTCCACTTTTCGAATTTGGCGTGCTGCTAGA	.	.	.	.	.	.	.	.
2A	IWA1256	78.256		9K-ANCHOR	AATTAAATTTAAAATGTTCTCAAGTGAAGAAAAGAGGAATTCTTGTTTTTAGATCGAGGG[A/G]AGAAACATATCCTTGTTCAACAAATAATATAGACGGAAAATTTAGAACCAATTTCTGTAT	.	.	.	.	.	.	.	.
2A	IWA3803	78.256		9K-ANCHOR	AATCACGCTGTGATAATCTCCTGGCAAGTACATTCCATCCCACATGAGTTGAGTGATGGATTTTATTRTGCACAGTAGTTTCAATAAATAACAAGATCTC[T/C]AGACACAGACAGTAATGGTAGGTTATCTCTTGTTCCTTGGGGAATTGTCAGCTGAGCTGAAGATAAAGGTTGGTAAGTAAGTAACCTGGGCTTGTTGCCT	Bradi1g19550.2	2e-75	67.5	40	LOC_Os07g45300.1	2e-57	72.97	37	P-P-bond-hydrolysis-driven protein transmembrane transporter activity	Pfam:04280	Tim44-like domain	GO:0005744	mitochondrial inner membrane presequence translocase complex			GO:0006886	intracellular protein transport	GO:0015450	P-P-bond-hydrolysis-driven protein transmembrane transporter activity
2A	IWA8491	78.256		9K-ANCHOR	ATGCCCAATAAGATTTGGGTCGAGCGCTGTTGTAGGATCGACCGCATACA[A/G]TACCTCTCTTTCACATTGCAATGAAGAGGAGCCCGGGATCACTTTTACAC	Bradi1g19770.1	1e-143	92.31	273	LOC_Os12g07220.1	9e-142	91.24	274	acetyltransferase activity			Panther:22572	SUGAR-1-PHOSPHATE GUANYL TRANSFERASE	KOG:3121	Dynactin, subunit p25
2A	IWA313	78.256		9K-ANCHOR	GTTATTCGTTCAGTTGGGGGTTCAGATTTGCTTCTTGTTGGTAGATTCTAAGCTAGTAGA[A/G]TGGTCTAATTTAAGAAATTGGGATTCGATTGGTCAAGTTGACATCCATCTGCGCKATTGC	Bradi1g19860.1	3.2e-25	84.38	64	#N/A	1.2e-23	87.1	62	ATPase activity	Pfam:00166	Chaperonin 10 Kd subunit	Panther:10772	10 KDA HEAT SHOCK PROTEIN	KOG:1641	Mitochondrial chaperonin	GO:0005737	cytoplasm	GO:0006457	protein folding
2A	IWA424	78.256	QTL-tagging SNP	9K-ANCHOR	CTTCAAACTAGAGATTATGCTTCTAAATTGTTTCATAATCCTATTACTGTGCCAGCTTAT[A/G]GGCTACGATTTCGACTATGATGAGTTCCACGCCAGCGTGCACGGTAAGTTGCCATACGAG	Bradi1g20280.1	8e-06	78.26	23	.	.	.	.	nucleotidase activity	Pfam:00702	haloacid dehalogenase-like hydrolase	Panther:12725	HALOACID DEHALOGENASE-LIKE HYDROLASE	KOG:3109	Haloacid dehalogenase-like hydrolase	GO:0008152	metabolic process	GO:0003824	catalytic activity
2A	IWA2357	78.5554		9K-ANCHOR	CAAACCGCCAGCCATCCAAAGAGGTTCTTGAGACATGGCGCAATGCCAATGCGGTGTGCTTCGATGTGGATAGCACTGTATGCTTGGATGAGGGTATTGA[T/C]GAGCTTGCTGATTTCTGTGGGGCTGGGCAGGCAGTTGCCGAGTGGACGACAAAGGCGATGACAGGGACCGTTCCATTTGAAGAGGCTCTTGCTGCCCGGA	Bradi4g16260.3	3.2e-129	84.41	295	#N/A	1.3e-118	79.66	295	phosphoserine phosphatase activity	Pfam:00702	haloacid dehalogenase-like hydrolase	Panther:10000	PHOSPHOSERINE PHOSPHATASE	KOG:1615	Phosphoserine phosphatase	GO:0008152	metabolic process	GO:0003824	catalytic activity
2A	IWA2245	78.8549		9K-ANCHOR	GGAGGGTCTCTGAATGTTGTCGAATTGTAGTGCATCAGTCTAATCTCAAGACTTTTGGGTGACATCTTTTGCTGGCAAAACTCATGAAGAATAAGCCTGT[A/G]GCTGTGGCTGGTCTGTCGGGTTGGTGCAGTTCGGTTGAAGAAGATGTGCCTGGAACAGCATTTTCTATAACACTGCACTGTACCACAATGCTGTTTTATT	Bradi1g20180.1	3e-81	80.71	197	LOC_Os07g44230.1	2e-68	79.1	177		Pfam:01248	Ribosomal protein L7Ae/L30e/S12e/Gadd45 family	Panther:21596	RIBONUCLEASE P PROTEIN SUBUNIT P38-RELATED	KOG:3387	60S ribosomal protein 15.5kD/SNU13, NHP2/L7A family (includes ribonuclease P subunit p38), involved in splicing
2A	IWA2259	79.4658		9K-ANCHOR	CGCAGAAAAACAAAGCCACGGCACACCATCTTGGTCTTCTGAAGGCTAAACTTGCAAAATTACGGCGAGAGTTGCTCACTCCTACAACCAAAGGTGGTGG[T/C]GGTGCTGGTGAGGGGTTTGACGTGACGAAAAGTGGAGATGCACGTGTTGGTTTGGTGGGCTTTCCTTCGGTTGGGAAATCAACATTGTTGAACAAGCTGA	Bradi1g20620.1	0	98.37	368	LOC_Os07g43470.1	0	94.04	369	GTPase activity	Pfam:01926	50S ribosome-binding GTPase	Panther:11702	DEVELOPMENTALLY REGULATED GTP-BINDING PROTEIN-RELATED	KOG:1487	GTP-binding protein DRG1 (ODN superfamily)	GO:0005622	intracellular
2A	IWA7248	79.4658		9K-ANCHOR	TCACCCGCATAACTTTCGTTGCAGAAATGTTGAGATTGCCTTGTGGAACTCGGAAATGATTCAAACTTTCCTTCTTAGAAACTTAGTGGTGTAGAGCTTT[T/C]GTTGGTTCAGAATCTTTTGGCTGTCGGTTCTAAAATTAAACTTATGTGTGTCGGTTTTGCTTGGTTAGTGACCACCGAGCAGAAGTGAACTCTTGAGGCT	Bradi1g61090.1	1e-102	93.33	195	LOC_Os03g05980.1	2e-95	87.69	195		Pfam:00163	Ribosomal protein S4/S9 N-terminal domain	Panther:11831:SF3	40S RIBOSOMAL PROTEIN S9	KOG:3301	Ribosomal protein S4
2A	IWA5037	79.4658		9K-ANCHOR	TAAAATCATAAAATACATTTCTGGCCGTGACACCTGGAGATACCAGATACCTCAAATGGTTCAAATGTTCATTCTGGTGAGATGGTTTGGTTACTAACTC[T/C]AAACTTATGATATTAATAGCATTACCATATGGTATATCGATGTAAATAAATTAATCGACTGTCCCGGGCAATTGGGCTGCTAGGTATTACAATACAGATG	Bradi4g18990.1	0	81.65	425	LOC_Os11g29900.1	7e-171	73.3	427	expressed protein
2A	IWA7389	79.7653		9K-ANCHOR	CTTCAGTAGTGGRAGCAAGGCCAATTGCTGTGACTGACTTCTCAGGAATTAGCATTTCTGATCTTCAAGAGGGGCAGTTATCCTCAGCAAGGACAGACTC[A/G]AGCATTAAGGAATTGAAGGAAGATGGACTGAGAGAGTATGCTGATCTCAAGCAATCCTTGCTGCTTTACGACATATCTATTGTTATAACAGGTTTCTCTG	Bradi4g18990.1	4e-93	71.05	38	LOC_Os11g29900.1	4e-90	63.16	38	expressed protein
2A	IWA6514	80.0647		9K-ANCHOR	CTCGATACGGTGCTCAGTCTCTGCAACTGCAACTTGATGCCTTGCATGAAGCTGCCAGCTATTGAGGCCCTCTCTTAATTACCCAGTTCTGAGTGGAGTC[A/G]GTTGGGGTCGTCTATAAATTTTCTTGTGATGTGCTTGCAAACCAAGACTTTGTTGAGGCTTTTCTGCGGGGTCAGGGGAGACACCAGTGATCAAGCGGCA	Bradi1g14710.1	1e-19	73.02	63	LOC_Os02g40880.1	2e-34	93.07	101	aldo-keto reductase activity	Pfam:00248	Aldo/keto reductase family	Panther:11732	ALDO/KETO REDUCTASE	KOG:1575	Voltage-gated shaker-like K+ channel, subunit beta/KCNAB	GO:0055114	oxidation-reduction process	GO:0016491	oxidoreductase activity
2A	IWA5586	80.0647		9K-ANCHOR	TGACGTTGATGGGCTTTTACTAGACCAGTTAGGCTGTGACTTGTTCGTTTTACCAGACTAGTTGTAAATTCTTGTGCTAGATGTTCACTGCTCACCATTT[A/G]ACTCAATATATAGCTAATACTGTAATACATGGGACATATATAGTTCTTCTATTAGTCACTTTATGGTTGGTTTATGACAT	Bradi1g21372.1	1e-151	86.35	315	LOC_Os07g43030.1	9e-174	87.24	627	calmodulin-binding transcription activator, putative, expressed	Pfam:00612	IQ calmodulin-binding motif	Panther:23335	CALMODULIN-BINDING TRANSCRIPTION ACTIVATOR (CAMTA)	KOG:0520	Uncharacterized conserved protein, contains IPT/TIG domain	GO:0006139	nucleobase-containing compound metabolic process	GO:0005516	calmodulin binding	GO:0009628	response to abiotic stimulus	GO:0006950	response to stress
2A	IWA7705	80.0647		9K-ANCHOR	ATGATTCCGAGACCCAACATATGGAGGCAGCAGATCCCCATATTACTGGTATCAATGAAATGCATTTACATATCCGTCTTGAGAAGTTGCTTTCCCTGGG[A/G]CCAGATGACTATGAGAAGTATGTTATGAGTGGTGGAAATGAGAAGTCCGAGTTAATCAGCACTATTGGTTCCCTGATGCTTGATGATAAATTTACAAACC	Bradi1g21372.1	0	83.08	1040	LOC_Os07g43030.1	0	83.65	2208	calmodulin-binding transcription activator, putative, expressed	Pfam:00612	IQ calmodulin-binding motif	Panther:23335	CALMODULIN-BINDING TRANSCRIPTION ACTIVATOR (CAMTA)	KOG:0520	Uncharacterized conserved protein, contains IPT/TIG domain	GO:0006139	nucleobase-containing compound metabolic process	GO:0005516	calmodulin binding	GO:0009628	response to abiotic stimulus	GO:0006950	response to stress
2A	IWA5585	80.0647		9K-ANCHOR	AGGTAGTCTGGTCAGTAGGCATCGTGGAGAAAGTTATACTGAGGTGGAGGAGAAAGGGAAGGGGCTTGCGTGGTTTCCAACCTGACAAACAACTTGAAGG[A/G]CCGTCCTCGCAGATCCAACCTGCAGAAGGTGGATCTGCAGAAGGTGAAGATGAATACGACTTCTTGAAGGATGGCAGGAAGCAGGCTGAAGGCAGACTAC	Bradi1g21372.1	1e-151	86.35	315	LOC_Os07g43030.1	9e-174	87.24	627	calmodulin-binding transcription activator, putative, expressed	Pfam:00612	IQ calmodulin-binding motif	Panther:23335	CALMODULIN-BINDING TRANSCRIPTION ACTIVATOR (CAMTA)	KOG:0520	Uncharacterized conserved protein, contains IPT/TIG domain	GO:0006139	nucleobase-containing compound metabolic process	GO:0005516	calmodulin binding	GO:0009628	response to abiotic stimulus	GO:0006950	response to stress
2A	IWA4410	80.0647		9K-ANCHOR	AAGCTTGAAATATTTTGGATGCAGCTAGAGTTGATTTACGAACAGCACTAAGTGAATCTTTTAATGACTCTGCCTGAGAATCTTGGCGAGAAAGCTGAGC[A/G]GAACTTGGTTCTGCAAAGCCATCGGCTTCAATTGATCCACAAATTTCTTCCACATTGCAACCCTTTGCTTCTTTCAATGTAAGTGCTGAAAGATGACTTG	Bradi1g21372.1	0	86.21	551	LOC_Os07g43030.1	0	83.87	2021	calmodulin-binding transcription activator, putative, expressed	Pfam:00612	IQ calmodulin-binding motif	Panther:23335	CALMODULIN-BINDING TRANSCRIPTION ACTIVATOR (CAMTA)	KOG:0520	Uncharacterized conserved protein, contains IPT/TIG domain	GO:0006139	nucleobase-containing compound metabolic process	GO:0005516	calmodulin binding	GO:0009628	response to abiotic stimulus	GO:0006950	response to stress
2A	IWA6369	80.0647		9K-ANCHOR	gctcatctgcggcagcagttacgactcagagttgactttatcaggcttcaccttacccttgtgggcgagactcaaatccacaagtaccaagatgacttgc[A/G]AGTTTCTCTCCACATTGTTTCTGCCAATCTTCTGCCACCTTGACATCAGGAGTTGTCCACACGACAGCCCTTGCTTCCTTATAATCAACTGTAGCAGAAG	Bradi1g21380.1	3e-25	68.67	83	LOC_Os07g43040.1	5e-19	83.11	148	ATPase activity, coupled to transmembrane movement of ions, phosphorylative mechanism	Pfam:00403	Heavy-metal-associated domain	Panther:24093	FAMILY NOT NAMED			GO:0030001	metal ion transport	GO:0046872	metal ion binding
2A	IWA6139	80.0647		9K-ANCHOR	AAAGTCAACTCTGAGTCGTAACTGCTGCCGCAGATGAGCTATAAGCCCATGATGTTAACCAGCAGAGGGTACCTGATGCTCCATATTTGTGTGACTCAGT[A/G]TGAGCGTCTGTGAAAGTTGTCCTCTAGAGTTCTGGAAGTGAGATTATTATGTTCATGTTCTTATCTCTAGTGTATAAGCAATGTAGCTTGCCTTGCTTGT	Bradi1g21380.1	2e-22	82.46	57	LOC_Os07g43040.1	2e-16	81.08	148	ATPase activity, coupled to transmembrane movement of ions, phosphorylative mechanism	Pfam:00403	Heavy-metal-associated domain	Panther:24093	FAMILY NOT NAMED			GO:0030001	metal ion transport	GO:0046872	metal ion binding
2A	IWB32116	80.4181		90K-PROJECTED	GCTTCTGTCAAATAATATATGGATAGAGAATTAGAGATACAAAATGTATC[A/G]ACAAATGTGATGAAATGCAGACTCAAAAGTAATAACTCATTACTTACCTA	.	.	.	.	.	.	.	.
2A	IWB32288	80.4181		90K-PROJECTED	CACACATCCTCAACATGTARAAGCGCTCTCAGTTTCATCAAATTGT[T/C]AATCCCATGTCAGTACAAATTTATCTCAAACAGGGCATTGATAACTTCAT	.	.	.	.	.	.	.	.
2A	IWB32396	80.4181		90K-PROJECTED	GTAAACATTGCATGAACACTAGTGTATGTAACTTGCAACCACTAGTTCAT[A/G]GATTATGTGGATAACACTGGGGATATAAACAAACACAGAAGTAGTGCAAA	.	.	.	.	.	.	.	.
2A	IWB10138	80.4181		90K-PROJECTED	GCCACCGCACCATCATGGCCGGTTGTTCGATGAATCTGAACCCTGGTACA[T/C]GTTCGGGCCTTCATTCGCTAGCAGCTCCTCTCACTCCTCGAGCATAGTGA	.	.	.	.	.	.	.	.
2A	IWB2525	80.4181		90K-PROJECTED	GACAGACCGATCGGCCTCTCTTTTTTGATCCGTTGCACGGTGCGCGGCTC[A/G]GCTGGCGCGGCAGAAGATGGGAGTGTGTGCGTGCGTGCGTGTGCTGGTGT	.	.	.	.	.	.	.	.
2A	IWB28254	80.4181		90K-PROJECTED	GAATTTCAAGGCCTCTCCGTCGCCACTGCACCGTCATGGCCGCATGCTCG[A/G]TGAATCTGAAACCGTTGCTGTCAATGTGTGCATCTTCTGTTGGTACATGT	.	.	.	.	.	.	.	.
2A	IWB32042	80.4181		90K-PROJECTED	ACCGTGCCTCCTCTCATCTAGCTCAGCTAATCACGACATGCCTCTCTCTC[T/G]TTAATTTGCCGAGAGATCGCGCAGTTCTTGACATTGCCACATGCTTGATC	.	.	.	.	.	.	.	.
2A	IWB32180	80.4181		90K-PROJECTED	ATCCTCACGAATAACCATAAAGAAAGGTTCTCCAAAATTCTGAACTTGCT[A/G]TGGAAATCAGGATAAATATCAAGCATGTGGTTAACTAGAGATCCAAATAT	.	.	.	.	LOC_Os07g06950.1	7e-18	97.96	49	ubiquitin-specific protease activity	Pfam:00443	Ubiquitin carboxyl-terminal hydrolase	Pfam:12436	ICP0-binding domain of Ubiquitin-specific protease 7	KOG:1863	Ubiquitin carboxyl-terminal hydrolase	GO:0006511	ubiquitin-dependent protein catabolic process	GO:0005515	protein binding	GO:0004221	ubiquitin thiolesterase activity
2A	IWB3474	80.4181		90K-PROJECTED	TTCTCGGAGCTGGCAATGCRGGTGGTGCCGTCGGGGCGGTACGCGGCGAG[T/C]AGCCAGCAGCTGTTCCAGGCGGCGAAGATGAGCCTGGAGGAGATGGCCAA	.	.	.	.	LOC_Os07g01214.1	1e-06	96.67	30	-
2A	IWB4526	80.4181		90K-PROJECTED	ACAAGGGCGCCATCAAGGAGGAGTAGAGTGCGAAAACCGTCCCAGAAGCC[T/G]TGTTTCTGCCTGCCGTGTTTCATCGTCTTTGTGTCGTGGTTGTGATTTTG	.	.	.	.	.	.	.	.
2A	IWB65569	80.4181		90K-PROJECTED	GGTCCATCcCTGGATGGTTCGTCCATTAACCTCAgCAGCTTGTTTtcATC[A/G]CGC	.	.	.	.	.	.	.	.
2A	IWB67490	80.4181		90K-PROJECTED	CCGCGTCCGCATCCGGCACCGCCACTGGCGGCCCCCGACATTCCCATGGG[T/C]CGGACGCGATCAAGCGAGCATGCCCAAGGGGACACCCCCCGGATTTATTG	.	.	.	.	.	.	.	.
2A	IWB67727	80.4181		90K-PROJECTED	AGATGAATACCATAGCTGGTAACTTGGACACACATCAAATATAGTACTGG[T/C]ataatttaaagcatagtaaggcttgataaattaaaattagagctttgcaa	.	.	.	.	.	.	.	.
2A	IWB74136	80.4181		90K-PROJECTED	TGCTGCCTTCTCTTCTTCCACGCAACCTGCTGCTGCTCCTTCTTCCTATG[T/C]GCCCCTGCTGCTCTTCTTGCTGAAGCCCTTTCCCCTCACCACGCTGATGT	.	.	.	.	.	.	.	.
2A	IWB8290	80.4181		90K-PROJECTED	GCCAAGTGTTGCATCAATGCATCCTATATATCGAAAACAAGAAGAAAGAA[T/C]GAGACAGATGGATGGCTTTATGGAACTCACTTGCGCTATTCCTCTGGCCA	.	.	.	.	.	.	.	.
2A	IWB8405	80.4181		90K-PROJECTED	GTGTTTTGGTACGAGAATAATGGACTCTAGAACAGTTTATGCTTTATTTT[A/G]GCAAATGCAATCTGACTATATTATCAGGTCCAGCGACGCATTATGGAAAG	.	.	.	.	.	.	.	.
2A	IWB10175	80.4181		90K-PROJECTED	TCTCCGTCACCATGGCTAGCCACTAGCACAGACCATGATGTTACAGCATT[T/C]AGCGGTGTGGATGGAGAGTCTTTTACAATGACATTTCTTCTAATTTGAGC	.	.	.	.	.	.	.	.
2A	IWB10443	80.4181		90K-PROJECTED	GGTGACCAAGCCACCTGAGTGGTGCCGCTGCCTTCCCTGCTCCTGTGTGC[A/G]AGTGAGGAGGATGAGGACGACAGCGCCAAGTCACCGTCACCGCCACCGCT	.	.	.	.	.	.	.	.
2A	IWB10485	80.4181		90K-PROJECTED	CACATACTGTCCCTTGAGCTTGGTCCAAAAATGGATGCAAGTGAATGGTC[T/C]GCCCTCTGAATTGTATACATCATGGTAGCGTGTACAGACTACACAACTTG	.	.	.	.	.	.	.	.
2A	IWB10685	80.4181		90K-PROJECTED	CCATGTATCTGTATGTTTCAACCCTAAGTGGACTAGGTTGGTCATCACTG[A/G]CGATCATGCATGTGCTTAGCTCAGTCTTGGAAGTGACTAAAAGGCAAAAC	.	.	.	.	.	.	.	.
2A	IWB11038	80.4181		90K-PROJECTED	CCAGTTTTAAGAACAAAAGCAGAACCAGTGGTGTGTCAAGGTATTTACCC[T/G]TTCGCTGCCACCGGTGACATATGCTTGTAGAATGAGAAGAGGTCTGAATC	.	.	.	.	.	.	.	.
2A	IWB11160	80.4181		90K-PROJECTED	TGTTGGCATCCTCGCCTCCTCCCCATCTCTGGCTCTAGGAGCAGCTCGCA[A/G]GTATACTCCCTTGAGATCCGTACTCCCTTACTCCTACCACTCATGATCCG	.	.	.	.	.	.	.	.
2A	IWB12341	80.4181		90K-PROJECTED	AGTTCGAATTTCTAATCTACAACTATGATATATTCCAGTTCATTTCCAGA[T/C]AAGGGCACACTGTCAAGGTCGATGTGGGGTTTCAGATAACATTATTGTTG	.	.	.	.	.	.	.	.
2A	IWB13915	80.4181		90K-PROJECTED	CCCTTGTATTGTAGTATATCTTTGTATTTGTAGGTTGATGCAATTCTTCT[T/C]CCCAGTTCATTTCATCATTTTTAGTTCACTGTGCGTGCATTAGGAATATG	.	.	.	.	.	.	.	.
2A	IWB19587	80.4181		90K-PROJECTED	AAAGTGAACCTAAAGGTTACAGTACTATTAATAGGAAACTATGTTGGTTA[A/C]AGCCCATGGATAATAGTGTTTCAGTCACTAGACAGATTGCTGAACAGATG	.	.	.	.	.	.	.	.
2A	IWB19588	80.4181		90K-PROJECTED	GGTTACAGTACTATTAATAGGAAACTATGTTGGTTAAAGCCCATGGATAA[T/C]AGTGTTTCAGTCACTAGACAGATTGCTGAACAGATGAAGTTGATGTAAAA	.	.	.	.	.	.	.	.
2A	IWB21103	80.4181		90K-PROJECTED	CTGAATGCACATAGAAAATATTTCCAGAATGAGAATACTAGTTTGGCAAC[A/G]CCCGCGTCCAATGGAACAACAGAAAAAGAAAGAAGCATAACCAAATCCCC	.	.	.	.	.	.	.	.
2A	IWB28433	80.4181		90K-PROJECTED	GTGCTGATGTTGTGTCTTCAGTTCGTTGGACGTTTCTTTGTGCCTGTGAT[T/C]GTTTGGGTGTCGCCGGCGTATATTGGATGCAAGTTGCTGGAGTTGTTGCC	.	.	.	.	.	.	.	.
2A	IWB2935	80.4181		90K-PROJECTED	tcatcactttgttccgtagcaacgcacgagtaatttactagagcgagcgg[T/C]GTCGTGGTGATCTCGCTGGCGAGTGACAGGAGGAGGACGACGGGCTGAGC	.	.	.	.	.	.	.	.
2A	IWB29428	80.4181		90K-PROJECTED	acaccaccaagatgagcgagaccgtgccaacggactcaggatgaaaagca[A/C]CGACCAACGGCGCATCATCCACAGAAGCGGCCAGCATGGGGCTAAGCCTG	.	.	.	.	.	.	.	.
2A	IWB2990	80.4181		90K-PROJECTED	AAGCTGAATTATTGCCATTTATTTTGTCAAATTTGGATGTTTAATTCTTG[T/C]AATCTTAGGGTTTGGTATGCTGTTCTTGTAATCGTAGGTCTCTGGCTTCT	.	.	.	.	.	.	.	.
2A	IWB30726	80.4181		90K-PROJECTED	TCTCCACCCTGCCATGTGTCTCTGTCCTTCTCCTGTGTTTGATTTTGCGG[T/C]ATCAACTGAAGTACACCACGATCGTACATAGCAAATATGTCAGACAGGCC	.	.	.	.	.	.	.	.
2A	IWB32162	80.4181		90K-PROJECTED	ATTCAACACCATCTCCCGCAATAACTAGAACCAACCTGACTATCTGGGCC[A/G]TGTTCTGCCTACAAGATAGACCAAACAACTGTGATCTAACATACATGGAA	.	.	.	.	LOC_Os01g13190.1	7e-12	91.53	59	histidinol dehydrogenase, chloroplast precursor, putative, expressed	Pfam:00815	Histidinol dehydrogenase	Panther:21256	HISTIDINOL DEHYDROGENASE (HDH)	KOG:2697	Histidinol dehydrogenase	GO:0000105	histidine biosynthetic process	GO:0009628	response to abiotic stimulus	GO:0009536	plastid	GO:0008270	zinc ion binding
2A	IWB32168	80.4181		90K-PROJECTED	GATCTCTAACCCTTTATATGCCTGCAAGTATGTGTTGGTTTGGGCGCCTT[T/C]GTTGGCCGTAAGAGCGGTAGATTTAGGATGTGGTTCTTGATTTATGTTTA	.	.	.	.	.	.	.	.
2A	IWB3270	80.4181		90K-PROJECTED	CATCTATTCGGACAAGGCATGCATAGTGAWGTGATCACGTACTTATATTA[T/C]AGGTGAAGGGTCGAGGTTAATCCCTGTTTCATGCTTTAATCTAAAAAGTG	.	.	.	.	.	.	.	.
2A	IWB32982	80.4181		90K-PROJECTED	AAATAAGGATATACCTTTTGTTTAGCAATATCACACAATGGTTATGAACT[T/C]GATATTATATAAAGAATTGAAGGTTCTCTTTAATTAGTAATCATGAAGAG	.	.	.	.	.	.	.	.
2A	IWB34421	80.4181		90K-PROJECTED	GTTCTGTTTTATNGTTTTGGTTCTGCATATACGTAATCTCAACTAGAAATAGGATGATCTGGAT[T/C]ATTTCCCAGTTGACAATACTCCCTGACTGAACACTTGGAGGAAAAAGGGAGTATATACACCATCCTGACCTAGTATGTACAGTTGTTTTACAACTCAAGN	.	.	.	.	.	.	.	.
2A	IWB34710	80.4181		90K-PROJECTED	TCCGAGAACTTGATCTTGCAGTCATCATGCACAGCCAGACCAGATGCAGAGTTCGCCATTTTTGTGTGTCTTCAAAGCCCCCTACACGATGTGGGAAACC[A/G]GAGATGGAGCTTGGAGGGGAGAGAGGAGAAGGAGAGAGATGCTAGCTGCCAGGGGGGAGAAGGTTTGCGCGAGAGGAATGTCATGGGGGC	.	.	.	.	.	.	.	.
2A	IWB3486	80.4181		90K-PROJECTED	TTCYTGGAATAATGGCGGCTGTAGCATCTTTCACTGCCTTGCCTCCTCCA[T/C]CACTCCTCTCCCTTCTTCCTCCATCTTCCTCCTCTACGTCCTCCCCTCCC	.	.	.	.	.	.	.	.
2A	IWB35263	80.4181		90K-PROJECTED	ACGTGGATTGATGAAGTGGGGGTATGGTCGCACATGTTTGTTCATATGTACATGTTGGGTTCAGGGAGGGCAAAACTTAAGGTTTCTTCATTTAAGATGG[T/C]TCCTTTCTTTTCTTTCATAAATCTCTCTTGTTTTCATATTTGTGTATATTTTCCATCATCAAAACAGGCTTCACAATTCCTTGATTTCATGGCTAATGGG	.	.	.	.	.	.	.	.
2A	IWB35277	80.4181		90K-PROJECTED	TATGTCACAGTTCTTTGTATCTATTTACTATGTAATACTGTTGTACAATAGCATTGGGTAATAATATCTATTGTTGTACCATGTGAGAGAGCAAAATAAG[T/C]CGAGTTGATAATTTTGTGGTTAAAAGTTAGGAGATTAAGACTTTAAAGGTATACCGTACAAATTGTTTATAATATGTTTGTAACTTTGGATCCATAAGAG	.	.	.	.	.	.	.	.
2A	IWB35604	80.4181		90K-PROJECTED	AGTAAAGGTGGTTTGGTGTCATACTGAGATGTGATGGCAGGAGCTGTAAAGTCGGGTTTCAGTACTCTCTATACTCTGAAGCACATGCCTGTTCTGTATC[T/C]TGAGATGCTGAATCATGTTCTAAACTTTTCTTTTGTAAACGACTTGATGGCGTTGTGCATGAAATGTTGAGAGTATGATCTCCTGACCGGTGAAGTTTAT	.	.	.	.	.	.	.	.
2A	IWB35615	80.4181		90K-PROJECTED	AGAATGTGATAATTGATAGTTTCACTGCATATATTCAGAGAGAATGCAATTTGTGGTAATTTTTGTAATGTATAGCTTTAGCTGTTAGTGCAATACCACA[T/G]CGTATCTATAGAGGGCTCAGCTTCTGTACATTTCACATTTGTTGTGATAACTTTTTACTACCCAGTTGACACGGTCAAGTGAAAAAAAGTGGCTATACCG	.	.	.	.	.	.	.	.
2A	IWB36194	80.4181		90K-PROJECTED	AAGATTCGACTCTCACAAACGTAAAAGGCTGTTCAGGCCCCAT[T/C]GCAGAATGGATCACAAGGGATCTTTTTTTTTTTGAGGGAAGATCACAAGGGATCTTGA	.	.	.	.	.	.	.	.
2A	IWB37520	80.4181		90K-PROJECTED	TAAATCTCACATTACAAATATTAGGATACAATTTGCCTGATTCCATAAGC[A/G]TCGGTTTTGACCAAACACTATTAAGTACTAAACCAGAAGCAGGTATGCCA	.	.	.	.	.	.	.	.
2A	IWB38866	80.4181		90K-PROJECTED	TGGACCAGAGATTTGTTCCTGCGAGTCAAATGCATTGTTGATGCATATTC[A/C]GTCGATTAGCTCACAAGTAAATATTTGAAGTATGAATGTATGACACTTAC	.	.	.	.	.	.	.	.
2A	IWB39852	80.4181		90K-PROJECTED	AGGAGCATGAAATCCCGGCTGTGTAGATAAAAAGCAGAGTTGTAGCGTAG[T/C]ACAATCATGTAACTCGTTTGGCTGCGCCCTACTGTCCTGTACCATATAGT	.	.	.	.	.	.	.	.
2A	IWB43067	80.4181		90K-PROJECTED	GTTCTCCACCCTGCCATGGTGTCTCTGTCCTTCTCCTGTGTTTGATTCCA[T/C]GGCATCATCTGAAGTACACCACGATCCTATACATAGCAAATATGTGGACA	.	.	.	.	.	.	.	.
2A	IWB47201	80.4181		90K-PROJECTED	CGAGGGGAGCTTTGGCTGATGAAACAACCAAGCACGCCTTCCTTCAAATT[A/C]TGAGCTAAGTCCCTTCAAGAATTTCGTCACTCTCCTACGCTCTACCCACT	.	.	.	.	.	.	.	.
2A	IWB50416	80.4181		90K-PROJECTED	TGGCAAACACCGGCAGGGGAGAGAGCAGAGCGGGAGGGGTATTGGGTCCA[T/G]ACCATTGTGGGCATTGCCAGTGCCATGATTGTGGTTAATACCCACAGGAG	.	.	.	.	.	.	.	.
2A	IWB52249	80.4181		90K-PROJECTED	GTCTAAACTAAATTACCCAACAAACAGTTTGAATCATGAATAGAATATAG[T/C]TAACATAAACCCCATGCAAACGGTCATCACGTATCAGCTAGTAAGAAAGG	.	.	.	.	.	.	.	.
2A	IWB52471	80.4181		90K-PROJECTED	GTTGTACCATTCAACCCCAGCTTTGTGCTGCTATCGTAATGTTGAAACTT[A/G]GCCGCAAAGATACAATATCCAATACTTATTTGAAATATAATATGGCATCT	.	.	.	.	.	.	.	.
2A	IWB54782	80.4181		90K-PROJECTED	GCGGCGGCGGCCCAGATCCATCCTCAAGCTGGGCGAATTCAGAAAATCTA[T/C]GATGGCTCCTGGCGATCACGTCGCCGGCGGTGCTGTTTGAGGCAGATCAA	.	.	.	.	.	.	.	.
2A	IWB5914	80.4181		90K-PROJECTED	TCTGATCTTATTTTTTGGGTTTCTGTTTTCCTTCTTTGTTCTGCATCTGC[T/C]GTGCTAGCATAGATTGATAATTGTTTGACCTAGGAAACAAAATCCTTTGC	.	.	.	.	.	.	.	.
2A	IWB60425	80.4181		90K-PROJECTED	AACCCACATGTGGTGTGAGGAGAAGCCAAGCTAAAAAGAAGAACACACTA[T/C]GCAAGACAGGCACAGAGAGGTTCAGGGCTTCAGGCAATGTGATGGCGCAG	.	.	.	.	.	.	.	.
2A	IWB65363	80.4181		90K-PROJECTED	GGC[T/G]CTCTCGGcgCCGAAGGAGTTGATTTTGGCAAAGGATGCTATGTCAGTGGG	.	.	.	.	.	.	.	.
2A	IWB66099	80.4181		90K-PROJECTED	AAGGTATCGCATCAAGtTTATTGTATTTACACGAGGATTGGGAGCAAGTC[A/G]TCA	.	.	.	.	LOC_Os07g38800.1	2e-07	90.7	43	lectin-like receptor kinase, putative, expressed, subfamily L-LEC	Pfam:00139	Legume lectin domain	Panther:24420	LEUCINE-RICH REPEAT RECEPTOR-LIKE PROTEIN KINASE	KOG:1187	Serine/threonine protein kinase	GO:0005488	binding	GO:0006468	protein phosphorylation	GO:0005524	ATP binding	GO:0004672	protein kinase activity
2A	IWB70670	80.4181		90K-PROJECTED	GGGGTGATCTTCTGCTGCAATATATTACGAGTCCCTCACCAGTTCTGTTA[T/G]ATCATCTGATTAAATTGTTACTCAGATATTAAAGAAACTGGCTAACGTGT	.	.	.	.	LOC_Os02g04970.1	2e-18	88.37	86	eexpressed protein	Pfam:11715	Nucleoporin Nup120/160	Panther:21286	NUCLEAR PORE COMPLEX PROTEIN NUP160	KOG:4521	Nuclear pore complex, Nup160 component	GO:0005635	nuclear envelope	GO:0006810	transport	GO:0016020	membrane	GO:0005515	protein binding
2A	IWB71534	80.4181		90K-PROJECTED	CCTTTCACATTTTCACTGAGAACGGGAAAGGATCCCTCATGCCCTCGTTT[A/G]ATATAAAGTCGTCCCCGCGAAGCCAAAAGATGTGCATAGTAGACAGGAGG	.	.	.	.	.	.	.	.
2A	IWB72158	80.4181		90K-PROJECTED	TGCTCACAAACTCCCGCACCGCCTTGCGTTTAGCTGGATTGTTCAAGCCT[T/C]GAACATTTCAGCAGATCACCTGTGGGTGTAAATCCATGGGGGATTTGACA	.	.	.	.	.	.	.	.
2A	IWB73280	80.4181		90K-PROJECTED	GGCCTGTCTGACATATTTGCTATGTACGATCGTGGTGTACTTCAGTTGAT[A/G]CCGCAAAATCAAACACAGGAGAAGGACAGAGACACATGGCAGGGTGGAGA	.	.	.	.	.	.	.	.
2A	IWB74637	80.4181		90K-PROJECTED	GCATCAAGATATCTGTTGGGTGAAACAAGTTTGATCCAGATTTGTGTGTT[T/C]TTTACACCGAATGCTCGAGGTGCTGCTAGTACTTTGTTATCTATCTATCT	.	.	.	.	.	.	.	.
2A	IWB7823	80.4181		90K-PROJECTED	AAGATTAAACATTAATAATTACAGTGTAATATTAAACATACAGACCACTA[T/C]TAAAACCAAAAATACTGCTATGCTCAGCTTGATTGCTACTTGGCATTGCC	.	.	.	.	.	.	.	.
2A	IWB7974	80.4181		90K-PROJECTED	GAAACAAGTTATTGCCCCTTTGAGGAGGAAGTGAGAGAATTGGTTAACAA[T/G]GTTAACAAGGTTGCCAACCAATGTTCATTTTTGTTGCCATTGAGATTTGA	.	.	.	.	.	.	.	.
2A	IWB8313	80.4181		90K-PROJECTED	ATGACACAAAATTACCACGGAGACAAAAGATACTTTGACGGTTTGACCTG[T/C]AAGCAATAACTGGAGATGTTTAACATTTCATCTGAGAAGCAACTATAGAG	.	.	.	.	.	.	.	.
2A	IWB8609	80.4181		90K-PROJECTED	CTACTACTTCAGGACAATTTGAAGGTGAGATGGAAAAGAGCAACTTACAG[A/C]CAACTGCCAGCTATTAGTAACTACTAATAGACAGGTCGAGATGATTGAGT	.	.	.	.	.	.	.	.
2A	IWB908	80.4181		90K-PROJECTED	ACCTCGCGTCGCCGCTGGTCGTCCCGCACCTCGTCGGTCACCGCTCGTAG[T/C]AGCAAGACGTCGCCGGTTCATAGCACAGGCGGTGACCGCTCCGCGCGTCC	.	.	.	.	.	.	.	.
2A	IWB9875	80.4181		90K-PROJECTED	GCACATTCAAATCAGATGGAGCAATGCATGCATGTCCACCGAATCCATCA[A/G]CCATGTCACCTGCATGCATGCATCCACAGCGAACCATCCATGCATGTAAT	.	.	.	.	.	.	.	.
2A	IWB10343	80.4181		90K-PROJECTED	ATCTGTGGATGGATGGCAATATGGTCACGTACTACCATGCGGAGCCCGGC[A/G]AGCCGTGCGGCAGCGAATTCAATAATGTGTCGATACGGGTCAAGCAAGAA	.	.	.	.	.	.	.	.
2A	IWB32310	80.4181		90K-PROJECTED	TTTGATCTTGTGTTTACTTCTTTTGATGCTCTTGTCCTTCTTTTCAGGTC[A/G]AAAGTACCAGGGAATCACTGAACATATTCTTGAATGAAAAACTTAACGTC	.	.	.	.	.	.	.	.
2A	IWB66114	80.4181		90K-PROJECTED	ACGACGACGACGaCATCACCCTGTAGCCTATTGGGTGAGTAGAGTATGTG[A/G]TTT	.	.	.	.	.	.	.	.
2A	IWB1984	80.4181		90K-PROJECTED	GCTGGTTATGTTATATGGTTGCAATTGTGGGAAAGTTTGAACTACCTGTT[T/C]TATTTACCCTGCACACCCTCGCAACCATCTATGTAGGCCTAATGTACTAT	.	.	.	.	.	.	.	.
2A	IWB23617	80.4181		90K-PROJECTED	CTCTATGGTGGTAGGGAGCACTTGGTCCAACTGAAGTTCAGGTGAAGATG[A/G]AAGCGGGCTGAAGGTAGACTTTTTAGTGGCCAGTGTGAGTTAGTGTCCTG	.	.	.	.	.	.	.	.
2A	IWB32206	80.4181		90K-PROJECTED	TTCGGAATGTCCTCGTGCCTTGATTTATCTGGGTTTTTTGAGAAAGA[A/G]GTGAGTCCAATATTTGTTTCTTCATCTCATTTGTTAGTGTATGCTCATGC	.	.	.	.	LOC_Os07g44290.1	2e-09	93.02	43	CAMK_KIN1/SNF1/Nim1_like.29 - CAMK includes calcium/calmodulin depedent protein kinases, expressed	Pfam:00069	Protein kinase domain	Panther:24344	SERINE/THREONINE-PROTEIN KINASE CDS1	KOG:0583	Serine/threonine protein kinase	GO:0005515	protein binding	GO:0016301	kinase activity	GO:0007165	signal transduction	GO:0009628	response to abiotic stimulus
2A	IWB33110	80.4181		90K-PROJECTED	GAAATGTCACTTGCAGTGAAACATTAATAAGATTAAAAAGCGGCATCATG[T/C]AAGAAGAATTTTCACCGTAATTGGATGTAGCTTTGGAAGTCCC	.	.	.	.	.	.	.	.
2A	IWB51020	80.4181		90K-PROJECTED	AGGCCTTTTATCCTTTTTCTATAATGCCATGAACATCTCTGAATTTTTAC[A/G]CTGGTTCCAGCCGATGCTTAATATTTTTCCAACATTTTTGTGACTGGAGC	Bradi1g04560.1	4e-37	74.51	102	LOC_Os03g59550.1	7e-51	84.79	263	RRM domain containing protein similar to RRM containing protein, [Oryza sativa] LOC_Os03g59550		Pfam:00076	RNA recognition motif. (a.k.a. RRM, RBD, or RNP domain)	Panther:24011	FAMILY NOT NAMED	KOG:0130	RNA-binding protein RBM8/Tsunagi (RRM superfamily)	GO:0003676	nucleic acid binding
2A	IWB34785	80.4181		90K-PROJECTED	GGTTAGATTGGGAGGGCAATTTCCCCACGTCTGTGACTGATCCTCAGCCGATGGGCAAGGTTGGCATGTGCTTCCACCCTGACCAGGATAGGATTATCAC[A/G]GTCCGCGAATGTGCGCGATCTCAGGNNNNNNNNNNNNNNNNNNNNNNNNNNNNNNNNNNNNNNNNNNNNNNNNNNNNNNNNNNNNNNNNNNNNNNNNNNN	Bradi1g05380.1	2e-20	100	41	LOC_Os07g08500.1	9e-44	93.39	121	DNA (cytosine-5-)-methyltransferase activity	Pfam:00145	C-5 cytosine-specific DNA methylase	Panther:10629	CYTOSINE-SPECIFIC METHYLTRANSFERASE	KEGGORTH:00558	DNA (cytosine-5-)-methyltransferase	GO:0006306	DNA methylation	GO:0003677	DNA binding
2A	IWB51885	80.4181		90K-PROJECTED	GCGAAGAAGCTTGTCTCAGTTCCTGCTCCTGCACTGCTTATTCCTATAAC[A/G]GTAGCAGATGCTCTGTCTGGCATGGGGAATTGCTTAGTGTAAATCTGAAT	Bradi1g05890.1	0	79.82	228	LOC_Os04g01310.1	3e-60	79.52	630	protein kinase family protein, putative, expressed, subfamily SD-2b	Pfam:00069	Protein kinase domain	Panther:24420	LEUCINE-RICH REPEAT RECEPTOR-LIKE PROTEIN KINASE	KOG:1187	Serine/threonine protein kinase	GO:0004672	protein kinase activity	GO:0048544	recognition of pollen	GO:0006468	protein phosphorylation	GO:0005529	sugar binding
2A	IWB57229	80.4181		90K-PROJECTED	GAGGACACTAAACAAGAACGCTGGGTCTAGCATTCATGCTGGCTATCACA[T/C]GCCATTCCCTGTCCCTGATCCGGTTGTGGAACTAGATGCTGATTTTAAGG	Bradi1g05920.1	6e-50	72.92	48	LOC_Os03g57950.1	1e-37	79.63	481	phosphatidylinositol-3,4,5-trisphosphate 5-phosphatase activity, phosphatidylinositol-3,5-bisphosphate 5-phosphatase activity, phosphatidylinositol-4,5-bisphosphate 5-phosphatase activity, inositol-polyphosphate 5-phosphatase activity	Pfam:03372	Endonuclease/Exonuclease/phosphatase family	Panther:11200	INOSITOL 5-PHOSPHATASE	KOG:0565	Inositol polyphosphate 5-phosphatase and related proteins	GO:0008150	biological_process	GO:0008152	metabolic process	GO:0009987	cellular process	GO:0016787	hydrolase activity
2A	IWB39271	80.4181		90K-PROJECTED	CTATCAGCACTTGCATTCAAAACCCAAACTGACCTTTAATTTAATGGAAC[A/G]TACGTACATTCACTGATTTGTATACTTATTAGGTTGCCCAGAAGAACATA	Bradi1g09940.3	1e-12	50	60	.	.	.	.	unknown function							GO:0008150	biological_process	GO:0003674	molecular_function	GO:0009536	plastid
2A	IWB44511	80.4181		90K-PROJECTED	TTACTGATAAAAACTGGTCGGAGGGGATCTGCTTTTTCCCCTGATCTTCT[A/C]cgcgattgggagcctgagccatggctgacccattcactgctgtgcctacc	Bradi1g09940.3	1e-12	50	60	.	.	.	.	unknown function
2A	IWB186	80.4181		90K-PROJECTED	tatgccaacccagttcatgttgccgctgatctgctatctcaggcagaaca[T/C]GGCCCAGATAGTCAGGTTGTTCTAGTTATTGCGGGAGATGGTGTTGATTT	Bradi1g17340.1	5e-12	96.97	33	LOC_Os01g13190.1	4e-32	92.08	101	phosphoribosyl-AMP cyclohydrolase activity, phosphoribosyl-ATP diphosphatase activity	Pfam:00815	Histidinol dehydrogenase	Panther:21256	HISTIDINOL DEHYDROGENASE (HDH)	KOG:2697	Histidinol dehydrogenase	GO:0004399	histidinol dehydrogenase activity	GO:0051287	NAD binding	GO:0000105	histidine biosynthetic process	GO:0008270	zinc ion binding
2A	IWB9395	80.4181		90K-PROJECTED	TGCCAAGAATACTATCCGCTAGTTTGACGATTCTGGTGAACCGTAGCCTG[A/C]TTATTGTCACCAATAGCACTGGCACAAGTAGTGCTGTGAATACAATCCAA	Bradi1g19420.1	2e-07	81.25	32	.	.	.	.	expressed protein
2A	IWB63669	80.4181		90K-PROJECTED	AAAAGCTTGGGTTTACCGGAAGCGAAGTGGTCAGCGCTGCGAGTGTTTTC[A/G]CAAAGGAACCGGACCAAATGGGCATGTTTTTAGCACTCCCCGAAATCTAC	Bradi1g19520.1	7e-169	74.1	390	LOC_Os07g45330.1	2e-25	85.14	148	expressed protein
2A	IWB36097	80.4181		90K-PROJECTED	TTAAGGTGGATATGCTTGCTCAGCTTCTGGAAATACTGCTGCTTCTGAACGAGCTTCT[T/C]GCGTGGGTAAAATGGTGCTTCTTCTAGCGTCATCCTGGCTGGCTGGGGCGCGCGGGGGGCG	Bradi1g19530.1	5e-06	67.86	28	LOC_Os07g45320.1	.	.	.	COX VIIa, putative, expressed	Pfam:02238	Cytochrome c oxidase subunit VIIa					GO:0005773	vacuole	GO:0005215	transporter activity	GO:0009055	electron carrier activity	GO:0016020	membrane
2A	IWB27190	80.4181		90K-PROJECTED	GAAGAAGGGGAGCGTTCATGGCTCAAGCTCTGCTCCAAAGGAGGAGCTAC[A/G]TAAGAGGCTCAGTGTTGCGGAAGACGACGAGGATTTGAGTTGGGACATTG	Bradi1g19540.1	3e-36	95.95	74	LOC_Os07g45310.1	7e-49	86.57	216	protein serine/threonine kinase activity, aspartic-type endopeptidase activity	Pfam:03909	BSD domain	Panther:16019	SYNAPSE-ASSOCIATED PROTEIN	KOG:2690	Uncharacterized conserved protein, contains BSD domain
2A	IWB329	80.4181		90K-PROJECTED	CGCAGATCCTCCTCGGTCGCTGTTCGCTGTCTAGAAACCATGGAGTAGTC[A/G]CTATCCTTGCTTGAGTCACTTGTCTCATGCTTTGTCCCTTCTTTCACYGC	Bradi1g19540.1	1e-10	93.55	31	LOC_Os07g45310.1	3e-28	91.3	92	protein serine/threonine kinase activity, aspartic-type endopeptidase activity	Pfam:03909	BSD domain	Panther:16019	SYNAPSE-ASSOCIATED PROTEIN	KOG:2690	Uncharacterized conserved protein, contains BSD domain
2A	IWB74831	80.4181		90K-PROJECTED	GCAATTCTTAAATCTAATATTCTCTCATAAACAGCACGGGTTGTTTCCAA[T/C]GACCCAAGGCTCTCCTCCAGGTCAACATAGATACTCCATAATTTCAAAGA	Bradi1g19690.1	1e-10	87.88	33	LOC_Os07g44970.1	5e-16	87.8	82	XPA-binding protein 2, putative, expressed			Panther:11246	PRE-MRNA SPLICING FACTOR	KOG:2047	mRNA splicing factor	GO:0005488	binding	GO:0006139	nucleobase-containing compound metabolic process
2A	IWB23108	80.4181		90K-PROJECTED	GGATGGGCGGCATTGGGTTGGGATACCCATAGCTCGCTTGGCATGTATGC[A/G]CCATACAACCGAGCAATGCTACCACAACCAAGGCAGCAAGCTTATCATTA	Bradi1g20020.1	2e-95	57.99	169	LOC_Os07g44480.1	9e-35	82.24	259		Pfam:00141	Peroxidase					GO:0055114	oxidation-reduction process	GO:0020037	heme binding	GO:0006979	response to oxidative stress	GO:0004601	peroxidase activity
2A	IWB25513	80.4181		90K-PROJECTED	ttggggcagatgctggacgggcaggagaaaacgctgaacgtctcgcagat[T/C]GAAACGAGACCAAGCCCCTCGAAGCAGAAGACACTTGACACCTACCTCAA	Bradi1g20197.1	5e-45	90.62	96	LOC_Os07g44210.1	3e-72	88.12	261	Helicase conserved C-terminal domain	Pfam:00271	Helicase conserved C-terminal domain	Panther:10799	SWI/SNF-RELATED MATRIX-ASSOCIATED ACTIN-DEPENDENT REGULATOR OF CHROMATIN SUBFAMILY-RELATED	KOG:1000	Chromatin remodeling protein HARP/SMARCAL1, DEAD-box superfamily	GO:0003677	DNA binding	GO:0003676	nucleic acid binding	GO:0004386	helicase activity	GO:0005524	ATP binding
2A	IWB23707	80.4181		90K-PROJECTED	TACATCACCCATAACTTTTATCTACTAAGGAAACCTAACTTAGTGCGTGC[A/G]ACATTTGGCACAAATGTTCAATATTATTCCTACTGACAATCGAATTGCTA	Bradi1g20290.1	1e-08	54.35	46	.	.	.	.	expressed protein
2A	IWB64536	80.4181		90K-PROJECTED	GCGACCAGAAGCCCCACCCCGTCAAGGTCATCGAGCGCCGGAAGTCCGCC[A/G]CCTCCTCCTCCCCCGCCGACTACGAGTACTACGTCCATTACACCGAGTTC	Bradi1g20770.1	0	96.12	438	LOC_Os07g43360.1	0	91.2	1227	H3/H4 histone acetyltransferase activity, histone acetyltransferase activity (H4-K16 specific), H4/H2A histone acetyltransferase activity	Pfam:01853	MOZ/SAS family	Panther:10615	HISTONE ACETYLTRANSFERASE	KOG:2747	Histone acetyltransferase (MYST family)	GO:0016747	transferase activity, transferring acyl groups other than amino-acyl groups	GO:0005634	nucleus	GO:0006355	regulation of transcription, DNA-dependent
2A	IWB21865	80.4181		90K-PROJECTED	CCTGCGCTAGAACCCGCCTGGTTTTGCCACTAATCTGAATATAGAGTTCT[A/G]TTTGCGGTCGCCCGTGTACTGATCACCACCGTCTTCTTCAAAGTTCATCA	Bradi1g21110.1	1e-144	97.67	258	LOC_Os07g42770.1	0	89.06	777	SERINE/THREONINE-PROTEIN KINASE	Pfam:00069	Protein kinase domain	Panther:24349	SERINE/THREONINE-PROTEIN KINASE	KOG:0032	Ca2+/calmodulin-dependent protein kinase, EF-Hand protein superfamily	GO:0016773	phosphotransferase activity, alcohol group as acceptor	GO:0016020	membrane	GO:0006468	protein phosphorylation	GO:0004672	protein kinase activity
2A	IWB45549	80.4181		90K-PROJECTED	aactataagttaacaaaagaaggatttctatcaaaggtacctattatgag[T/C]GGCCATGTCTACTCCATAAACGACAGCGCCACGGTGGAGGACGCGGCGAC	Bradi1g22050.1	5e-140	88.81	277	LOC_Os07g41280.1	0	87.62	638	6-phosphogluconolactonase activity	Pfam:01182	Glucosamine-6-phosphate isomerases/6-phosphogluconolactonase	Panther:11054	6-PHOSPHOGLUCONOLACTONASE	KOG:3147	6-phosphogluconolactonase - like protein	GO:0005975	carbohydrate metabolic process
2A	IWB2522	80.4181		90K-PROJECTED	TTGGCCTCCATGTCAACTAAGAACTTCTCTGCCTCTACAGGCATCCTTAA[T/C]GGGTCTTTCTTGCGGCAGAGACGGCAAACACAATCAAGAACAGCATTGTA	Bradi1g22060.1	2e-12	93.94	33	LOC_Os07g41260.1	1e-22	88.12	101	PPR repeat domain containing protein, putative, expressed	Pfam:01535	PPR repeat	Panther:24015	FAMILY NOT NAMED	GO:0005622	intracellular	GO:0005739	mitochondrion	GO:0005634	nucleus	GO:0003723	RNA binding
2A	IWB60152	80.4181		90K-PROJECTED	GGCACGACTCACAGGCACCAATTTTGCGCTCTTCTAAACTGTAAGTAAGC[A/G]tcgcccgatgcttcccttcccatgatcatccgctccaactgaaccccaag	Bradi1g22060.1	1e-66	95	20	LOC_Os07g41260.1	1e-109	87.75	400	PPR repeat domain containing protein, putative, expressed	Pfam:01535	PPR repeat	Panther:24015	FAMILY NOT NAMED			GO:0005622	intracellular	GO:0005739	mitochondrion	GO:0005634	nucleus	GO:0003723	RNA binding
2A	IWB38929	80.4181		90K-PROJECTED	TCAATGGGAAAAGACATAGAATCATTTCCTCTTCCAAAGATCGACGAACA[A/G]CATGAGATGACAGACGACATACCGAGGGAGATCATTGAGGAAACATCCAT	Bradi1g22400.1	0	70	60	LOC_Os02g26500.1	4e-45	79.44	501	ATP-dependent DNA helicase activity	Pfam:05970	PIF1-like helicase	Panther:10492	UNCHARACTERIZED	KOG:0987	DNA helicase PIF1/RRM3	GO:0005524	ATP binding	GO:0004386	helicase activity
2A	IWB47516	80.4181		90K-PROJECTED	TCTGAAATCCTAACAAATAAAATCTCATCCTGTCTCTCCAGCGAAAAAAG[A/G]AAGCCTGGGATACTGAAGAATGATTAGGAAAACTGTTACAAAGTATAATT	Bradi1g22510.2	0	87.2	453	LOC_Os07g40800.1	0	84.48	1276	PPR repeat domain containing protein, putative, expressed	Pfam:01535	PPR repeat	Panther:24015	FAMILY NOT NAMED	GO:0005739	mitochondrion	GO:0003674	molecular_function	GO:0008150	biological_process
2A	IWB18761	80.4181		90K-PROJECTED	CTGTGCTGTATTTTGCTTCTCCTTTTCAAGATGGGTCGTACTCCTTTTCACAATATCTATTGACTTTTTGTTCTCTGCCATTACCCTATCCTTAGAAGTGTGTTTAGCTATCTCAGATATTGGT[T/C]CTAGTGCCCCTCTTCTACTCCTTGCAGAAAATGAAGGATTACTTTGTGGGAATGATCTACCTGACTTCAATGCCTCCTTACTTTGTCTCTCTTCAGTAACTTCTTTCTCACTACCATCAGAAAGT	Bradi1g22590.1	6e-25	70.11	87	.	.	.	.	expressed protein
2A	IWB56954	80.4181		90K-PROJECTED	AGCTTTTCAGCTCTCCGCATTTCAGAATCATGAAGTTTCTGCCTCAGCAA[A/G]AATTTCTTAGTTTCATCGTTCAGTGATGTAATAAAGCGAACCTCACTGAC	Bradi1g22590.1	0	83.69	607	LOC_Os06g12876.1	0	90.74	540	expressed protein
2A	IWA6818	80.4181		90K-PROJECTED	ATTGGACAGATGTTTTGTGCATATGTGTTGAATGCGATACTCATGTAGAAGTATGTATTTTCTTTTAGTAGCAAAATCTGATACCATCTTCAGTCAACCT[A/G]TYGTTGTCAACTGAGGAAGGTTGGTGGAATCATGCAACCCAATTGCAACCAACTTGTTGTCAACTACTGTTGCAAAACTCTTACATATACTTGGAGGCAA	Bradi1g22600.1	1e-34	75.79	95	LOC_Os07g40730.1	1e-27	88.24	119	DNA-dependent ATPase activity, ATP-dependent helicase activity	Pfam:00271	Helicase conserved C-terminal domain	Panther:10799	SWI/SNF-RELATED MATRIX-ASSOCIATED ACTIN-DEPENDENT REGULATOR OF CHROMATIN SUBFAMILY-RELATED	KOG:1000	Chromatin remodeling protein HARP/SMARCAL1, DEAD-box superfamily	GO:0005524	ATP binding	GO:0003676	nucleic acid binding	GO:0004386	helicase activity	GO:0004519	endonuclease activity
2A	IWB20238	80.4181		90K-PROJECTED	ATTAAATTTGACCCGGTATCTCACAGTCCGAACACAAACCATAATCATCC[A/G]AACCCAATTTGTATGGAACCCCAGTTTGATCATGATCTTTTCTAGAAAGT	Bradi1g22780.1	7e-49	47.78	90	LOC_Os02g01825.1	7e-07	82.57	109	F-Box	Pfam:00078	Reverse transcriptase (RNA-dependent DNA polymerase)	Panther:19446	REVERSE TRANSCRIPTASES			GO:0005515	protein binding	GO:0003723	RNA binding	GO:0003964	RNA-directed DNA polymerase activity	GO:0006278	RNA-dependent DNA replication
2A	IWB52728	80.4181		90K-PROJECTED	ACTCGGACTAAAGAAAATGCTTGACTTGTCTTCGCTCACTAACTGCCCAG[A/G]CGCCTTGCAATAATCCGATAGAATCCGTCTCAAGCAATTAGCGTTGCCTG	Bradi1g22780.1	1e-53	48.98	196	LOC_Os02g01825.1	1e-08	82.41	108	F-Box	Pfam:00078	Reverse transcriptase (RNA-dependent DNA polymerase)	Pfam:00646	F-box domain	Panther:19446	REVERSE TRANSCRIPTASES	GO:0005515	protein binding	GO:0003723	RNA binding	GO:0003964	RNA-directed DNA polymerase activity	GO:0006278	RNA-dependent DNA replication
2A	IWB60731	80.4181		90K-PROJECTED	ATGCTTGCTTAGCTAACAAGGCAAGGTTAAAACAGTGGATATCCCTAAAA[A/C]CCATTCCACCAAATTTCTCTGGGATACACATTTTCCACCAAGCAAGCCAA	Bradi1g22780.1	1e-53	48.98	196	LOC_Os02g01825.1	1e-08	82.41	108	F-Box	Pfam:00078	Reverse transcriptase (RNA-dependent DNA polymerase)	Pfam:00646	F-box domain	Panther:19446	REVERSE TRANSCRIPTASES	GO:0005515	protein binding	GO:0003723	RNA binding	GO:0003964	RNA-directed DNA polymerase activity	GO:0006278	RNA-dependent DNA replication
2A	IWB48633	80.4181		90K-PROJECTED	AGGATGTCAGACAAGAGAAGCAAATGACGACGCATCAGCCATATGTGGAG[T/C]AGTGACAGATAATGGGTACTGCAAACTGGCACCAGTGACAGGAAGGGAAA	Bradi1g23090.1	7e-63	63.54	192	LOC_Os07g39800.1	4e-24	82.87	181	transcription repressor HOTR, putative, expressed							GO:0008150	biological_process	GO:0003674	molecular_function
2A	IWB74716	80.4181		90K-PROJECTED	CAGGAGGAGAAGAAGTACTCACAGTGGCGGAGCTCCCTGGTCGAGAAGCT[A/C]GATGGCATCGAGCTCAACCTTAAGGGGGTTATGTACCGGATGAGTGTCGA	Bradi1g23140.1	1e-09	81.82	33	LOC_Os07g39730.1	7e-18	86.14	101	ZCW7, putative, expressed	Panther:12484	B-LYMPHOCYTE ANTIGEN-RELATED					GO:0008150	biological_process	GO:0003674	molecular_function	GO:0005575	cellular_component
2A	IWB1	80.4181		90K-PROJECTED	AGCTGGGTGTCGTTGATCTTCAGGTCCTTCTGGATGTACAGCGACGCTCC[A/G]ctcatcacgccgatgtcgtagccgaggaggatggaggtcatggaggcgag	Bradi1g23450.1	1e-09	84.85	33	LOC_Os07g39350.1	1e-25	93.59	78	D-glucose transmembrane transporter activity	Pfam:00083	Sugar (and other) transporter	Panther:24063	FAMILY NOT NAMED	KOG:0254	Predicted transporter (major facilitator superfamily)	GO:0055085	transmembrane transport	GO:0016021	integral to membrane	GO:0022857	transmembrane transporter activity
2A	IWB41235	80.4181		90K-PROJECTED	ACAAAAGAACCAAGAAGAATGAATGAATAACAGCGACAGGCTAGCTCTTC[A/G]TCGGGCCTTCCTCGAGGTCATCAAGTTCCGAGGACAGCGGAATGCCGCTC	Bradi1g23497.1	2e-144	94.22	277	LOC_Os07g39280.1	0	89.92	734	Glucose-6-phosphate/phosphate and phosphoenolpyruvate/phosphate antiporter	Pfam:03151	Triose-phosphate Transporter family	Panther:11132	SOLUTE CARRIER FAMILY 35	KOG:1441	Glucose-6-phosphate/phosphate and phosphoenolpyruvate/phosphate antiporter	GO:0055085	transmembrane transport	GO:0016020	membrane
2A	IWB19512	80.4181		90K-PROJECTED	TCTCCCCTGAAGCAAGACGAGGAACATCATGTGCATATAGAATCTGATATGCAAAACGATGCAGCTGAACGGAAAGTTCACCATAATGATGACTGTGAAGTACGTACCACTTCTCCGGGT[T/C]ATGATGTGCATCAGAATACAGAAGTGGTTGAAGGTGTGCTTCCTCCAGAGCTTCATGAAAGCAGTGGTAATGATATATCAAACTTTCAACAAGAAACTACACATTCTGA	Bradi1g26300.1	9e-26	71.05	76	.	1e-15	90	70	RRM domain containing protein similar to RRM containing protein,	Pfam:00076	RNA recognition motif. (a.k.a. RRM, RBD, or RNP domain)	Panther:10548:SF23	ARGININE/SERINE-RICH SPLICING FACTOR			GO:0003676	nucleic acid binding
2A	IWB54094	80.4181		90K-PROJECTED	ATTCTCCTAAAAGATGTTGGTCACCACCTGCCAACAGGAAGACTGGATTG[A/G]GTAAGCCTGGGCGGAATCTGTTTGTTGCAGGTTTTAGCTATGCCACCACA	Bradi1g26300.1	3e-95	79.82	218	LOC_Os01g26940.1	2e-107	85.44	474	RRM domain containing protein similar to RRM containing protein, [Oryza sativa] LOC_Os01g26940	Pfam:00076	RNA recognition motif. (a.k.a. RRM, RBD, or RNP domain)	Panther:10548	SPLICING FACTOR, ARGININE/SERINE-RICH			GO:0003676	nucleic acid binding
2A	IWB28593	80.4181		90K-PROJECTED	cagcaccgttagcctgtgacacgcttaagccatcagagccatctcctgca[T/G]AAACAATGGTGGCAGGAGAGACATTTGAACCCAATGCGTCTTGGCCATTC	Bradi1g26420.1	0	77.06	654	LOC_Os07g32761.1	7e-64	90.2	204	H3 histone acetyltransferase activity	Pfam:00439	Bromodomain	Panther:22881	BROMODOMAIN CONTAINING PROTEIN	KOG:1474	Transcription initiation factor TFIID, subunit BDF1 and related bromodomain proteins	GO:0005515	protein binding
2A	IWB7879	80.4181		90K-PROJECTED	CGAGCGCACGATCCATGATCTCCAGCGGCGACGCGCCCACCAGCTCCTGC[A/G]CCAGGGCCTCGTAGTCCACGGCCGCCACGGCAGATGCCTCCTCCTCCACC	Bradi1g26530.1	1e-08	91.18	34	LOC_Os07g32570.1	2e-21	94.03	67	cysteine-type endopeptidase activity, phospholipase C activity	Pfam:01507	Phosphoadenosine phosphosulfate reductase family	Panther:18929	PROTEIN DISULFIDE ISOMERASE	KOG:0189	Phosphoadenosine phosphosulfate reductase	GO:0008152	metabolic process	GO:0045454	cell redox homeostasis	GO:0003824	catalytic activity
2A	IWB35612	80.4181		90K-PROJECTED	NNNNNNNNNNNNNNNNNNNNNNNNNNNNNNNNNNNNNNNNNNNNNNTTCAAAAGCCTGCATTTCCTTGGGAATTTTACATGTACCGCCAGCTTGATATGC[A/G]GATATCTGATATTCAGANNNNNNNNNNNNNNNNNNNNNNNNNNNNNNNNNNNNNNNNNNNNNNNNNNNNNNNNNNNNNNNNNNNNNNNNNNNNNNNNNNG	Bradi1g26580.1	6e-08	95.65	23	LOC_Os07g32480.1	4e-12	91.07	56	Serine/threonine protein kinase	Pfam:00069	Protein kinase domain	Panther:14030	MITOTIC CHECKPOINT SERINE/THREONINE-PROTEIN KINASE BUB1	KOG:0583	Serine/threonine protein kinase	GO:0004672	protein kinase activity	GO:0006468	protein phosphorylation	GO:0005524	ATP binding
2A	IWB58653	80.4181		90K-PROJECTED	TCTGGTTCTCAGTATGGGGCTGGGGCAGCGCACAGTTCCTGGGGCGCCTA[T/C]GACATGCAAAGAGCTCCAGGACGGAGATGAATACCGACATCCTCCYCCTC	Bradi1g26600.1	8e-36	76.32	38	LOC_Os07g32450.1	1e-17	80.79	203	protein kinase PKN/PRK1, effector, putative, expressed							GO:0008150	biological_process	GO:0003674	molecular_function
2A	IWB21883	80.4181		90K-PROJECTED	ACAATATTTATACCGGCCAGTATACATACATGGAGAAGATTAAGGACGCA[T/C]CTGTGCTCGAGCTGAGATATAGGCACTTTGGCTGGGCTACCTACTTTTGT	Bradi1g26820.2	0	95.04	282	LOC_Os07g31850.1	0	88.37	1488	RING, subfamily zinc finger (C3HC4-type RING finger) family protein	Pfam:00097	Zinc finger, C3HC4 type (RING finger)	Panther:12477	SYNOVIOLIN-RELATED	KOG:0828	Predicted E3 ubiquitin ligase
2A	IWB28432	80.4181		90K-PROJECTED	TGATTTCCATCAACATCAGCCTGCAATTTCTTTGAGCGATGCTCTTCCAG[T/C]ATGGTCTCATAACGCTTGAAGAACAGCAGGATATCTTCTTGCTCACTGAG	Bradi1g26980.1	1e-84	50	32	LOC_Os07g31400.1	0	87.84	699	zinc ion binding	Pfam:03101	FAR1 DNA-binding domain	Pfam:04434	SWIM zinc finger	Pfam:10551	MULE transposase domain	GO:0008270	zinc ion binding
2A	IWB9090	80.4181		90K-PROJECTED	AAGAACGCTTGATTGACTCTCAATGTATGACATTGCCTCCTCAGATTTGG[T/C]GGCCCTTGAAGCTATTAGGCTAACCATACGGCACATGTTAGAGAAGCGAA	Bradi1g26980.1	2e-08	81.82	33	LOC_Os07g31400.1	2e-09	83.91	87	zinc ion binding	Pfam:03101	FAR1 DNA-binding domain	Pfam:04434	SWIM zinc finger	Pfam:10551	MULE transposase domain	GO:0008270	zinc ion binding
2A	IWB34536	80.4181		90K-PROJECTED	TTTGACTTAGACCTTCGACAGGCATCTGTGCCATCAGTCCAGATTGGGACATCAGGCCTCCACCAGAAGGCTGACTGCTCGGATCACCAGCAAAGTTATA[A/G]GTTGGCCCCACACTTCCCATAGCTTGCTGAGAGTTCTGCTGATGGGCAGCAAGGTGACCACCAATAGGGCCACCGGTATTTGCACGAGGAGCACCAAAGT	Bradi1g27027.1	5e-26	83.82	68	LOC_Os07g31340.1	1e-27	83.67	196	RNA helicase	Pfam:09416	RNA helicase (UPF2 interacting domain)	Panther:10887	DNA2/NAM7 HELICASE FAMILY	KOG:1802	RNA helicase nonsense mRNA reducing factor (pNORF1)	GO:0000184	nuclear-transcribed mRNA catabolic process, nonsense-mediated decay	GO:0005737	cytoplasm	GO:0008270	zinc ion binding	GO:0003677	DNA binding
2A	IWB35225	80.4181		90K-PROJECTED	ACTTTGGTGCTCCTCGTGTAAATACCGGTGGCCCTATTGGTGGTCACCTTGCTGCCCATCAGCAGAACTCTCAGCAAGCTATGGGAAGTGTGGGGCCAAC[T/C]TATAACTTTGCTGGTGATCCGAGCAGTCAGCCTTCTGGTGGAGGCCTGATGTCCCAATCTGGACTGATGGCACAGATGCCTGTCGAAGGTCTAAGTCAAA	Bradi1g27027.1	1e-25	82.35	68	LOC_Os07g31340.1	1e-27	83.67	196	RNA helicase nonsense mRNA reducing factor	Pfam:09416	RNA helicase (UPF2 interacting domain)	Panther:10887	DNA2/NAM7 HELICASE FAMILY	KOG:1802	RNA helicase nonsense mRNA reducing factor (pNORF1)	GO:0000184	nuclear-transcribed mRNA catabolic process, nonsense-mediated decay	GO:0008270	zinc ion binding	GO:0016787	hydrolase activity	GO:0003677	DNA binding
2A	IWB10736	80.4181		90K-PROJECTED	TACTCTGCTGCAGGGATGAAAACTGAAGCCCCTCAGGTAGCAAGGATGTA[T/C]TCCGCAGGTCCACAGCAGCCCGTAGACTTTCAGCTCAAGGAGACAAGCCC	Bradi1g27740.1	3e-09	87.88	33	.	.	.	.	phospholipase A2 activity	Pfam:00168	C2 domain	Panther:10024	SYNAPTOTAGMIN	KOG:1028	Ca2+-dependent phospholipid-binding protein Synaptotagmin, required for synaptic vesicle and secretory granule exocytosis	Pfam:08372	Plant phosphoribosyltransferase C-terminal	GO:0005515	protein binding
2A	IWB34428	80.4181		90K-PROJECTED	ACAACTTGAACCCTCGGTTCAATGAGCAGTATACATGGGATGTCTTTGACCATGGAACAGTACTCACCATTGGTCTGTTTGACAACTGCCACATAGGGGG[A/G]GACAACAACAACAATCACAGCCACAGCCACAACCAGAGTCATAGCCACAGCAGCAGTTCCCCCAGTCATATGGATAAACCCATTGGGAAAGTCCGAATCA	Bradi1g27740.1	4e-30	86.36	66	LOC_Os07g30020.1	3e-28	91.58	95	phospholipase A2 activity	Pfam:08372	Plant phosphoribosyltransferase C-terminal	Panther:10024:SF97	C2 DOMAIN-CONTAINING PROTEIN	KOG:1028	Ca2+-dependent phospholipid-binding protein Synaptotagmin, required for synaptic vesicle and secretory granule exocytosis	GO:0005515	protein binding
2A	IWB58557	80.4181		90K-PROJECTED	TGACAGAGAGCCCCACCCTAACAGATTCAGGCATTTAGGTCCTGAAAGAC[A/G]tccttattcaaatcatagcaactacccagggagcagaattcggggaggtt	Bradi1g28670.1	0	82.62	564	LOC_Os07g27110.1	6e-120	83.13	670	RRM domain containing protein similar to RNA recognition motif, predicted splicing factor, SR protein family, [Sorghum bicolor] Sb02g010900	Pfam:00076	RNA recognition motif. (a.k.a. RRM, RBD, or RNP domain)	Panther:24012:SF39	SUBFAMILY NOT NAMED	KOG:0117	Heterogeneous nuclear ribonucleoprotein R (RRM superfamily)	GO:0003676	nucleic acid binding
2A	IWB45197	80.4181		90K-PROJECTED	AAGCTGGAGCTACCACAGAACAGTCGCATTCACCCCGTCTTTCATGTTTC[A/G]CAGCTCAAGCCGTTCACGCAAGACTACTCGCCGGTCTTCTCCGAGCTTCC	Bradi1g29940.1	0	57.99	776	.	.	.	.	RNA-directed DNA polymerase activity	Pfam:00385	Chromo (CHRromatin Organisation MOdifier) domain	Panther:10178:SF14	RETROVIRUS POLYPROTEIN	GO:0003723	RNA binding	GO:0006278	RNA-dependent DNA replication	GO:0003964	RNA-directed DNA polymerase activity	GO:0015074	DNA integration	GO:0003677	DNA binding
2A	IWB23105	80.4181		90K-PROJECTED	GTGCTCTTTTTGGCGTCATCAAAGTACTGGAACTGAGAGACGAAATAGGA[T/C]ATAACGAGAAATCCACATTTGGTTTTGCAGGATCCAAACAACATTCTACA	Bradi1g32792.1	4e-36	100	70	.	.	.	.	unknown protein
2A	IWB22123	80.4181		90K-PROJECTED	GGTCGTGTCATTGCGATTGCCTTGCTCTCATCAAGTTGTTGCGGTCCAAA[A/G]ACAATGGTTGGTACATAGCAGAACGCCGTGAGAGGAGCACAACCACAGAA	Bradi1g32950.1	2e-07	45	80	.	.	.	.								Pfam:03101	FAR1 DNA-binding domain
2A	IWB26823	80.4181		90K-PROJECTED	AACCAGAGAAGTTGCAAACATGTTCCATGTTTCGGTGCAGAAGGTCAGAC[A/G]TGTTTGGAGGAGAGTGAAGGAGTGCCTTCGACAAGGCGTACCCGTTGATG	Bradi1g39240.1	6e-54	55.56	207	.	.	.	.	not functional annotation
2A	IWB51763	80.4181		90K-PROJECTED	AAGGCTACGAGTTTTACAATATGTATTCCTGGGAGGCCGTCTGAATGTAC[A/G]CCGGAAAAAATGCATGCACGAGATTGTGTAGGCAGAGAAGCGAGAGTGCA	Bradi1g43906.1	7e-21	56.16	73	.	.	.	.		PFAM	MULE transposase domain	PFAM	FAR1 DNA-binding domain			GO	zinc ion binding	GO	transposition, DNA-mediated	GO	transposase activity	GO	DNA binding
2A	IWB38404	80.4181		90K-PROJECTED	CATACCGTCTGTGATCCCTTTGCAGATTTGTTTTGGGATTTTAAAAACAG[A/G]CATCGCATATGATGGTATTGCCTGCGCAATCGCTTTCAGAAGCATCTCTT	Bradi1g45860.1	2e-62	34.87	347	LOC_Os02g01825.1	2e-07	87.1	62						KOG	Transcription factor containing NAC and TS-N domains	GO	RNA binding	GO	nucleic acid binding	GO	response to stress	GO	response to abiotic stimulus
2A	IWB52947	80.4181		90K-PROJECTED	CAGATCCGAGGACACTATTCAACACATGCGTGCACAAACGCATCAGATCG[A/G]AGACGCACAAATCCAGCCAGATCCTCGATCTCCTCAATGGAAGAGTCTCC	Bradi1g51650.1	1e-06	71.43	35	LOC_Os10g08930.1	5e-10	84.52	84		Pfam:00338	Ribosomal protein S10p/S20e	Panther:11700	30S RIBOSOMAL PROTEIN S10 FAMILY MEMBER	KOG:0900	40S ribosomal protein S20	GO:0005840	ribosome	GO:0006412	translation	GO:0005622	intracellular	GO:0003735	structural constituent of ribosome
2A	IWB52948	80.4181		90K-PROJECTED	CGTGCACAAACGCATCAGATCGAAGACGCACAAATCCAGCCAGATCCTCG[A/G]tctcctcaatggaagagtctcccatcgaggaggagggaccgcaagtcagc	Bradi1g51650.1	1e-06	71.43	35	LOC_Os10g08930.1	5e-10	84.52	84		Pfam:00338	Ribosomal protein S10p/S20e	Panther:11700	30S RIBOSOMAL PROTEIN S10 FAMILY MEMBER	KOG:0900	40S ribosomal protein S20	GO:0005840	ribosome	GO:0006412	translation	GO:0005622	intracellular	GO:0003735	structural constituent of ribosome
2A	IWB52385	80.4181		90K-PROJECTED	TTAAGCTCCAAGATGAAGTTCTTGTTTCAGATACTGAAAGATTGAGCATG[A/G]cccactccaatgttaagaagctgcaaagacatttccaagctgacacatat	Bradi1g52600.1	2e-133	90.98	266	LOC_Os07g19494.1	2e-165	84.16	802				Panther:13000	NUCLEOPORIN P54	KOG:3091	Nuclear pore complex, p54 component (sc Nup57)	GO	biological_process	GO	nuclear envelope	GO	protein binding	GO	nucleolus
2A	IWB193	80.4181		90K-PROJECTED	ATGGGAGCGATAACCTCGGCGGAGCTCAACTTCCTCGTCTTCCGCTACCT[A/G]caggagtccggttttgttcatgctgcatttactttagggtatgaagcagg	Bradi1g52640.1	2e-12	96.97	33	LOC_Os07g22220.1	3e-20	88.76	microtubule-severing ATPase activity	microtubule-severing ATPase activity	Pfam:00400	WD domain, G-beta repeat	Panther:22846	WD40 REPEAT PROTEIN	KOG:0273	Beta-transducin family (WD-40 repeat) protein	GO:0005515	protein binding
2A	IWB39087	80.4181		90K-PROJECTED	CCTTGGTCATGAAATCAAAGAAGCAGCGCCGAGCTTCCTCCTTGGACATT[A/G]GCGCCAACAGCGGGGACACCTGATGTACTGCTGCTTCATCCACCATAAGG	Bradi1g53040.1	3e-88	81.82	33	LOC_Os10g21660.1	1e-18	84.18	158	FAD binding protein, putative, expressed							GO:0005575	cellular_component	GO:0003674	molecular_function	GO:0008150	biological_process
2A	IWB48270	80.4181		90K-PROJECTED	catcactggccgttcaattgacggatagcacgatctggagtgtagaagct[A/G]GTGTAGGGAATGGCAGTGCAGACCCTTCCCCTGCTGGACACCTTTCTTAC	Bradi1g54227.1	Bradi1g54227.2	Bradi1g54227.3	Bradi1g54227.4	LOC_Os07g03110.1	LOC_Os07g03110.1	.	.	OsFBX213 - F-box domain containing protein, expressed		Pfam:00646	F-box domain				GO:0005515	protein binding
2A	IWB35029	80.4181		90K-PROJECTED	TCTCCAACAATTTGTTTATTAAGCAGCTCATTTGTACCAGGTAGAGGTGGTTGTTGCAAAGGCCGCTGTGGTGGAGGAGGAGGTGGTGGCAGTAATATAT[A/G]ATCTAACACAGGTTCTCTGGGAGGTGCACCAGGAGGAGGAGGTGGAGGTGGCAGCGGTAAGCCTGGTGCTATTACAGCGCCAGCAGGCTTAGGTGGGGGT	Bradi1g54730.1	2e-25	77.27	66	LOC_Os07g09510.1	9e-07	86.89	61	uncharacterized protein
2A	IWB48536	80.4181		90K-PROJECTED	TCCACCTCCTCCTCCTGGTGCACCTCCCAGAGAACCTGTGTTAGATCATA[T/C]ATTACTGCCACCACCTCCTCCTCCACCACAGCGGCCTTTGCAACAACCAC	Bradi1g54730.1	7e-179	82.29	367	LOC_Os07g09510.1	9e-153	83.85	780		Pfam:09429	WW domain binding protein 11	Panther:13361	FAMILY NOT NAMED	KOG:4672	Uncharacterized conserved low complexity protein	GO:0006396	RNA processing
2A	IWB52643	80.4181		90K-PROJECTED	TCCAAGGCCTCCAATGATGCCTCCAGTACAACCTGATATTCTAAGTCCAG[A/G]AATGGTCAGATTTCCTCCACCACCGTCACAACCAGATTCAAGGCCACCAT	Bradi1g54730.1	0	86.26	553	LOC_Os07g09510.1	3e-159	89.02	510		Pfam:09429	WW domain binding protein 11	Panther:13361	FAMILY NOT NAMED	KOG:4672	Uncharacterized conserved low complexity protein	GO:0006396	RNA processing
2A	IWB57447	80.4181		90K-PROJECTED	cacctggcaaacctcctatgtacaaatcatcgataggaccaaggattcca[T/C]TGCCTTCCTCAGTTGGTGCTGGGGCTTCATCTTCCATGACAGAATCTGGC	Bradi1g54730.1	1e-127	67.86	336	LOC_Os07g09510.1	2e-68	83.2	375		Pfam:09429	WW domain binding protein 11	Panther:13361	FAMILY NOT NAMED	KOG:4672	Uncharacterized conserved low complexity protein	GO:0006396	RNA processing
2A	IWA3570	80.4181		9K-ANCHOR	TGATGGGAGATCGTACTAAAGGAAGATACTGGCAAAAGGTTGCTGATGAGCGAAAAAAGAAACCATTTAGAATAACCCTCGCTGATAAAAATGCACCAAA[T/C]GAGGAAGTCTGGCGGCAGATTGAGGATATGTGTGGGATGACAAAGGCTGCTGCTGTTCCTGTTATTCCTGATTCTGAAGGCACCGATTCAAATCCATTCT	Bradi1g54807.1	0	86.02	651	LOC_Os07g09400.1	0	86.12	2024	RNA ligase isoform 1, putative, expressed							GO:0016301	kinase activity	GO:0006139	nucleobase-containing compound metabolic process	GO:0003824	catalytic activity	GO:0016787	hydrolase activity
2A	IWA4027	80.4181		9K-ANCHOR	tatcctccacttttatgccgttgagaaaattgtttacatcaccatcattctggcccaactttcggagaaggctcaatatatctgcctggggtactgtaac[T/C]GCAGCAAAAACGATATTCCCAAACCTTCGCTTTGCAGTATCAGGAGTTTTGACATCACCTTTTGCAACAGCCTTCAACTGTTCCAGTACTTCTTTCACCG	Bradi1g54807.1	0	80.8	526	LOC_Os07g09400.1	0	85.96	2194	RNA ligase isoform 1, putative, expressed							GO:0016301	kinase activity	GO:0006139	nucleobase-containing compound metabolic process	GO:0003824	catalytic activity	GO:0016787	hydrolase activity
2A	IWA3569	80.4181		9K-ANCHOR	gtgggacagctccttctagtcctacgtcgacatccctggacgttgtttcgaaaactgagggccttattgtcttctttcctggtatacctggttgtgcgaa[A/G]TCTGCTTTATGTGAGCAAATATTAAACACGCCCGGTGGCCTTGGTGATAATCGTCCTCTTCATAGTTTGATGGGAGATCGTACTAAAGGAAGATACTGGC	Bradi1g54807.1	0	86.02	651	LOC_Os07g09400.1	0	86.12	2024	RNA ligase isoform 1, putative, expressed							GO:0016301	kinase activity	GO:0006139	nucleobase-containing compound metabolic process	GO:0003824	catalytic activity	GO:0016787	hydrolase activity
2A	IWB65165	80.4181		90K-PROJECTED	CGAAAAAAGAAACCATTTAGAATAACCCTTGCTGATAAAAATGCACCAAA[T/C]gaggaagtctggcggcagattgaggatatgtgtgggatgacaaaggctgc	Bradi1g54807.1	0	87.06	1136	LOC_Os07g09400.1	0	84.27	3083	RNA ligase isoform 1, putative, expressed							GO:0016301	kinase activity	GO:0008152	metabolic process	GO:0006139	nucleobase-containing compound metabolic process	GO:0009987	cellular process
2A	IWB34544	80.4181		90K-PROJECTED	TTGACATCACCAGGCAATGGAGCTCTCTCTGGCTTCAGGAGAGGCATCTTAACCAAAGAGCCAAAACGCTCATATAATTCACTTTCAAATTCTCTTCGGC[A/G]CTNNNNNNNNNNNNNNNNNNNNNNNNNNNNNNNNNNNNNNNNNNNNNNNNNNNNNNNNNNNNNNNNNNNNNNNNNTGCCATCATAGAGGTTGTAAAACAT	Bradi1g54807.1	8e-13	93.75	32	LOC_Os07g09400.1	2e-17	89.61	77	RNA ligase isoform 1, putative, expressed							GO:0016301	kinase activity	GO:0008152	metabolic process	GO:0006139	nucleobase-containing compound metabolic process	GO:0009987	cellular process
2A	IWB54724	80.4181		90K-PROJECTED	AGTGATGCCCCTCTTGTGTCAATAAGAGCCAGCACCTGGTGTAAGTAGTT[A/G]TCGCTGCAGTATGCTTTGGCTTAGTCGTGACTGAACTTTGTGATGATTCG	Bradi1g55110.1	4e-36	95.24	42	LOC_Os07g08840.3	2e-20	85.71	119	protein kinase C binding	Pfam:00085	Thioredoxin	Panther:10438	THIOREDOXIN	KOG:0907	Thioredoxin	GO:0055114	oxidation-reduction process	GO:0015035	protein disulfide oxidoreductase activity	GO:0016491	oxidoreductase activity	GO:0009055	electron carrier activity
2A	IWB12012	80.4181		90K-PROJECTED	CCGTACGAGGAGTACGAAGTGGAGATCCTGAAGCCGTACGGGCTCAAGTT[T/C]GCCAAGGGCCGCGACGGCGGCACCTACATCGAGGCCATCTTCCCCGGCTC	Bradi1g56130.1	4e-14	96.97	33	LOC_Os07g07540.1	6e-43	96.97	99	SHOOT1 protein, putative, expressed	Panther:17130	MITOCHONDRIAL OUTER MEMBRANE PROTEIN 25	Panther:17130:SF11	BINDING / PROTEIN BINDING	GO:0016020	membrane	GO:0009579	thylakoid	GO:0006950	response to stress	GO:0009536	plastid	GO:0005488	binding
2A	IWB39889	80.4181		90K-PROJECTED	TGCGGCTTTCTTCATTTATGCCTGATGCGTGTTCAAGTCCAATATCTGTT[A/G]CACCTGCTCGTGCTGTTCCTGCTCACGAAGGGGATAAGAGCACACCTCCT	Bradi1g56600.1	5e-12	90.91	33	.	.	.	.	BTB	Pfam:00023	Ankyrin repeat	Pfam:00415	Regulator of chromosome condensation (RCC1) repeat	Panther:22870	REGULATOR OF CHROMOSOME CONDENSATION	GO:0005515	protein binding
2A	IWB49117	80.4181		90K-PROJECTED	cattcttactgaaaacggacaatctgggaagcatagccaggttcgtcgct[T/C]GAGCCGCCAACGCCACTGAACTCCACACTGTAGTTGTGGCTTGCAGCGAG	Bradi1g56760.1	3e-104	87.38	206	LOC_Os07g06970.1	2e-158	86.28	605	glucan 1,4-alpha-glucosidase activity		Pfam:08242	Methyltransferase domain	Panther:21404	HEN1	KOG:1045	Uncharacterized conserved protein HEN1/CORYMBOSA2	GO:0008152	metabolic process	GO:0008168	methyltransferase activity
2A	IWB55015	80.4181		90K-PROJECTED	CACATCAAATATCCCTAATACACCCGAAGAAGCTTGGGAGGAACTTATTA[A/G]tcggatatcttacttttttacagatgagaacttccccacatcatctcatc	Bradi1g56760.1	0	83.38	764	LOC_Os07g06970.1	0	83.72	1198	glucan 1,4-alpha-glucosidase activity	Pfam:08242	Methyltransferase domain	Panther:21404	HEN1	KOG:1045	Uncharacterized conserved protein HEN1/CORYMBOSA2	GO:0008152	metabolic process	GO:0008168	methyltransferase activity
2A	IWB37359	80.4181		90K-PROJECTED	AGAATAGCTGATAATGCAGAGTGAATTGTTTTGAAATATTTCATTTTTGC[T/C]TGCTCTTCGGTTTTCTGGTGTCTATGAAATATTTATGGTGTCCTAAAATT	Bradi1g57200.1	3e-164	86.49	37	LOC_Os07g06440.1	0	86.11	943	endodeoxyribonuclease activity, producing 5'-phosphomonoesters	Pfam:01026	TatD related DNase	Panther:10060	TATD FAMILY DEOXYRIBONUCLEASE	KOG:3020	TatD-related DNase	GO:0016888	endodeoxyribonuclease activity, producing 5'-phosphomonoesters
2A	IWB35622	80.4181		90K-PROJECTED	TGCGAAGGTGCACAAACCTTTGTCTTTGAGAGATATTCAGAGAGAGGAAGAAAGGAGATC[A/C]GGTGTTGTCCAGCAACAACCACCCTCACCTGCTCCAGCAAAAGGTTTCG	Bradi1g58030.1	1e-11	88.24	34	LOC_Os07g04530.1	8e-12	88.06	67	transcription coactivator activity	Pfam:02213	GYF domain	Panther:14445	GRB10 INTERACTING GYF PROTEIN			GO:0005515	protein binding
2A	IWB35004	80.4181		90K-PROJECTED	TGAGCGGCATCATGGACGCCATCGCCGACAAGCTCCCCAAGCAAAAGTCGGTCAGGTTCGATGATGAGGGCTCCATCTCCGGCCAAGCCAAGAAGCTCTT[T/C]GGCGGCCACAAGTCTGTGCACCACGTCCTCGGCGGTGGAAAATCCGCCGACGTGCTACTGTGGAGGAACAAGAAGATCTCATCCAGCGTTCTTGCTGTTG	Bradi1g58190.1	2e-28	89.55	67	LOC_Os07g04910.1	6e-14	80.42	189	reticulon domain containing protein, putative, expressed	Pfam:02453	Reticulon	Panther:10994	RETICULON	KOG:1792	Reticulon	GO:0005739	mitochondrion	GO:0005783	endoplasmic reticulum
2A	IWB13659	80.4181		90K-PROJECTED	ACAACTCCACATCTTTTCGTCAGAACTACAACTCCTATATCTAGGATCAC[A/G]GAAATCCTGTGTACCAGTAAACCACGAGGGTAACTTGACCGCGGATTTAC	Bradi1g58220.1	8e-18	89.13	46	LOC_Os07g05000.1	1e-16	83.33	132	aldo-keto reductase activity	Pfam:00248	Aldo/keto reductase family	Panther:11732	ALDO/KETO REDUCTASE	KOG:1575	Voltage-gated shaker-like K+ channel, subunit beta/KCNAB	GO:0055114	oxidation-reduction process	GO:0016491	oxidoreductase activity
2A	IWB14869	80.4181		90K-PROJECTED	TCGATCCATGCCATATCACAGCACTTTGGAAGTTGGAAACACACACACAC[A/G]CACACACACACATCCCGTCCAAAATTAATTACACTACGTAGCATATCATG	Bradi1g58480.1	2e-18	89.58	48	LOC_Os07g05820.1	3e-42	91.11	135	glycolate oxidase activity	Pfam:01070	FMN-dependent dehydrogenase	Panther:10578	(S)-2-HYDROXY-ACID OXIDASE-RELATED	KOG:0538	Glycolate oxidase	GO:0016491	oxidoreductase activity
2A	IWB39376	80.4181		90K-PROJECTED	CAACCTGTCCTCATGTGTACCATGTAATACCATTTTTGATTGTATTGATT[T/C]GTCTGTTGCTATAGGCATATGTAAGTCAGACTTGACATAAGTTTTGGCTT	Bradi1g59410.1	3e-131	84.19	272	LOC_Os02g01350.1	3e-149	83.66	771	HAT (Half-A-TPR) repeat-containing protein	Pfam:08640	U3 small nucleolar RNA-associated protein 6	Panther:23271	HEPATOCELLULAR CARCINOMA-ASSOCIATED ANTIGEN 66	KOG:2396	HAT (Half-A-TPR) repeat-containing protein	GO:0005622	intracellular	GO:0003674	molecular_function	GO:0006139	nucleobase-containing compound metabolic process
2A	IWB63212	80.4181		90K-PROJECTED	YTTCCAGGTTGGTGGCTGGCACATCTTCACGGCATGCCCGTCCTGCACAT[A/G]CTTCAGGCCCTTTGGTGAAGCAGTCGAGGTCCCGGAACATGCCAATGGCA	Bradi1g59430.1	3e-29	68.69	99	LOC_Os07g01550.1	7e-28	86.13	137	LEUCINE RICH REPEAT FAMILY PROTEIN	Pfam:00560	Leucine Rich Repeat	Panther:10588:SF49	LEUCINE RICH REPEAT FAMILY PROTEIN			GO:0005515	protein binding
2A	IWB52829	80.4181		90K-PROJECTED	AAACATAGAAAAAGTTCGATTCATCAGATAGATTGTATTCTGAGTGGATG[A/C]TCTTTATAGTTTATACCGAAAGATAGTGGAACACGGCCATTTTTTGTCAT	Bradi1g59460.1	0	94.26	383	LOC_Os07g01540.1	0	88.86	3024	Ser/Thr protein phosphatase family protein, putative, expressed	Pfam:00149	Calcineurin-like phosphoesterase			GO:0016787	hydrolase activity	GO:0008150	biological_process	GO:0008152	metabolic process	GO:0005575	cellular_component	GO:0009987	cellular process
2A	IWB74893	80.4181		90K-PROJECTED	CATCCGCGCCCAGGGCGGCGTCGCACGCATGTCCGACCCGGGTCTCATCC[T/G]CGAAATCAAGCGCGCCGTCACCATCCCGGTCATGGCCAAGGCCCGCATCG	Bradi1g59870.1	1e-10	93.94	33	LOC_Os11g48080.1	4e-38	94.95	99	SOR/SNZ family protein, putative, expressed	Pfam:01680	SOR/SNZ family	Panther:22854	TRYPTOPHAN BIOSYNTHESIS PROTEIN	KOG:1606	Stationary phase-induced protein, SOR/SNZ family	GO:0005886	plasma membrane	GO:0009628	response to abiotic stimulus	GO:0009228	thiamine biosynthetic process	GO:0006950	response to stress
2A	IWB21265	80.4181		90K-PROJECTED	TGATCGTAAGAGAGAAAGGATGGGTTCCAGAGATGCACATTTTCAGCATG[A/G]CCGGTGAATCAACTCCAGACCAGCGAGACAAGGCGGTCGAGAGATTCAAC	Bradi1g74070.1	0	68.84	860	LOC_Os03g06920.1	3e-139	81.03	1091	DNA-dependent ATPase activity	Pfam:00271	Helicase conserved C-terminal domain	Panther:10799:SF41	ATP BINDING / DNA BINDING / HELICASE	KOG:0390	DNA repair protein, SNF2 family	GO:0005524	ATP binding	GO:0003676	nucleic acid binding	GO:0008026	ATP-dependent helicase activity	GO:0016787	hydrolase activity
2A	IWB21266	80.4181		90K-PROJECTED	AGGTCAGACCAAAATGGTGTACTGCTACCGCCTTGTCGCCGCCGACTCGC[T/C]GGAAGAGGAGGATCACAACACGGCCTTCCGAAAGGAATGGGTGTCCAAGA	Bradi1g74070.1	0	68.84	860	LOC_Os03g06920.1	3e-139	81.03	1091	DNA-dependent ATPase activity	Pfam:00271	Helicase conserved C-terminal domain	Panther:10799:SF41	ATP BINDING / DNA BINDING / HELICASE	KOG:0390	DNA repair protein, SNF2 family	GO:0005524	ATP binding	GO:0003676	nucleic acid binding	GO:0008026	ATP-dependent helicase activity	GO:0016787	hydrolase activity
2A	IWB22047	80.4181		90K-PROJECTED	CACCATCCGCAAGAGTCATTTCGGAGAGACACATCATCTCAGTCGTGCCC[A/G]TGACCCGTGTCACAATGTCTCACCGTAAACGGTCTTTTAGCTTCTACGTC	Bradi2g31270.1	0	91.37	197	LOC_Os05g25210.1	0	85.19	986						KOG:2813	Predicted molecular chaperone, contains DnaJ domain
2A	IWB12673	80.4181		90K-PROJECTED	GAGGGGATGCGAGGAGCGGATGCGACGGTTGCCTGGAAAGGTTCCCGCAC[A/G]AACGAGGCGGCGGTTGCCTCGAGAGGATCCCGCGCATGCTGTTATTTACA	Bradi2g39730.1	3e-06	42.5	80	.	.	.	.	putative serine-arginine rich RNA binding protein BdSR45-L2. Contains single RNA recognition motif (InterPro domain IPR000504) of PF00076 protein family (RRM_1). Contains AT-hook-like signature (InterPro domain PR00929).	Pfam:00076	RNA recognition motif. (a.k.a. RRM, RBD, or RNP domain)	Panther:15481	RIBONUCLEIC ACID BINDING PROTEIN S1	KOG:0113	U1 small nuclear ribonucleoprotein (RRM superfamily)	GO:0003676	nucleic acid binding
2A	IWB53268	80.4181		90K-PROJECTED	TAGGTTAAATGGAGTTAGTAAGACCATATTTGATGCTGATCATAAGATAC[T/C]AACGGGCTCCATGTAATCCCAAGTGCATTGCACAACAATTGTCATTTTGC	Bradi2g46470.1	3e-11	41.89	74	.	.	.	.	ribonuclease H activity
2A	IWB61316	80.4181		90K-PROJECTED	CTGATTGCCATGAGAAAAGTACTGTAAAGGCAATGGAGCCCGAGGATGAT[T/C]GCGACGGAAGAGACGCAAGTGAACAACACTGAATTACTATCGTACGATTG	Bradi2g53020.1	1e-62	58.8	216	LOC_Os01g59670.1	2e-09	91.84	49	expressed protein
2A	IWB57378	80.4181		90K-PROJECTED	GGACATCATGGACAGGGGTACTGATGCTCGTAACTTTTTACTGGGAAATG[T/C]AATCCCCCTCAAGCTTGGTTATGTAGGTATTGTGAATCGCAGCCAAGAGG	Bradi2g58980.1	0	88.89	9	LOC_Os04g31190.1	0	89.88	1275	GTPase activity, motor activity	Pfam:02212	Dynamin GTPase effector domain	Panther:11566	DYNAMIN	KOG:0446	Vacuolar sorting protein VPS1, dynamin, and related proteins	GO:0005525	GTP binding	GO:0003924	GTPase activity
2A	IWB38680	80.4181		90K-PROJECTED	TCTTTCGTGACAAGAGCAACGACTTCTTCGGGTCTATTTGACATACCACG[A/G]GACTCGTCAACTGCAAGTTTGGCTTTCTTCTCCAACTCCTGAGAAACAAT	Bradi3g02910.1	4e-16	20.78	943	LOC_Os03g60170.1	1e-18	87.13	101	protein serine/threonine kinase activity
2A	IWB38681	80.4181		90K-PROJECTED	CCCCTTCTTCTCGTTTCACTTGGTAAACCTCTTTGGACCCATCGACTTCT[T/C]TCTCTGGTAAATCCAAGCCACCTGCATTGGGATTTTGCTTTGCATCTTTC	Bradi3g02910.1	4e-16	20.78	943	LOC_Os03g60170.1	1e-18	87.13	101	protein serine/threonine kinase activity
2A	IWB21403	80.4181		90K-PROJECTED	TTCCTCTACAGGATTGTAAGTTTCTGAGGGCAAATCAAATACTGGTGCAC[T/C]CGCTTCATTTTTGCCTTTTCTTTTTCTTTTTCTTGGCCCAGCTTCAGCAT	Bradi3g19890.1	0	85.9	383	LOC_Os06g14440.1	0	83.4	1030	DNA-dependent ATPase activity	Pfam:00271	Helicase conserved C-terminal domain	Panther:10799:SF41	ATP BINDING / DNA BINDING / HELICASE	KOG:0390	DNA repair protein, SNF2 family	GO:0008026	ATP-dependent helicase activity	GO:0003676	nucleic acid binding	GO:0003677	DNA binding	GO:0016787	hydrolase activity
2A	IWB11681	80.4181		90K-PROJECTED	ACCACCGCCCCCACCTTGACCATCAGCATTGGCGTACCCATTGCCACTAG[A/G]GGCTGACGCCGAGCCACTCGAACCAACAGCGTTGCCACCGCCAGAGCCGG	Bradi3g27840.1	3e-06	66.67	33	.	.	.	.	not annotation
2A	IWB45843	80.4181		90K-PROJECTED	TCGGTTGTGTACCGAGGTGGATGGCAGAGCAAGAGGAGCAGCTAAACGTG[T/C]ATTCACGGAAGCAAGGTGATGCTTCTCATAGGTGGCAGAATGTGAATGAG	Bradi3g44465.1	1e-120	43.78	217	LOC_Os04g40450.1	3e-22	87.85	107	GAG-POL-RELATED RETROTRANSPOSON	Pfam:07727	Reverse transcriptase (RNA-dependent DNA polymerase)	Panther:11439	GAG-POL-RELATED RETROTRANSPOSON	GO:0015074	DNA integration	GO:0003676	nucleic acid binding	GO:0003677	DNA binding	GO:0008270	zinc ion binding
2A	IWB58676	80.4181		90K-PROJECTED	TTGGGTTCACCATCAGGGAAGCGATGTTTGCCCCATCCCTGGGACAACAA[A/G]AATTGAAAATTTCAACCAAAATGTGGGAGCATTAGCTGTGAAGCTCACAC	Bradi3g48190.1	3e-60	76.55	145	LOC_Os04g26910.1	2e-67	84.32	338	pyridoxine 4-dehydrogenase activity	Pfam:00248	Aldo/keto reductase family	Panther:11732	ALDO/KETO REDUCTASE	KOG:1575	Voltage-gated shaker-like K+ channel, subunit beta/KCNAB	GO:0055114	oxidation-reduction process	GO:0016491	oxidoreductase activity
2A	IWB44248	80.4181		90K-PROJECTED	CATTATCCTTTGCAGCAATCGTTGTGGACTCAAATTCTTGTGTTAGTGGG[T/C]GGCAACATTTAGGGCAATTCTTGGCGGCCTTAAATTTTTCTTGCAACCAT	Bradi3g57690.1	3e-117	81.89	254	LOC_Os02g53120.1	5e-123	85.25	549	cysteine-type peptidase activity	Pfam:03568	Peptidase family C50	Panther:12792	EXTRA SPINDLE POLES 1-RELATED	KEGGORTH:02365	separase	GO:0006508	proteolysis	GO:0005634	nucleus	GO:0008233	peptidase activity
2A	IWB70506	80.4181		90K-PROJECTED	CTCGAGCATTTGTGCAATGGTATAGTGGATGAGCTATCTGAGCCAATTGA[A/C]AGAAATCCGGTCATTTTAGTCCTGGATACTGATGTGCAGATGCTTCCTTG	Bradi3g57690.1	3e-06	63.64	33	LOC_Os02g53120.1	4e-07	87.27	55	cysteine-type peptidase activity	Pfam:03568	Peptidase family C50	Panther:12792	EXTRA SPINDLE POLES 1-RELATED	KEGGORTH:02365	separase	GO:0006508	proteolysis	GO:0005634	nucleus	GO:0008233	peptidase activity
2A	IWB45265	80.4181		90K-PROJECTED	CTCAAAGAAGATAAAGAACCATGCGACGCTTGCGATTCAATGAACACTCC[A/G]AGAGGAGGTTTCTGTCCGGCGAACAAAGGTGAGCAGGAAGCAATCGTCAA	Bradi4g04320.1	3e-13	46.24	93	.	.	.	.	expressed protein
2A	IWB20785	80.4181		90K-PROJECTED	CGGGTTCATATGGAAGAAGATGCTGGCAAGCTGCTTCACTCTGAATCCGG[A/G]agtttttctcaggttgacctaaatagagccggcgtccctttgctagagat	Bradi4g16830.1	0	92.31	546	LOC_Os11g34210.1	0	88.12	1473	glutaminyl-tRNA synthase (glutamine-hydrolyzing) activity	Pfam:02637	GatB domain	Panther:11659	GLUTAMYL-TRNA(GLN) AMIDOTRANSFERASE SUBUNIT B (MITOCHONDRIAL AND PROKARYOTIC) PET112-RELATED	KOG:2438	Glutamyl-tRNA amidotransferase subunit B	GO:0006412	translation	GO:0016884	carbon-nitrogen ligase activity, with glutamine as amido-N-donor	GO:0016874	ligase activity
2A	IWB34501	80.4181		90K-PROJECTED	CACAATGGCTCTAACGCTCCTACGAGGGATCAGAACACAAACCNTATCTGGAGCAAATGCAGGGCTGTTCTGTACCACTCGACGTCCTCCGCTAGCCCAC[T/C]TCACAGCTAGGGTGGAGAGTGTGCAGACTAGCGAGCCCAAATCAGTGCGCAAATCAATTCAACAGGCTACCAAGGAGGCAGTGGAGCAGAAGACACACGG	Bradi4g16830.1	2e-19	70.31	64	.	.	.	.	glutaminyl-tRNA synthase (glutamine-hydrolyzing) activity	Pfam:02637	GatB domain	Panther:11659	GLUTAMYL-TRNA(GLN) AMIDOTRANSFERASE SUBUNIT B (MITOCHONDRIAL AND PROKARYOTIC) PET112-RELATED	KOG:2438	Glutamyl-tRNA amidotransferase subunit B	GO:0006412	translation	GO:0016884	carbon-nitrogen ligase activity, with glutamine as amido-N-donor	GO:0016874	ligase activity
2A	IWB48098	80.4181		90K-PROJECTED	ACGGATATTCTTGGCGCTTATATTGACATGCTACATGAGGGCATGGTCTA[T/C]GAATTTAGTCGATTTGCCGTGCATCCTCGGCCAATCATTTTGAACCCCGT	Bradi4g18320.1	5e-24	22.84	289	.	.	.	.	Single-stranded DNA-binding replication protein A	Pfam:02721	Domain of unknown function DUF223			KOG:0851	Single-stranded DNA-binding replication protein A (RPA), large (70 kD) subunit and related ssDNA-binding proteins	GO:0005634	nucleus	GO:0006950	response to stress	GO:0009628	response to abiotic stimulus	GO:0003676	nucleic acid binding
2A	IWB51841	80.4181		90K-PROJECTED	AAAAAGGATATGTAGTACGATAGCATCTCATCAATTTGGAAATCAAACGA[A/G]taagttatcaagaagttaatgtgctcgttgctgaaaatgtaataaattga	Bradi5g05162.1	0	81.82	55	LOC_Os04g23210.1	0	83.67	931	Uncharacterized conserved protein
2A	IWB51425	80.4181		90K-PROJECTED	ATGTTTTCACAGGCAAAGGCTGATACGATGATAAGGGAATAAAGTAAAAT[A/G]TGGTGTGTACTAGAAAATTCGCAGTATGGATGCAACATTTTCTTTTTGAG	Bradi5g07160.1	3e-20	85.71	49	LOC_Os10g11354.1	6e-14	83.33	120	antiporter activity	Pfam:01554	MatE	Panther:11206	MULTIDRUG RESISTANCE PROTEIN	KOG:1347	Uncharacterized membrane protein, predicted efflux pump	GO:0055085	transmembrane transport
2A	IWB32212	80.4181		90K-PROJECTED	CCTGGATTTAACCAGCCTAGCCTGATGAAAGTGACCAAAA[A/G]GGGTCTTGCAGAAACTTTCCCTGAGGTTTGTTCACTTGATGCTCTATTTG	Bradi5g07710.1	2e-07	95.65	23	LOC_Os04g31270.1	3e-20	98.11	53	GTPase activity	Pfam:03193	Protein of unknown function, DUF258	Panther:11089	GTP-BINDING PROTEIN-RELATED	KEGGORTH:06949	ribosome biogenesis GTPase	GO:0003924	GTPase activity	GO:0005525	GTP binding
2A	IWB41389	80.4181		90K-PROJECTED	CGAACTGATAAACCTTAGTCTGAATTGAGCTGCTCCTGGTTATAGTTTTT[A/G]TAAATTTAAAACTTTGCTGGGGATCATCTGTGGCAAACTTGCGAAACCTG	Bradi5g09140.1	2e-24	78.57	70	LOC_Os04g33420.1	7e-57	88.94	208	DNA-binding protein S1FA, putative, expressed	Pfam:04689	DNA binding protein S1FA	GO:0009058	biosynthetic process	GO:0003677	DNA binding	GO:0006139	nucleobase-containing compound metabolic process	GO:0005623	cell	GO:0005634	nucleus	GO:0006355	regulation of transcription, DNA-dependent
2A	IWB41380	80.4181		90K-PROJECTED	CACAAAAGTTTAATTAATCCCCTAAAAACGTGCACTTAACCCATTGTGTG[T/C]ATCTTATGAGTTCGTTGAATCAGTGACAGCAGCAGCAACATCGATTTCTT	Bradi5g09160.1	4e-88	88.2	178	LOC_Os05g32430.1	2e-83	82.51	509	protein serine/threonine phosphatase activity	Pfam:03031	NLI interacting factor-like phosphatase	Panther:23081	RNA POLYMERASE II CTD PHOSPHATASE			GO:0005622	intracellular	GO:0005515	protein binding
2A	IWB34999	80.4181		90K-PROJECTED	GGGAGCCATTTGCTCCGCAGACGTTGATTCCACGATCACCCATGTTGTCGCTGTGGATGTTGGCACAGATAAGGCCCGTTGGGCAGTTAAGAACAACAAG[A/G]TCCTGGTCCACCCCCGCTGGATTGAAGCCTCGAATTTCCGGTGGCACCGTCAGCAGGAGGAAGATTTCCCCGTAAAGGTAAAGAAGAATGAAAAGGATAA	Bradi5g09160.1	2e-27	82.81	64	LOC_Os05g32430.1	4e-12	80.62	160	protein serine/threonine phosphatase activity	Pfam:03031	NLI interacting factor-like phosphatase	Pfam:00533	BRCA1 C Terminus (BRCT) domain	Panther:23081	RNA POLYMERASE II CTD PHOSPHATASE	GO:0005622	intracellular	GO:0005515	protein binding
2A	IWB53298	80.4181		90K-PROJECTED	GGATAAAGTCCATGAATTAGATCGTTGACCAGCATCAAGTAAACTACCGC[A/G]TCAACATCAGTAGCAAATCCAAAATATTCGCCATAGTTCCCAGTAAATGT	Bradi5g09170.1	0	47.62	21	LOC_Os02g32660.1	0	85.51	1422	Starch Branching Enzyme	Panther:10357	ALPHA-AMYLASE
2A	IWB30771	80.4181		90K-PROJECTED	TTGATGCGGTGGTATACTTAATGCTGGTCAACGATCTAATTCATGGACTT[T/C]atcctgatgctgtatccattggtgaagatgtcagtggaatgcctacattt	Bradi5g09170.2	0	96.7	454	LOC_Os02g32660.1	0	84.03	1490	Starch Branching Enzyme			Panther:10357	ALPHA-AMYLASE	KOG:0470	1,4-alpha-glucan branching enzyme/starch branching enzyme II
2A	IWB14023	80.4181		90K-PROJECTED	CTAGATTAATTCTGGGAGGCCGTTCCCTCTGTGCTCCTGATCACTTCCTT[T/C]GAAGGGAAAACAACGGCCGCTATAGGTTTATCTGCGTACCCGCCACCTTC	Bradi5g09180.1	2e-46	88.66	97	LOC_Os04g33470.1	5e-56	84.98	273	protein serine/threonine phosphatase activity	Pfam:00149	Calcineurin-like phosphoesterase	Panther:11668	SERINE/THREONINE PROTEIN PHOSPHATASE	KOG:0374	Serine/threonine specific protein phosphatase PP1, catalytic subunit	GO:0016787	hydrolase activity
2A	IWB24520	80.4181		90K-PROJECTED	TTGATCCGTTGGACTGCACCGCCCGAGACCCCGAAAAGCGTCGACGCCTC[A/G]ACCCTTACGGCAGCGGTGGCACGGAAGAAGAAGGAAGGCAAGTGCCTTGA	Bradi5g09210.1	1e-34	89.19	74	.	.	.	.	AGC_PVPK_like_kin82y.17 - AGC kinases include homologs to PKA, PKG and PKC, expressed, subfamily PVPK_like(AGC_8)_kin82y	Pfam:00069	Protein kinase domain	Panther:24351	RIBOSOMAL PROTEIN S6 KINASE	KOG:0610	Putative serine/threonine protein kinase	GO:0004672	protein kinase activity	GO:0005524	ATP binding	GO:0006468	protein phosphorylation
2A	IWB35580	80.4181		90K-PROJECTED	TCACCCTTTTCCTTCGACCTTGACAACTCACCAGGCTGTGAACCAGGGATCCCACTGACATAGCATCCTTTGCCAAAATCAACTCCTTCGGCGCCGAGAG[A/C]GCCATCATCAGCACCCTTCTTGCTGGTTGGTGCTGGAGTTTTGGGTTCATCCTGAGGGGCCTCGTGTTGCTTCTTAGTATGAGAACCGGAACCTTTTGGC	Bradi5g09210.1	9e-18	64.62	65	LOC_Os04g33500.1	4e-09	90.2	51	Putative serine/threonine protein kinase	Pfam:00069	Protein kinase domain	Panther:24351	RIBOSOMAL PROTEIN S6 KINASE	KOG:0610	Putative serine/threonine protein kinase	GO:0004672	protein kinase activity	GO:0005524	ATP binding	GO:0006468	protein phosphorylation
2A	IWB40575	80.4181		90K-PROJECTED	CTTGTATGCCTTGTTGTACTGGGCAATGAAAATCGCCAACCAATCATGGA[T/G]CCATAGCCTTGCTTCTACCACATCACTTAAAGAAGCCAAAATAACCTGGT	Bradi5g09370.1	0	91.89	37	LOC_Os04g33690.1	0	85.5	1021	zinc ion binding	Pfam:04810	Sec23/Sec24 zinc finger	Panther:13803	SEC24-RELATED PROTEIN	KOG:1985	Vesicle coat complex COPII, subunit SEC24/subunit SFB2	GO:0006886	intracellular protein transport	GO:0008270	zinc ion binding	GO:0006888	ER to Golgi vesicle-mediated transport	GO:0030127	COPII vesicle coat
2A	IWB51736	80.4181		90K-PROJECTED	ACGGGTTCGTGAAGTGCTTGCACAACGTGGATGGACAGTGGGTTAATAGC[A/G]GTCGAATCAGAGAAAAAGAGTGCCATTTTTGCTCCAGTTATGTTCCAAGC	Bradi5g09490.2	4e-88	75.68	37	LOC_Os04g33770.1	2e-147	85.79	591	nucleoside-diphosphate-sugar epimerase, putative, expressed	Pfam:06258	Mitochondrial fission ELM1					GO:0005739	mitochondrion	GO:0016020	membrane	GO:0009987	cellular process	GO:0016043	cellular component organization
2A	IWB61949	80.4181		90K-PROJECTED	GACAGGGAAGGCACCCATCTCACTTKATCTTGAGAGTTGATTCATATCTT[T/C]TTTTCTTGACCTGATTGAGTTCCTGTATATGCAAGGATAAAGAAGAAGGG	Bradi5g12982.1	6e-07	46.15	65	.	.	.	.	phosphofructokinase, putative, expressed	Pfam:00365	Phosphofructokinase	Panther:13697	PHOSPHOFRUCTOKINASE	KOG:2440	Pyrophosphate-dependent phosphofructo-1-kinase	GO:0016301	kinase activity	GO:0005975	carbohydrate metabolic process	GO:0005829	cytosol	GO:0006091	generation of precursor metabolites and energy
2A	IWB28177	80.4181		90K-PROJECTED	GAAGCTAAAGAGAAGGTACGCAAGTTTGAGGAATCCCGAAAAGAGAAAAG[A/G]CCTGGAGAAAGTCCAGTTTCTGCTAGTAAGAAAGGCGCCAAATCTTCGAA	Bradi5g13370.1	4e-34	52.26	155	LOC_Os04g40060.1	2e-34	90.68	118	serine-type endopeptidase activity	Pfam:03101	FAR1 DNA-binding domain	Pfam:04434	SWIM zinc finger	Pfam:10551	MULE transposase domain	GO:0008270	zinc ion binding
2A	IWB28419	80.4181		90K-PROJECTED	AGGCCTGACTTCCACTACTACATTCCATAGTTCAGCTTTTGGGTCTTGAA[T/C]GTAGAAAACCTGCTGCACTTGGGAGGAAAATACAAAAGGATCATCCTCTA	Bradi5g16456.1	7e-61	68.15	157	LOC_Os06g40530.1	4e-06	91.43	35	-
2A	IWB56330	80.4181		90K-PROJECTED	CCGACCATTACCGAGGCTGAGACGCTTGAATCGCCCGACGAGGCCAGTGC[A/G]CTAGACGATGACGCTCCTGCATCATCGCCACCAGTGCATAGCGCTGACAC	Bradi5g18950.1	3e-19	42.52	127	LOC_Os04g21570.1	1e-25	85.61	139		Pfam:02469	Fasciclin domain	Panther:10900	PERIOSTIN-RELATED	Panther:10900:SF23	FLA (FASCICLIN-LIKE ARABINOGALACTAN PROTEIN)	GO:0005886	plasma membrane	GO:0016020	membrane
2A	IWB56331	80.4181		90K-PROJECTED	ACTAGACGATGACGCTCCTGCATCATCGCCACCAGTGCATAGCGCTGACA[T/C]GGCCGCAGGCGCGCACACTTCGGCGGGGAACACAGTGGTGGTCCGCACAC	Bradi5g18950.1	3e-19	42.52	127	LOC_Os04g21570.1	1e-25	85.61	139		Pfam:02469	Fasciclin domain	Panther:10900	PERIOSTIN-RELATED	Panther:10900:SF23	FLA (FASCICLIN-LIKE ARABINOGALACTAN PROTEIN)	GO:0005886	plasma membrane	GO:0016020	membrane
3B	IWA4725	0.344226		9K-ANCHOR	CGCACCGCAACGAGCTGGTGACAAGGCCGTCGCTCGAGGAGATCATACATTACGACCAGTGGGCAAGGAAGTTTGCCGCCAACCTACAGCCATCGTCGTC[T/C]GGACGGAGCCCTGTGCTCGCCTAAGGCCCTTCTTCCTGGAGCTGGCCGATGAAGCACAGAAGATGTAGCCATGGCCTGGCCTTGCTAAAACTGGCCATGT	Bradi2g00650.1	0	96.08	383	LOC_Os01g01710.1	0	92.39	381	1-deoxy-D-xylulose-5-phosphate reductoisomerase activity	Pfam:02670	1-deoxy-D-xylulose 5-phosphate reductoisomerase	GO:0055114	oxidation-reduction process	GO:0070402	NADPH binding	GO:0030604	1-deoxy-D-xylulose-5-phosphate reductoisomerase activity	GO:0005515	protein binding	GO:0008299	isoprenoid biosynthetic process
3B	IWA3272	0.344226		9K-ANCHOR	TCGATGTGCAAGCAGTGGAAGGGCAGAGCATTCAACCCAAGCCGTCTTGTATACTGGAGATGAAGAATGGGCTCATGGTTAAACTGAAGAAGCGAGAAAT[T/G]TAACTTTATGCTCTCTATGCGTGTACATACTTAAGGGCCACTAGTACAGTTTTACGCCGCACGCAATCGCACTATTGTTGAATTATAAAGGTATCCATCC	Bradi3g19220.1	5e-63	72	150	LOC_Os08g16260.1	4e-54	65.49	142	cytochrome P450 protein, putative, expressed	Pfam:00067	Cytochrome P450	Panther:24296	FAMILY NOT NAMED	KOG:0157	Cytochrome P450 CYP4/CYP19/CYP26 subfamilies	GO:0016705	oxidoreductase activity, acting on paired donors, with incorporation or reduction of molecular oxygen	GO:0020037	heme binding	GO:0008152	metabolic process
3B	IWA3894	0.344226		9K-ANCHOR	TATACCCGTGAGAAAACACCACAAAGTGCAATGTTCACTAGGCGAAGCATCTCGAGGGGAAGCATGTACTTGAAGGCCATGTACAGCCTGAACCACATGA[T/C]AGAGCTGAAGAACCGCATCTTCTTCAGCCGAACACGCTCACCATTCCTTCCCGTGCATGGGGGATTGTCATTGAAGTACCGAAAGAGAGACTTCCAAAGG	Bradi3g20000.1	0	79.29	338	LOC_Os08g20200.1	4e-170	72.65	340	long-chain-fatty-acyl-CoA reductase activity	Pfam:07993	Male sterility protein	Panther:11011	MALE STERILITY PROTEIN 2-RELATED	KOG:1221	Acyl-CoA reductase	GO:0006694	steroid biosynthetic process	GO:0044237	cellular metabolic process
3B	IWA8004	0.344226		9K-ANCHOR	TTTGATTTTGATCCCAAGTACATTGACTGGGAAGATTATTTCTACAGTGTGCACATCCCCGGTGTGCTCAAATATACGCGTGATTGAGTTATGATTTAAC[T/C]AGCCAAATTTCCAGTGCAGTAACTAGCCATGGAAATACAATTAATATTCGTCTATTCTTGTTATCAAACACATATGTATTTGTATTGTACTCCATTTGTT	Bradi3g20000.1	3e-154	76.47	255	LOC_Os08g20200.1	4e-136	69.02	255	long-chain-fatty-acyl-CoA reductase activity	Pfam:07993	Male sterility protein	Panther:11011	MALE STERILITY PROTEIN 2-RELATED	KOG:1221	Acyl-CoA reductase	GO:0006694	steroid biosynthetic process	GO:0044237	cellular metabolic process
3B	IWB62540	0.667936		90K-PROJECTED	AGCAAAATCATCTAAAAGCTTATGACAATCTGGGAATTGTGCATCATCAA[T/C]TGCCAGAGTTACCCGGATAGTGCTACCGTAGTTTAGGAAGTGCATGATCA	Bradi3g18630.1	2e-149	56.76	481	LOC_Os01g56360.1	2e-137	53.46	477	Bradi3g18630.1	Pfam:06974	Protein of unknown function (DUF1298)	Pfam:03007	Wax ester synthase-like Acyl-CoA acyltransferase domain	GO:0004144	diacylglycerol O-acyltransferase activity
3B	IWB4522	0.667936		90K-PROJECTED	AAGGGCTTCCGCTACAAGATGCGCTTCGTGTATGCTCACTTCCCCATCAA[T/C]GCCTCCATCACCGCCGCCAACCGGGGCATCGAGATCAGGAACTTCCTCGG	Bradi1g21850.1	1e-11	87.88	33	LOC_Os02g01332.1	2e-10	84.85	33		Pfam:00347	Ribosomal protein L6	Panther:11655	60S/50S RIBOSOMAL PROTEIN L6/L9	KOG:3255	60S ribosomal protein L9	GO:0005840	ribosome	GO:0006412	translation	GO:0019843	rRNA binding	GO:0003735	structural constituent of ribosome
3B	IWA195	0.688453		9K-ANCHOR	TATGTTTSTTTCTTTGACATGGAGTTTGCGGTAGCTCCATTGGTAGTGTTCTCTTCTGCT[T/C]AGATAAACATATGTGGAACGTGCACGTTCTGAAGCTAGTGTTTCTCTTGTATTTTGGCTA	.	.	.	.	.	.	.	.
3B	IWA194	0.688453		9K-ANCHOR	TTGTGTTCGCAGTCCGGTAAATTTGTGAAACAT[T/G]GACAGAGCATGCGACGCTTAGTCCCCCTGTAAATTGCCTTAACATTTATGCTTATGTTTS	.	.	.	.	.	.	.	.
3B	IWB41429	0.688453		90K-PROJECTED	GATGCTCTGGAATGGTGGAGGGGGCACTCCTCCCGTTACCCACGGCTCTC[A/G]TTGATGGCCCGTGACTTTTTGGCAATCCAAGGGACCTCCTTGGATCCTGA	Bradi2g00992.1	5e-91	95.33	107	LOC_Os01g02100.1	7e-84	89.72	107		Pfam:05699	hAT family C-terminal dimerisation region	Panther:10775:SF9	HAT DIMERISATION DOMAIN-CONTAINING PROTEIN / BED ZINC FINGER DOMAIN-CONTAINING	KOG:1121	Tam3-transposase (Ac family)	GO:0046983	protein dimerization activity
3B	IWB29578	0.688453		90K-PROJECTED	TAGAGATTGCTGCCCCAAAACTTGGCCGGCTGGTTGGTGCGGTAGTTGCG[A/G]TCGAGGGCCTTGATCTTCTCCATGTCCTCGACGGAGATGTCGAAGTCGAA	Bradi3g02340.1	2e-158	96.44	281	LOC_Os02g03100.2	7e-153	92.88	281	oxidoreductase, aldo/keto reductase family protein, putative, expressed	Pfam:00248	Aldo/keto reductase family	Panther:11732	ALDO/KETO REDUCTASE	KOG:1577	Aldo/keto reductase family proteins	GO:0055114	oxidation-reduction process	GO:0003824	catalytic activity	EC:1.1.1.200	Aldose-6-phosphate reductase (NADPH).
3B	IWA3271	0.688453		9K-ANCHOR	ACCTGAAGTATGTACCATCTCACAAGTTTTTAGCCTTTAACTCAGGCCCGAGAATGTGCCTCGGAAAGGACATCGCTATTATGCAGATGAAGACTGTCGT[T/C]GCCACAATGGTGTGGAACTTCGATGTGCAAGCAGTGGAAGGGCAGAGCATTCAACCCAAGCCGTCTTGTATACTGGAGATGAAGAATGGGCTCATGGTTA	Bradi3g19220.1	5e-63	72	150	LOC_Os08g16260.1	4e-54	65.49	142	cytochrome P450 protein, putative, expressed	Pfam:00067	Cytochrome P450	Panther:24296	FAMILY NOT NAMED	KOG:0157	Cytochrome P450 CYP4/CYP19/CYP26 subfamilies	GO:0016705	oxidoreductase activity, acting on paired donors, with incorporation or reduction of molecular oxygen	GO:0020037	heme binding	GO:0008152	metabolic process
3B	IWB38902	0.688453		90K-PROJECTED	AAATGCTACCTGGATTCATCTGTCTATTGCAGCTGTTGGAGGAATATGAT[A/G]TTGCTTGATAGATCTTAACCTTCCTCAGTTTTCGGGCATGAAGTATAATG	Bradi3g58951.1	4e-118	86.97	261	LOC_Os08g14830.1	6e-74	45.49	255	NB-ARC domain containing protein, expressed	Pfam:00931	NB-ARC domain	Panther:11017	LEUCINE-RICH REPEAT-CONTAINING PROTEIN	GO:0005623	cell	GO:0000166	nucleotide binding	GO:0006950	response to stress
3B	IWB41804	0.789347		90K-PROJECTED	GAGGAATTCCAGGAGGAAGATGTCTCTGATGGAGATTCAGACTCGAACGA[T/C]GAGAGCAAGGGGCCGGAAGTAAAGCTTTTCATCAGCGGAGTAGTTCATAA	Bradi2g00697.2	0	89.45	512	LOC_Os01g01790.1	0	87.28	511	expressed protein	Pfam:12014	Domain of unknown function (DUF3506)					GO:0008152	metabolic process	GO:0003677	DNA binding	GO:0006950	response to stress	GO:0016020	membrane
3B	IWA7918	1.02081		9K-ANCHOR	CTCGCTCTGCTGCCTTGATCAACCAGAAATGCCATGTGAAGAACAAAGACATCAGGAAGTTCTTGGACGGTATCTACGTCAGCGACAAGGGCGCCATCAA[A/G]GAAGAGTAGTGTTGTAGTGACCTATCTGCCGCAACCCCTTTGTAGCTTTTAACAGAAACTGCCTTATAGGGTGGGTGTTTTTTTTTGAGTGAAGAATCAC	Bradi1g21850.1	2e-46	93.81	97	LOC_Os02g01332.1	4e-44	90.72	97	ribosomal protein L6, putative, expressed	Pfam:00347	Ribosomal protein L6	Panther:11655	60S/50S RIBOSOMAL PROTEIN L6/L9	KOG:3255	60S ribosomal protein L9	GO:0019843	rRNA binding	GO:0005886	plasma membrane	GO:0005730	nucleolus	GO:0016020	membrane
3B	IWB67770	1.56089		90K-PROJECTED	CCTGCACCCTATTACTACTTACGGAGGCGCCAGAGCAAATGCATACGAGA[T/C]CTTCAAAGATTCATGTGTGCTGATGAATTTGGCGGTGCAAGAAAATGACG	.	.	.	.	.	.	.	.
3B	IWB9999	1.56089		90K-PROJECTED	TGTGGGATGGATCAAAGTAGATGTACACATGTGTTCAAGACTCAGGCCTA[T/C]AGTTTTGTGATGATGTTATAGTTGTAGCTTGAAAGATTTCTTCCATTGCA	.	.	.	.	.	.	.	.
3B	IWB8884	1.56089		90K-PROJECTED	TGAAGCTTGCACGCGTGGAAGATCTGACCAGTGCTATCGCATCTGTAACA[A/G]TGACTGCAACAACAACTGCAAGAAGAAAGGGTGACATGCATAGGAATGAC	.	.	.	.	.	.	.	.
3B	IWB67769	1.56089		90K-PROJECTED	TCAACCCTGCACCCTATTACTACTTACGGAGGCGCCAGAGCAAATGCATA[T/C]GAGATCTTCAAAGATTCATGTGTGCTGATGAATTTGGCGGTGCAAGAAAA	.	.	.	.	.	.	.	.
3B	IWB67768	1.56089		90K-PROJECTED	GCACTTCAAAATCTGCTATTGGCCGACTTCACTCAAGCAGGTTGGTTCTT[T/C]CATCAACCCTGCACCCTATTACTACTTACGGAGGCGCCAGAGCAAATGCA	.	.	.	.	.	.	.	.
3B	IWB1428	1.56089		90K-PROJECTED	GAGGAGAAGGTGAAGACTAATCAGTTGGTAGAATTGATTGACAATAAGAG[T/C]AACGATATGCTAGCACATAAACAGGATGTAATTGAGATGATGAAGCTCGC	Bradi2g01200.1	1e-07	72.73	33	.	.	.	.	Thaumatin-like			Panther:24420	LEUCINE-RICH REPEAT RECEPTOR-LIKE PROTEIN KINASE	KOG:1187	Serine/threonine protein kinase	GO:0016301	kinase activity	GO:0004872	receptor activity	GO:0009607	response to biotic stimulus	GO:0007165	signal transduction
3B	IWB62220	1.56089		90K-PROJECTED	GTGCCATATGCCTTGAGAAACATTTCAACCTTCATATTTATCTCTTCATT[A/G]TACCTTGACTTCAAGGACAGATAGAGCGTTGTGGCCACCATCACCGAAAG	Bradi2g01320.1	6e-74	87.63	97	LOC_Os01g02400.1	2e-68	80.2	101	protein kinase family protein, putative, subfamily LRK10L-2	Pfam:00069	Protein kinase domain	Panther:24420	LEUCINE-RICH REPEAT RECEPTOR-LIKE PROTEIN KINASE	KOG:1187	Serine/threonine protein kinase	GO:0005524	ATP binding	GO:0006468	protein phosphorylation	GO:0004672	protein kinase activity
3B	IWB75019	1.56089		90K-PROJECTED	GCCGCGGCCAACACCGAGAGGTTCGAGAATCGGCTCAAGAAGCCGACAAC[T/G]TTCCTCTGCAAGCACAAGTTTAGGAATGAACTGCCAGACCCAAGTGCGCA	Bradi3g16550.1	4e-13	93.94	33	LOC_Os08g06070.1	3e-12	90.91	33	ELF7, putative, expressed	Pfam:03985	Paf1					GO:0006464	cellular protein modification process	GO:0003674	molecular_function	GO:0016043	cellular component organization
3B	IWB67389	1.56089		90K-PROJECTED	TCCCCCCTTACTTCCCAGTGATATTCCCGAATCCAGGAGTACTGGAAGTC[T/C]TCATTTTCATCATCCAAGTCCTTGACAAGCTCATGGGGTGCTGGAGCCAT	Bradi3g16550.1	1e-13	93.94	33	LOC_Os08g06070.1	4e-12	81.82	33	ELF7, putative, expressed	Pfam:03985	Paf1					GO:0006464	cellular protein modification process	GO:0003674	molecular_function	GO:0016043	cellular component organization
3B	IWB67388	1.56089		90K-PROJECTED	AGCTTGGTAGGAAGAGGCAAATATTTTGCTTCATCGTCATCAAATGAGAC[A/G]AGGTAAGTCGTTGGATCTTGCTTGTCATCCCCCCTTACTTCCCAGTGATA	Bradi3g16550.1	2e-13	90.91	33	LOC_Os08g06070.1	4e-13	90.91	33	ELF7, putative, expressed	Pfam:03985	Paf1					GO:0006464	cellular protein modification process	GO:0003674	molecular_function	GO:0016043	cellular component organization
3B	IWB64989	1.56089		90K-PROJECTED	AAGGAGAGGCCAACCGACAAAGGCATGTCTTGGCTGGTGAAAACACAGTA[T/C]ATTTCTCCACTTACTACTGATGCAGCCAAAATGTCAATCACTGAAAAGCA	Bradi3g16550.1	0	88.69	451	LOC_Os08g06070.1	0	84.55	453	ELF7, putative, expressed	Pfam:03985	Paf1					GO:0006464	cellular protein modification process	GO:0003674	molecular_function	GO:0016043	cellular component organization
3B	IWB23457	1.56089		90K-PROJECTED	TCTATTGATCATTCATAATCGTCTTCACTGTACTGCTCTGTATCTTCTAC[A/G]CGAGAATGCCTCCGATGCTCCTCAAGATCATCATCAACAGAAGATCTTCG	Bradi3g16550.1	0	82.61	46	LOC_Os08g06070.1	0	82.98	47	ELF7, putative, expressed	Pfam:03985	Paf1	Panther:23188	FAMILY NOT NAMED			GO:0006464	cellular protein modification process	GO:0003674	molecular_function	GO:0016043	cellular component organization	GO:0009908	flower development
3B	IWB31190	1.56089		90K-PROJECTED	GCAATCACCGCCTACGGGCAACCACAGGCACTGATCATGCACTTCCTAAA[T/C]TACGGTAGCACTATCCGGGTAACTCTGGCAGTTGATGACGAACAATTCCC	Bradi3g18630.1	9e-22	57.5	80	LOC_Os01g56360.1	3e-18	56.72	67		Pfam:06974	Protein of unknown function (DUF1298)	Pfam:03007	Wax ester synthase-like Acyl-CoA acyltransferase domain			GO:0004144	diacylglycerol O-acyltransferase activity
3B	IWB53982	1.59056		90K-PROJECTED	GAAAGCTACATCATATCTTTCAAAGAAATTTGTAGTCGCAGCTCCATTGA[T/C]AATGACATCTATGTCCTTGGACAATTCCTCGAGCTGGGCATTGTCTAGTC	Bradi3g20000.1	4e-84	74.58	59	LOC_Os08g20200.1	1e-71	63.93	61	long-chain-fatty-acyl-CoA reductase activity	Pfam:07993	Male sterility protein	Panther:11011	MALE STERILITY PROTEIN 2-RELATED	KOG:1221	Acyl-CoA reductase	GO:0006694	steroid biosynthetic process	GO:0044237	cellular metabolic process
3B	IWB43766	1.59056		90K-PROJECTED	GCATAAACTCCAGAACATGCTCTGGGAGCTGCCCATACTACGCTCTTTTC[T/C]GGCATCTGGCAAACACTACACCATATGTGCAGTAGACTTGCAAACATACT	Bradi3g20000.1	0	75.43	521	LOC_Os08g20200.1	0	68.88	527	long-chain-fatty-acyl-CoA reductase activity	Pfam:07993	Male sterility protein	Panther:11011	MALE STERILITY PROTEIN 2-RELATED	KOG:1221	Acyl-CoA reductase	GO:0006694	steroid biosynthetic process	GO:0044237	cellular metabolic process
3B	IWA4796	1.88137		9K-ANCHOR	CTGAAGCAGGTACTGACGGAGGAAGAAGAAGCGGATGCTGCAGCTAGCACACGGCGATGTTGAGCGCCGATAGCTTGTGTGCATGGTTCTTGCCCTGCTT[T/C]TTGGATGAGCTTGCTGCAGGATGTTGTTGCTGCTGCTGCTGCTGCCGTGGCTTGCTGCTGCTGTGGTATTTGCAGTGGCTGTCGTGTCTGTCGCGGCTTG	Bradi4g14870.1	3e-160	74.25	400	LOC_Os11g38010.1	2e-124	64.01	414	targeting protein for Xklp2, putative, expressed	Pfam:06886	Targeting protein for Xklp2 (TPX2)					GO:0008150	biological_process	GO:0005575	cellular_component	GO:0003674	molecular_function
3B	IWB8528	1.92885		90K-PROJECTED	TCATTCAGTCGATTTTCTTAGTGATGAAGAGTCTAAAAAATTGTTTGATC[A/G]AAGTGTTTCTGAATCCAACAACAACATAGGTAGTGAGAAAGAACTCCCAC	.	.	.	.	.	.	.	.
3B	IWA6038	1.92885		90K-PROJECTED	GTCATGAGATTTCATCTGGATGCACCATAGTCCGACGATGCACAACTTCCTCTCCAACTCATGCATCTGAGCATCAACATGAGCATATATCTCACCCACA[T/C]GGTCTTGTTGGGTTAGTCGGTCATACACCCATGCCGGGTAGTATGCTTGGCTAGAATTTCCTGTATTCGGATCGGCGTTCCTTCTTCCTCCAGCCATCTC	Bradi2g01310.1	0	70.45	670	LOC_Os01g02570.1	0	63.57	678	protein kinase family protein, putative, expressed, subfamily LRK10L-2	Pfam:00069	Protein kinase domain	Panther:24420	LEUCINE-RICH REPEAT RECEPTOR-LIKE PROTEIN KINASE	KOG:1187	Serine/threonine protein kinase	GO:0005524	ATP binding	GO:0006468	protein phosphorylation	GO:0004672	protein kinase activity
3B	IWB25022	2.54312		90K-PROJECTED	GACACAATGCTATGAGATCACAGGAGCAGGCCATCAGCGCTGACAGTTTC[A/G]TTTTCATGGTTGAAGATCATAGCATTGCGTCACTTCGAGAAATCCGTACA	.	.	.	.	.	.	.	.
3B	IWB36538	2.54312		90K-PROJECTED	CACTCGAGACAACTCTTAATGAGTTCTAGCAACCGAAGACAGAATATTTG[T/C]GTAGGATGCAACAAAGTTGCATGTCATGAGATTATTGAATACGTTGAGTA	Bradi3g59890.1	9e-10	50.7	71	LOC_Os02g50350.2	3e-15	68.42	38	dihydroorotate oxidase activity, dihydrouracil dehydrogenase (NAD+) activity, FAD binding, dihydropyrimidine dehydrogenase (NADP+) activity	Pfam:01180	Dihydroorotate dehydrogenase	Panther:11938	FAD NADPH DEHYDROGENASE/OXIDOREDUCTASE	KOG:1799	Dihydropyrimidine dehydrogenase	GO:0055114	oxidation-reduction process	GO:0006222	UMP biosynthetic process	GO:0004152	dihydroorotate dehydrogenase activity
3B	IWB24605	2.54312		90K-PROJECTED	GAATATTTGTGTAGGATGCAACAAAGTTGCATGTCATGAGATTATTGAAT[A/G]CGTTGAGTAATTTGGAATGGAAACATTTTTGGTTAAATAGGATGCTCTTG	Bradi3g59890.1	1e-12	51.85	81	LOC_Os02g50350.2	2e-21	58.33	60	dihydroorotate dihydrogenase protein, putative, expressed	Pfam:01180	Dihydroorotate dehydrogenase	Panther:11938	FAD NADPH DEHYDROGENASE/OXIDOREDUCTASE	KOG:1799	Dihydropyrimidine dehydrogenase	GO:0006139	nucleobase-containing compound metabolic process	GO:0055114	oxidation-reduction process	GO:0009991	response to extracellular stimulus	GO:0007154	cell communication
3B	IWA6471	2.86657		9K-ANCHOR	CTCCCAAGTCCAGAGTGAAGGCGCACGCTCTGCTCGACCTGCTGCGCAACTCGCCCTACTCGAGGTCGAAGCTGCAGCCCAACACCCTGGAGAACATCGT[T/C]AGCAACATTGCTTCTCAGATCGATGGGGAGGACCGTGGTGGGAAGGCCAAGAAGATGCTCGCCGAGATGGTGAAGGTCAGCATGGAGCAGAGCTTGAGGC	Bradi2g01100.1	6e-132	97.84	139	LOC_Os01g02200.1	2e-125	94.2	138		Pfam:04826	Armadillo-like	Panther:23315	BETA CATENIN-RELATED ARMADILLO REPEAT-CONTAINING	KOG:2160	Armadillo/beta-catenin-like repeat-containing protein	GO:0005515	protein binding
3B	IWB8756	2.96747		90K-PROJECTED	CTTGGACCTACCCTTGTAACACCTAATCAGTGGATTAATCGAGTATCTGA[T/G]AGGGATTTGAGTAATTGGCTATTATACAATAGTACTACTATTTCATCATG	.	.	.	.	.	.	.	.
3B	IWB66050	3.41259		90K-PROJECTED	GGATGGTGCTCCTCTTATTGCTTAGCTTATTAGATACGATGTTTCTCTCC[A/G]ACG	.	.	.	.	.	.	.	.
3B	IWB50465	3.41259		90K-PROJECTED	CAGCTTTACGTACGTACGCAGTTCATGGCAGTCTTGATGAGCTTGACATC[A/G]TCAAAGCTAAGGGTCCGATGAACAAAACGCTTGCGGCTGCGAGACTGGTG	Bradi2g51150.1	2e-19	61.19	67	LOC_Os01g56370.1	3e-19	64.18	67	wax synthase, putative, expressed	Pfam:03007	Wax ester synthase-like Acyl-CoA acyltransferase domain					GO:0008150	biological_process	GO:0005575	cellular_component	GO:0004144	diacylglycerol O-acyltransferase activity	GO:0003674	molecular_function
3B	IWB8037	3.65592		90K-PROJECTED	GCCTGAGTAGGACTTCCAGCTACCGCTGAAACTTCTTCCGTGTTCTGTGG[T/C]TAGGAAAGTTCTGTGGTTTCTGGAAATGAATGAACGCTATCACTGTTTAG	.	.	.	.	.	.	.	.
3B	IWB7464	3.65592		90K-PROJECTED	AGCACGCCCATTGATCACGCGATCAACGCCGTCGTCGAGTGTCCTCTCCT[A/G]CCCTGCTGCAGACTGCAGTAGCTTCGTGTAAGAATAAAATAAAAATGAAC	.	.	.	.	.	.	.	.
3B	IWB70488	3.65592		90K-PROJECTED	TGGGCCAACAATACTGTCCCCCATACCTGGCCTCGTACCGGCCTTCTCTG[T/C]TGGTATCAACTCTCTTGAACAGCGTACCAGGTTTGCAGTTTCACCTCCGT	.	.	.	.	.	.	.	.
3B	IWB55906	3.65592		90K-PROJECTED	TTCCTCCCTCGCTCTCGCGGTGGCGGTGCTGGCAATCATCTGCTGTTTCA[T/C]GCCACGCTCAACGACGGCAATCCGAGTTGTTCCCGACGGACTCCATGGGC	.	.	.	.	.	.	.	.
3B	IWB4652	3.65592		90K-PROJECTED	CCACAGCTCGCGTGACCTTTCTTGTAGCTCATGGTGACCACAGAGACACC[A/G]CATCCACCACCACAGCCTGATCCACAACCACCACACTTAGAATCAGCCAC	.	.	.	.	.	.	.	.
3B	IWB26152	3.65592		90K-PROJECTED	TGCACACGGACACAGGGATACAGATACATATATGGAGACATGGAATACGG[T/C]ATTTTCCAGAAACAGCCATACGGCGACACGGGAGTATATATATACATAAA	.	.	.	.	.	.	.	.
3B	IWB17659	3.65592		90K-PROJECTED	TCGTGCCTCGGCAAGGAGAAGGAGGACTTCGTCCAGCTGCAGGCCCCGACCACCGGCACGCCGCAAGGAGACACTGAAGACGAAGAAGATGATGATTGGTGAAACTTCCGAGAATTTTGCCGCG[A/C]GTGGAACTGTATGCGATCTTGTAATGTGATTCAGCAACACAAGAAGGACGTACGAGTTTTGTCCGTAAGTCTAGAGTTATTGGCCATGCAGAGGACGAATTGTCGTATCACAACAATTGAATAAA	.	.	.	.	.	.	.	.
3B	IWB11923	3.65592		90K-PROJECTED	TGCAGAACCTGCAGATTCCCCCCAAGCCCTTTGTGTCGTCTGACAATCGC[T/C]GTATGCCACAAAACACGACAAACAGATGAATATGCACTGTGTTTTTGTGT	.	.	.	.	.	.	.	.
3B	IWB11657	3.65592		90K-PROJECTED	TAGCTAGACACCGCGGCGGACGTCGGCGGCGACGCTAGACCTTGGTGCAC[T/C]TGGGCCCGGGCCAGCCGAAGTACGGGTCGCCGCACACGCGGAGGGAAGTG	.	.	.	.	.	.	.	.
3B	IWB57993	3.65592		90K-PROJECTED	AAACTGCCCAAAGGCATGGCAATTGTCATACCTATTCCAATTATGCATCG[A/C]GACAAGGAGGTTTGGGGTGATGACGCAGATGAATTCAAGCCACTGAGATT	Bradi1g61420.1	0	62.62	519	LOC_Os03g25480.1	3e-177	58.69	518	testosterone 6-beta-hydroxylase activity, testosterone 16-alpha-hydroxylase activity	Pfam:00067	Cytochrome P450	Panther:24282	FAMILY NOT NAMED	KOG:0157	Cytochrome P450 CYP4/CYP19/CYP26 subfamilies	GO:0055114	oxidation-reduction process	GO:0005506	iron ion binding	GO:0020037	heme binding
3B	IWB4668	3.65592		90K-PROJECTED	CGACATACTTTGTCACTGAGATCAACTATACCGATTCATCCTTCTGGGTC[A/G]TCGATGCCAACTTGGACATGAACAGCAGTTGTCCTCTTCCTCACTGGGAT	Bradi2g01180.1	6e-13	90.91	33	LOC_Os01g02700.1	6e-08	62.5	32	protein kinase family protein, putative, expressed, subfamily LRK10L-2	Pfam:00069	Protein kinase domain	Panther:24420	LEUCINE-RICH REPEAT RECEPTOR-LIKE PROTEIN KINASE	KOG:1187	Serine/threonine protein kinase	GO:0005524	ATP binding	GO:0006468	protein phosphorylation	GO:0004672	protein kinase activity
3B	IWB6979	3.65592		90K-PROJECTED	GCGACATATTATGTGTCTGGAATCAACTACAATGATTCTACCTTCTGGAT[T/C]GTCGATGCTGACTTGGTTTTACACAACACCTGCCCTCTACCACGGTGGGT	Bradi2g01310.1	4e-12	81.82	33	LOC_Os01g02610.1	1e-07	63.64	33	protein kinase family protein, putative, expressed, subfamily LRK10L-2	Pfam:00069	Protein kinase domain	Panther:24420	LEUCINE-RICH REPEAT RECEPTOR-LIKE PROTEIN KINASE	KOG:1187	Serine/threonine protein kinase	GO:0005524	ATP binding	GO:0006468	protein phosphorylation	GO:0004672	protein kinase activity
3B	IWB46712	3.65592		90K-PROJECTED	GAAAGGATTAATCAGTTGCTATCTTCAAGAAAGCGTGAAAGGGAGACTGT[A/G]CGCAAATTGATGTATTTTCTGAACATGGAGGAACAGCGGATCCAAAGGGA	Bradi2g01550.1	2e-153	75.96	208	LOC_Os01g03070.1	9e-140	67.61	213	ATPase activity, coupled	Pfam:01399	PCI domain	Panther:14005	EUKARYOTIC TRANSLATION INITIATION FACTOR 3, THETA SUBUNIT	KOG:2072	Translation initiation factor 3, subunit a (eIF-3a)	GO:0005515	protein binding
3B	IWB74707	3.65592		90K-PROJECTED	AAAAGTGCCAGGGCACTAGCAGTCTTCAAATGTCCTGCAAATGATACTGG[A/C]TCTTTGTCCGGATTGCTTGCGGAGAAGACATTAAATGTCCCACCAAGAGA	Bradi2g01827.1	2e-10	87.1	31	LOC_Os01g03510.1	2e-10	87.5	32	WD domain, G-beta repeat domain containing protein, expressed	Pfam:00400	WD domain, G-beta repeat	Panther:19856	WD-REPEATCONTAINING PROTEIN (WDR1)	KOG:0318	WD40 repeat stress protein/actin interacting protein	GO:0005622	intracellular	GO:0005829	cytosol	GO:0005515	protein binding	GO:0000166	nucleotide binding
3B	IWA5203	3.65592		9K-ANCHOR	CTCTTGGTTTTGTATTGTCAACATCTCGAGCAGCATCAGAGATACATCCTTTGTTAACATCTGGGGGCATAGAAATTACTGATTTTGATGCCTTCATATG[T/C]AGCAGTGGCAGTGATCTTTGCTATCCATCTTCAAATTCAGAAGACATGCTTAGCCCTGCCGAGCTTCCATTTATGATCGATCTTGATTATCACTCTCAGA	Bradi2g58860.1	0	75.81	62	LOC_Os01g69030.1	0	75.81	62	sucrose-phosphate synthase, putative, expressed	Pfam:00862	Sucrose synthase	Pfam:00534	Glycosyl transferases group 1	KOG:0853	Glycosyltransferase	GO:0008152	metabolic process	GO:0009058	biosynthetic process	GO:0005975	carbohydrate metabolic process	GO:0016740	transferase activity
3B	IWB30730	3.65592		90K-PROJECTED	AACATGACGGTGGTTGTCGGTGAAAGCGGCGATACAGATTATGAAGGGCT[A/G]CTCGGAGGCGTGCAGAAGACCATCGTACTCAAAGGCTCGTTTAATTCTGC	Bradi2g58860.1	0	75.81	62	LOC_Os01g69030.1	0	75.81	62	sucrose-phosphate synthase, putative, expressed	Pfam:00534	Glycosyl transferases group 1	Panther:12526	GLYCOSYLTRANSFERASE	KOG:0853	Glycosyltransferase	GO:0016740	transferase activity	GO:0009058	biosynthetic process	GO:0005975	carbohydrate metabolic process	GO:0005985	sucrose metabolic process
3B	IWB57529	3.65592		90K-PROJECTED	GATATGTGCTTGCTGATCCTTCGAGTGTGCTACCATGGCAACCATCATAG[T/C]GCTCACCACCATGTCCCCTGGAATCACATCCATTATCAAATCCAGGTCAG	Bradi3g20000.1	5e-107	66.08	286	LOC_Os08g20200.1	7e-93	60.49	286	long-chain-fatty-acyl-CoA reductase activity	Pfam:07993	Male sterility protein	Panther:11011	MALE STERILITY PROTEIN 2-RELATED	KOG:1221	Acyl-CoA reductase	GO:0006694	steroid biosynthetic process	GO:0044237	cellular metabolic process
3B	IWB48564	3.65592		90K-PROJECTED	TCCCGAGCCCATACTCTGGTGTCCATGTAGCCAACAGTTCCAGGCATGCT[T/C]GCAGTGATTGTAGAGCTGTCATCACCTAGTAACAACCTTGCAATGCCAAA	Bradi4g30827.1	7e-104	71.54	267	LOC_Os10g13970.1	8e-99	68.25	274	receptor-like protein kinase 2 precursor, putative, expressed	Pfam:07714	Protein tyrosine kinase	Panther:24420	LEUCINE-RICH REPEAT RECEPTOR-LIKE PROTEIN KINASE	KOG:1187	Serine/threonine protein kinase	GO:0016301	kinase activity	GO:0007165	signal transduction	GO:0005515	protein binding
3B	IWB57156	3.65592		90K-PROJECTED	GGCCCGTACCAAGCGGTGGTGGGATCACGGAAGGCGCTGGCGTTGATGCC[A/G]TGGTCGGGGTTGATGATGGGGTTATAGTCGGGCTTGACCCACTTGCGGAG	Bradi5g09430.1	2e-110	88.67	203	LOC_Os04g33720.1	2e-105	81.68	202	glycosyl hydrolases, putative, expressed	Pfam:00251	Glycosyl hydrolases family 32 N-terminal domain			KOG:0228	Beta-fructofuranosidase (invertase)	GO:0008152	metabolic process	GO:0005975	carbohydrate metabolic process	GO:0016787	hydrolase activity
3B	IWB35536	3.86958		90K-PROJECTED	TTTTTTTTTTTTTTTTTTTTTTGAACCACAATCCAGTGAAGCCGTCCATGCATGGCAACAAAC[A/G]TGTTTGCAAACCGCTAGATGGGTCATCGTGCAATGGTCGTTCACCCTATATGTCATGTGCACAGTAGTTTCCTAAGACCGACAGAGTGCAGCAAGGCAGT	.	.	.	.	.	.	.	.
3B	IWB65737	3.86958		90K-PROJECTED	GCC[T/C]CATGATGTTGATCTTGATAGTGAAGAAGCGAATGAAGTTGGCTCAGATTC	.	.	.	.	.	.	.	.
3B	IWB2086	3.86958		90K-PROJECTED	GCACCGTCACCAGTAGGAGCAGAAGCAAGGTCTTTTGGAGCAACTCTGAC[A/G]CCGGAGCACTGCCCAAAAAACGGTCGGCAGGCAGCTTCATCACCATACAC	.	.	.	.	.	.	.	.
3B	IWB12193	3.86958		90K-PROJECTED	TCTATGGTGTTCACATTCCTGGTGTGCTTAAATATTGTGTTTAACTGGCC[A/G]AATCTCCAGCAAGTTACTAGCCATGGATATACAATAATTGTACTAGGCCT	.	.	.	.	.	.	.	.
3B	IWB58566	3.86958		90K-PROJECTED	GGATTCGGCGGCGTGGGAAAGACCACTATTGCAATGGCTTTGTACCAAAA[T/C]GTCAGGGATAAATTTGATTATCGGGCATCAGTCACTGTGTCTCAGAACTA	Bradi1g01250.1	0	69.16	642	LOC_Os11g29050.1	0	46.67	15	NBS LRR	Pfam:00931	NB-ARC domain	Panther:23155	LEUCINE-RICH REPEAT-CONTAINING PROTEIN	KOG:4658	Apoptotic ATPase	GO:0043531	ADP binding	GO:0006915	apoptotic process	GO:0005524	ATP binding
3B	IWB63733	3.86958		90K-PROJECTED	AATATGGTCCATATTACTATCCCCCTAAAGCTGAATTACTGCCTCTTGCA[T/C]ACAGTGTCGCTAGCTTTGTTAGATGTTCTCAGGAAGTAAGGAACAATGGT	Bradi2g01310.1	0	68.84	661	LOC_Os01g02570.1	0	62.95	672	protein kinase family protein, putative, expressed, subfamily LRK10L-2	Pfam:00069	Protein kinase domain	Panther:24420	LEUCINE-RICH REPEAT RECEPTOR-LIKE PROTEIN KINASE	KOG:1187	Serine/threonine protein kinase	GO:0005524	ATP binding	GO:0006468	protein phosphorylation	GO:0004672	protein kinase activity
3B	IWB12194	3.86958		90K-PROJECTED	CTAAATTTGATCAAAGATACCAAGAGAGAACTAAGGGCTAGCAGTTCCAC[A/G]GAGAAAGCTGAGAGGAAAACCATGAAGGAGCTTGGCCTCAAGAGGGCGCG	Bradi2g47120.1	2e-08	78.79	33	LOC_Os08g20200.1	6e-06	67.65	34	long-chain-fatty-acyl-CoA reductase activity	Pfam:07993	Male sterility protein	Panther:11011	MALE STERILITY PROTEIN 2-RELATED			GO:0016620	oxidoreductase activity, acting on the aldehyde or oxo group of donors, NAD or NADP as acceptor	GO:0055114	oxidation-reduction process
3B	IWA5202	3.86958	QTL-tagging SNP	9K-ANCHOR	ATAAGCAATTGTGGGCAAAATGCCGTCAGAATGGTCTGGATAATATCCATCGATTTTCTTGGCCTGAACATTGCAAAAACTATTTGTCACGGGTTGGTAC[A/G]CTCAAGTCTAGACATCCACGATGGCAAAAGAGCGATGATGCTACTGAAGTTTCTGAAACAGATTCACCTGGTGACTCTTTGAGGGATATTCATGATATAT	Bradi2g58860.1	0	75.81	62	LOC_Os01g69030.1	0	75.81	62	sucrose-phosphate synthase, putative, expressed	Pfam:00862	Sucrose synthase	Panther:12526	GLYCOSYLTRANSFERASE	KOG:0853	Glycosyltransferase	GO:0016740	transferase activity	GO:0005975	carbohydrate metabolic process	GO:0005985	sucrose metabolic process
3B	IWB54306	3.86958		90K-PROJECTED	GCGAACAACCATCATATTTTCAAATGCCCTTGGACCAGTTGAACATATGG[T/C]GTTATGTGGGCACCCAGTTGCCTTCATGGCACCTAGTATCTACGGTCCGC	Bradi3g18630.1	3e-29	52.46	122	LOC_Os01g56360.1	4e-27	59.78	92	-	Pfam:06974	Protein of unknown function (DUF1298)	Pfam:03007	Wax ester synthase-like Acyl-CoA acyltransferase domain			GO:0004144	diacylglycerol O-acyltransferase activity
3B	IWB51224	3.86958		90K-PROJECTED	GGGCAACACTGAGTAATGGCAGTTGTATTTGTGCTCACATACCCAATGAA[T/C]GAATTAAAATTATATATGAAACTTTGTGTAATGCTAGTATGTTGTTTATA	Bradi3g18630.1	3e-29	52.46	122	LOC_Os01g56360.1	4e-27	59.78	92	-	Pfam:06974	Protein of unknown function (DUF1298)	Pfam:03007	Wax ester synthase-like Acyl-CoA acyltransferase domain			GO:0004144	diacylglycerol O-acyltransferase activity
3B	IWB53980	3.86958		90K-PROJECTED	GTGCTGGTTATAATGCTCGGGCGGATGATGACAACCGGAAAGTCTATTGG[T/C]AGGTTCCCCATAATCATCTCCCCCATTGCCTTGGTGAAGACATAGGTGTT	Bradi3g20000.1	4e-84	74.58	59	LOC_Os08g20200.1	1e-71	63.93	61	long-chain-fatty-acyl-CoA reductase activity		long-chain-fatty-acyl-CoA reductase activity	Pfam:07993	Male sterility protein	Panther:11011	MALE STERILITY PROTEIN 2-RELATED	KOG:1221	Acyl-CoA reductase	GO:0006694	steroid biosynthetic process	GO:0044237	cellular metabolic process
3B	IWB6430	3.86958		90K-PROJECTED	GAGGATGCTGTACAAAAATTTTCAGAAGCTGTTAGTGCTGGCACAAAGGA[T/C]GAGTCTGGTGAGAAAGCTGAGGCCACCACAGGCTCCAATAAATGGCCATC	Bradi3g20120.1	9e-10	81.82	33	.	.	.	.	sucrose-phosphate synthase, putative, expressed	Pfam:00862	Sucrose synthase	Panther:12526	GLYCOSYLTRANSFERASE	KOG:0853	Glycosyltransferase	GO:0016740	transferase activity	GO:0005975	carbohydrate metabolic process	GO:0005985	sucrose metabolic process
3B	IWB57531	3.86958		90K-PROJECTED	ATATCTGGAACTTCAGATTGCTTATGGTGCTTGGGGTATGCCACTTGCCC[A/G]TATAGATCATACTTGTCAATTAACTTGAGTACTGATGTCAAAACAGCTCC	Bradi3g20120.1	0	94.7	566	LOC_Os08g20660.1	0	91.36	567	sucrose-phosphate synthase, putative, expressed	Pfam:00862	Sucrose synthase	Panther:12526	GLYCOSYLTRANSFERASE	KOG:0853	Glycosyltransferase	GO:0016740	transferase activity	GO:0005975	carbohydrate metabolic process	GO:0005985	sucrose metabolic process
3B	IWB49924	3.86958		90K-PROJECTED	TCTTCAAATTCAGAAGACATGCTTAGCCCTGCCGAGCTTCCATTTATGAT[T/C]GATCTTGATTATCACTCTCAGATTCAATATCGTTGGGGAGGAGAAGGTTT	Bradi3g20120.1	0	88.06	469	LOC_Os08g20660.1	0	84.65	469	sucrose-phosphate synthase, putative, expressed		Sucrose synthase	Panther:12526	GLYCOSYLTRANSFERASE	KOG:0853	Glycosyltransferase	GO:0016740	transferase activity	GO:0005975	carbohydrate metabolic process	GO:0005985	sucrose metabolic process
3B	IWB11317	3.86958		90K-PROJECTED	AAAGGCTCGTTTAATTCTGCGCCAAACCAGCTTCATGCCGCCAGAAGCTA[T/C]TCGCTAGAGGATGTCGTATCGTTCGACAAGCCAGGAATTGCTTCCGTCGA	Bradi3g20120.1	1e-11	90.91	33	LOC_Os08g20660.1	3e-10	78.79	33	sucrose-phosphate synthase, putative, expressed		Sucrose synthase	Panther:12526	GLYCOSYLTRANSFERASE	KOG:0853	Glycosyltransferase	GO:0016740	transferase activity	GO:0005975	carbohydrate metabolic process	GO:0005985	sucrose metabolic process
3B	IWA5201	4.16633		9K-ANCHOR	AGGGGGTGTTTATTAACTGTGCTTATATTGAACCATTTGGGCTCACCTTGATCGAGGCTGCTGCTTATGGTCTACCTATGGTTGCTACCCAAAATGGTGG[A/G]CCTGTCGATATACACCGGGTTCTTGACAATGGCATTCTTGTTGATCCCCACAATCAAAATGATATAGCTGAGGCACTTTATAGACTTGTTTCTGATAAGC	Bradi2g58860.1	0	75.81	62	LOC_Os01g69030.1	0	75.81	62
3B	IWA3103	4.16633		9K-ANCHOR	GAACAYGCTCACCATTCCTTCCCGTGCATGGGGGGTTGTCATTGAAGTATTGAAAGAGAGACTTCCAAAGGATGGAATAAGGTGCCGGGTTCCGCAGAGA[T/C]GATGTTACATGGTAGATGACTTGCACCTGCTGATCATCTGAGTGTGCTGCCATGGCAACCATCATAGCATTGACCACCATGTCCCCTGGAATCACATCCA	Bradi3g20000.1	0	76.75	314	LOC_Os08g20200.1	0	71.52	316	long-chain-fatty-acyl-CoA reductase activity		long-chain-fatty-acyl-CoA reductase activity	Pfam:07993	Male sterility protein	Panther:11011	MALE STERILITY PROTEIN 2-RELATED	KOG:1221	Acyl-CoA reductase	GO:0006694	steroid biosynthetic process	GO:0044237	cellular metabolic process
3B	IWA5356	4.16633		9K-ANCHOR	CATCAACTTGGATAAGCTCAGGATGGGAATGAACAAGGACAATCAAAATAACAATGGGGCCTATTACTTTGATTTTGATCCCAAGTACATTGACTGGGGC[A/G]ATTATTTCTACAACGTTCACATCCCTGGTGTGCTCAAATACACACGTGATTGAGTTATTTCTTTAACTAGACAAWTTCCCAGTGCGGTAACTATCCATGG	Bradi3g20000.1	1e-78	74.07	189	LOC_Os08g20200.1	2e-67	66.14	189	long-chain-fatty-acyl-CoA reductase activity		long-chain-fatty-acyl-CoA reductase activity	Pfam:07993	Male sterility protein	Panther:11011	MALE STERILITY PROTEIN 2-RELATED	KOG:1221	Acyl-CoA reductase	GO:0006694	steroid biosynthetic process	GO:0044237	cellular metabolic process
3B	IWA1702	4.16633		9K-ANCHOR	CTTCATTCGCTTCTTCACTATCAAGATCAACATCATGAGGCACTATATGGCTGAACTCCATACCAGGAGGAATTGGAAYCATACGAGGCATTTCACGACC[A/G]TAGCAGCTAACACCACGCTTTATTCTTGCTCTAAGTTTCCTCTCCATAATCACATCAAATCCATTATATAATCCCCATTGTTTATCTATCTCTTGCCTAG	Bradi3g20120.1	0	94.85	583	LOC_Os08g20660.1	0	91.44	584	sucrose-phosphate synthase, putative, expressed		Sucrose synthase	Panther:12526	GLYCOSYLTRANSFERASE	KOG:0853	Glycosyltransferase	GO:0016740	transferase activity	GO:0005975	carbohydrate metabolic process	GO:0005985	sucrose metabolic process
3B	IWA3895	4.48681		9K-ANCHOR	TGAAGAACCGCATCTTCTTCAGCCGAACACGCTCACCATTCCTTCCCGTGCATGGGGGATTGTCATTGAAGTACCGAAAGAGAGACTTCCAAAGGATGGC[A/G]TAAGGTGCTGGGTTCCGCAGCGACGATGTTACATGGTAGATGATTTGCACCCGCTGATCCTCTGAGTGTGCTACCATGGCAACCATCATAGCGTTCACCA	Bradi3g20000.1	0	79.29	338	LOC_Os08g20200.1	4e-170	72.65	340	long-chain-fatty-acyl-CoA reductase activity		long-chain-fatty-acyl-CoA reductase activity	Pfam:07993	Male sterility protein	Panther:11011	MALE STERILITY PROTEIN 2-RELATED	KOG:1221	Acyl-CoA reductase	GO:0006694	steroid biosynthetic process	GO:0044237	cellular metabolic process
3B	IWA6587	4.57584		9K-ANCHOR	AGCGCAAGACGGTGTTCGGCGATGATATCATGCCAAGTGGCCACCAGGTGCAAGCCGGCGACACCATCTTTATTTCTCTTCACTCCATGGGTAGAATGGA[T/G]GGCTTGTGGGGTAAAGACTGCCTCGACTATAACCCAGATAGGTGGCTCTCGGATGATGGCAACAACCTGAAGTATGTACCATCTCACAAGTTTTTAGCCT	Bradi3g19220.1	0	64.04	534	LOC_Os03g04530.1	7e-173	54.66	536	-	Pfam:00067	Cytochrome P450	Panther:24296	FAMILY NOT NAMED	KOG:0157	Cytochrome P450 CYP4/CYP19/CYP26 subfamilies	GO:0009055	electron carrier activity	GO:0055114	oxidation-reduction process	GO:0016705	oxidoreductase activity, acting on paired donors, with incorporation or reduction of molecular oxygen
3B	IWB8755	4.72055		90K-PROJECTED	GGCTCTTCCCAGGCTCTCGATTCCCCTATCCTCCTTGGACCTACCCTTGT[A/G]ACACCTAATCAGTGGATTAATCGAGTATCTGAGAGGGATTTGAGTAATTG	.	.	.	.	.	.	.	.
3B	IWB71814	4.72055		90K-PROJECTED	CACACCAACTATACTATACAAAGCGCTTGGTTATAATCCCATGGGAACCA[A/G]AAGCCATCCATGTGATCTACCAGTACAAAGCTCCAGTAAGGAACTCCCAG	.	.	.	.	.	.	.	.
3B	IWB69146	4.72055		90K-PROJECTED	CCCAACGTAGCTCCGCCCTTAGCCCCATGATAGTTTTCTAGTGTCTCTGT[A/C]TCAGTTAGCATATTAACGATATCCCCTATAGTTGGCCTTCTCCGTCGATC	.	.	.	.	.	.	.	.
3B	IWB3843	4.72055		90K-PROJECTED	GTTACATCAGCTTCATCTTCATCACTCTAGGTGTGGGATCAATGCTCCTC[A/G]CGATGACCCCACCTAAAAGTTTTGGAGAGAGAAAAGTTGTGCGTTTGACT	.	.	.	.	.	.	.	.
3B	IWB11728	4.72055		90K-PROJECTED	AGGCTATTCTAGATTGATATGTGTATATATGACACATGCAAGTGTTCCGC[T/G]AGAGTCTTGGAAAGTTTACCATTGACTATTGCGTACACTTTTTGTCAAGG	.	.	.	.	.	.	.	.
3B	IWB11104	4.72055		90K-PROJECTED	CGACCCTGGGACGGTCTGGGGCTAGAAAATGCAAGTTATGCAGATGTTGT[A/G]AAATCCATGAGGATTGGATTTGCTGTTCGGTTTCCTTATCCTAGGGAGAG	.	.	.	.	.	.	.	.
3B	IWB58562	4.72055		90K-PROJECTED	AAAGAACTGGACAAAGTCACTGAGGAGATATGCAAGATATGCAGGGGTCT[A/G]CCTTTGGCCATAGTTACCATGGCTGGTCTTGTTGCCAGCAACCCAGACAC	Bradi1g01250.1	0	69.16	642	LOC_Os11g29050.1	0	46.67	15	NBS LRR	Pfam:00931	NB-ARC domain	Panther:23155	LEUCINE-RICH REPEAT-CONTAINING PROTEIN	KOG:4658	Apoptotic ATPase	GO:0043531	ADP binding	GO:0006915	apoptotic process	GO:0005524	ATP binding
3B	IWB57554	4.72055		90K-PROJECTED	GAGTGCTGATCAGCACACAGCTCAGCGCACATCCCCATATGGAAATCATT[A/G]TACACATCCCACAACCCGTCCTTGAGCATCCCGTCGATGAGGACATCATC	Bradi2g00890.1	2e-79	91.35	104	LOC_Os01g02020.1	9e-73	83.65	104	acetyl-CoA C-acetyltransferase activity	Pfam:02803	Thiolase, C-terminal domain	Panther:18919	ACETYL-COA C-ACYLTRANSFERASE	KOG:1390	Acetyl-CoA acetyltransferase	GO:0008152	metabolic process	GO:0016747	transferase activity, transferring acyl groups other than amino-acyl groups
3B	IWB42186	4.72055		90K-PROJECTED	GAAGAATTCATCAGTGAGGTGTCCAGCATCGGAAGCATTCACCATGTCAA[T/C]GTAGTGCGTCTGGTGGGTTTCTGCTCGGAGGAAATGAGGAGGGCTCTTGT	Bradi2g01120.1	0	55.91	93	LOC_Os01g02300.1	4e-157	44.35	115	protein kinase family protein, putative, expressed, subfamily LRK10L-2	Pfam:00069	Protein kinase domain	Panther:24420	LEUCINE-RICH REPEAT RECEPTOR-LIKE PROTEIN KINASE	KOG:1187	Serine/threonine protein kinase	GO:0005524	ATP binding	GO:0006468	protein phosphorylation	GO:0004672	protein kinase activity
3B	IWB2828	4.72055		90K-PROJECTED	GCTATGTACCCAATTGTTCCGCGCAGGACGCTCAATGGTACGAAACTGTT[A/G]TTTCTTGGGTACAGCTTGGCGAGACCAAAATCAGCAAGTTTTGGGACAAA	Bradi2g01180.1	7e-12	90.91	33	LOC_Os01g02390.1	4e-11	87.88	33	protein kinase family protein, putative, expressed, subfamily LRK10L-2	Pfam:00069	Protein kinase domain	Panther:24420	LEUCINE-RICH REPEAT RECEPTOR-LIKE PROTEIN KINASE	KOG:1187	Serine/threonine protein kinase	GO:0005524	ATP binding	GO:0006468	protein phosphorylation	GO:0004672	protein kinase activity
3B	IWB63732	4.72055		90K-PROJECTED	TTGACATCAAGCCACACAATATCTTGCTCGACAACAATTTCATCCCAAAA[A/G]TAGCTGATTTCGGTCTCGCCAAACTATACCCAAGAGACAACAGTTTTGTG	Bradi2g01310.1	0	68.84	661	LOC_Os01g02570.1	0	62.95	672	protein kinase family protein, putative, expressed, subfamily LRK10L-2	Pfam:00069	Protein kinase domain	Panther:24420	LEUCINE-RICH REPEAT RECEPTOR-LIKE PROTEIN KINASE	KOG:1187	Serine/threonine protein kinase	GO:0005524	ATP binding	GO:0006468	protein phosphorylation	GO:0004672	protein kinase activity
3B	IWB14676	4.72055		90K-PROJECTED	GGCACGAATTCGTCCACCCGTGGCGGCTATCGCTTGTCCGTCGTCTTCAC[T/C]GGCACCCCCTTGTACATGCCCACACGCGACTTGAGGTCGTCTCGGCCCGG	Bradi3g03210.1	6e-08	96	25	.	.	.	.	PsbP, putative, expressed							GO:0009579	thylakoid	GO:0016020	membrane	GO:0015979	photosynthesis	GO:0006091	generation of precursor metabolites and energy
3B	IWB14081	4.72055		90K-PROJECTED	AGGTCCTTCTGCTGCTCATATGCGTCGCCGAGGTTGTTCCACGCCGTCAC[A/G]TAGCCTGGTTGGAGCTCCACGGCCTTCTCGAATTGCTTGATTGCCTTGTC	Bradi3g03210.1	7e-43	96.51	86	LOC_Os10g32300.1	2e-36	86.59	82	protein N-acetylglucosaminyltransferase activity	Pfam:00515	Tetratricopeptide repeat					GO:0005515	protein binding
3B	IWB14318	4.72055		90K-PROJECTED	TAACTCCAGACATAACAGAACAGTAATCGTGCTCGCCTAGTGCTCTGCAC[T/C]GACACTTCGAAATTTTTAACCAATCAATCTTAGTTCAGTCCTAGTTGCCT	Bradi3g06370.1	2e-26	85.37	41	LOC_Os01g25880.1	2e-24	72.73	44	ATP binding	Pfam:01121	Dephospho-CoA kinase	Panther:10695	DEPHOSPHO-COA KINASE-RELATED	KOG:3220	Similar to bacterial dephospho-CoA kinase	GO:0015937	coenzyme A biosynthetic process	GO:0004140	dephospho-CoA kinase activity	GO:0005524	ATP binding
3B	IWB8289	4.72055		90K-PROJECTED	GTCCTTCTCGCAATCCTCCTCCTCGCCGTGGCGACGCCAGCGTCGCTGGC[T/C]GCCATCGATGTGGCGCAGATGCTCGCTGACAAGCCCCAGTACGCGACCTT	Bradi3g11800.1	4e-07	72.73	33	.	.	.	.	fasciclin-like arabinogalactan protein 8 precursor, putative, expressed							GO:0005886	plasma membrane	GO:0016020	membrane
3B	IWB31170	4.72055		90K-PROJECTED	GCATCAAACAAAGTAGCGTCTAGGGTAGGTGCCATGGTGATCTTTGAACC[A/G]GACGAGACCAAATCTCTAGTGTATCTGAGAGCCGCCTTGTACGAGACTCT	Bradi3g19220.1	2e-75	71.12	187	LOC_Os08g16260.1	3e-63	61.45	179		Pfam:00067	Cytochrome P450			KOG:0157	Cytochrome P450 CYP4/CYP19/CYP26 subfamilies	GO:0009055	electron carrier activity	GO:0055114	oxidation-reduction process	GO:0016705	oxidoreductase activity, acting on paired donors, with incorporation or reduction of molecular oxygen
3B	IWB71225	4.72055		90K-PROJECTED	AAGGAGCAGCCATCGGCGGTGATTAAGATCCGCAGCCTGGATGACTGGAC[T/C]ATGATGATCGAGCAGGACAACAAGCTGCTCGTGATTGAGTTCACCGCGAG	Bradi3g58937.1	3e-06	70.59	34	.	.	.	.		Pfam:00931	NB-ARC domain	Panther:11017	LEUCINE-RICH REPEAT-CONTAINING PROTEIN	KOG:4658	Apoptotic ATPase	GO:0045454	cell redox homeostasis	GO:0006915	apoptotic process	GO:0005524	ATP binding
3B	IWB56326	4.72055		90K-PROJECTED	ACTTCAAAGGAAGTGGTAGATCATCATAGCTGATCTCCAGTACCTTTCTC[A/G]TCCATTGTGGTGTGGAATGACATTGGTCAGGTGGCAAGCATGCAGATTTC	Bradi3g58937.1	7e-118	85.19	27	LOC_Os12g31160.1	8e-38	43.38	219	-	Pfam:00931	NB-ARC domain	Panther:11017	LEUCINE-RICH REPEAT-CONTAINING PROTEIN	KOG:4658	Apoptotic ATPase	GO:0045454	cell redox homeostasis	GO:0006915	apoptotic process	GO:0005524	ATP binding
3B	IWB47165	4.72055		90K-PROJECTED	ACAAATTCTTAGTGCTGCGATGCTACTGAAATATGGCCTCGGTGCTGAAA[A/C]TGCTGCCAAGAGAATCGAAACCGCGGTTACGGAGACGTTGGACAGTGGGT	Bradi5g26890.1	1e-47	82.46	57	LOC_Os03g45320.1	6e-47	80.7	57	isocitrate dehydrogenase (NAD+) activity	Pfam:00180	Isocitrate/isopropylmalate dehydrogenase	Panther:11835	DECARBOXYLATING DEHYDROGENASES-ISOCITRATE, ISOPROPYLMALATE, TARTRATE	KOG:0786	3-isopropylmalate dehydrogenase	GO:0000287	magnesium ion binding	GO:0009098	leucine biosynthetic process	GO:0016616	oxidoreductase activity, acting on the CH-OH group of donors, NAD or NADP as acceptor
3B	IWB8745	4.83555		90K-PROJECTED	CATACACATTCTAGGACATAAATGTATTGTCAAATACAAACACGCCTTAA[T/G]AGATTGAACAACAATTACTGAGTCCAAATGAATCGTCTGCAAATGGTTGG	.	.	.	.	.	.	.	.
3B	IWB11523	4.83555		90K-PROJECTED	AGCGGATCTCGAAAGCAAATTCTACATTTCTTTTGTGCTAACATTCAAAA[T/C]ATTCTACAGCAGCCAGCTCTGGATGGATCACACCAATATGCTACATACAA	.	.	.	.	.	.	.	.
3B	IWB62488	4.83555		90K-PROJECTED	GTCCCCGCAGAAGAAGGGCTCAGGAGGCATCTCCAGGCCATCGATGCCAG[T/C]TTCGAGCATGTCTATCACCTCGCTCATCGCCGGTCGATCGTCTGGCCTCA	Bradi2g01180.1	9e-53	88.89	45	LOC_Os01g02390.1	2e-49	84.44	45	protein kinase family protein, putative, expressed, subfamily LRK10L-2	Pfam:00069	Protein kinase domain	Panther:24420	LEUCINE-RICH REPEAT RECEPTOR-LIKE PROTEIN KINASE	KOG:1187	Serine/threonine protein kinase	GO:0005524	ATP binding	GO:0006468	protein phosphorylation	GO:0004672
3B	IWB1837	4.83555		90K-PROJECTED	TGCTACGGCATGGTTGAGTTTCGCACAGTCAGCACAGTCTAGTGAAGGAG[T/C]AAAGTTAAATATGGTTTACGAGGTTGGGGAGCTGTTTGAGCTGGGAATTC	Bradi3g03210.1	1e-09	88.24	34	LOC_Os08g25890.1	3e-09	87.1	31	protein N-acetylglucosaminyltransferase activity	Pfam:00515	Tetratricopeptide repeat					GO:0005515	protein binding
3B	IWB1836	4.83555		90K-PROJECTED	CTGCAGCAACTTGGTATACTTCCTTGTGGTGCTACGGCATGGTTGAGTTT[T/C]GCACAGTCAGCACAGTCTAGTGAAGGAGTAAAGTTAAATATGGTTTACGA	Bradi3g03210.1	4e-08	82.86	35	LOC_Os08g25890.2	.	.	.	protein N-acetylglucosaminyltransferase activity	Pfam:00515	Tetratricopeptide repeat					GO:0005515	protein binding
3B	IWB29466	4.83555		90K-PROJECTED	ACGAGCTTGGCGACACTATCGGCGCCTGGGGAGCGTAGGTACATCTGGCC[A/G]TCCTTGTCCTTGGAGTAGTCGATGGTGCCCATGTCCTTATCCGTGTTGGA	Bradi3g11800.1	4e-51	84.09	44	LOC_Os02g26290.1	1e-40	65.91	44	fasciclin-like arabinogalactan protein 8 precursor, putative, expressed							GO:0005886	plasma membrane	GO:0016020	membrane
3B	IWB44727	5.4182		90K-PROJECTED	CGTCCAGCAGTGTTGGTTACCGCGTCAGGCAGCTGTGGTGTTTCTCTCCA[T/C]GACTCCACAACCTACAGGTGTGCGAGAACGGTTCATTTCGGTCTCGGCAA	Bradi3g07920.1	8e-60	42.77	311	LOC_Os02g11830.2	1e-59	43.23	310	myosin heavy chain kinase activity	Pfam:00400	WD domain, G-beta repeat	Panther:19876	COATOMER	KOG:0276	Vesicle coat complex COPI, beta' subunit	GO:0016192	vesicle-mediated transport	GO:0030117	membrane coat	GO:0005515	protein binding	GO:0006886	intracellular protein transport
3B	IWB36792	5.4182		90K-PROJECTED	GACGACCTCAAGTCGCGCGTGGGCATGTACAAGGGGGTGCCAGTGAAGAC[A/G]ACGGACAAGCGATAGCCTAGCCGCCACGGATGGACGGATTCGCGGTTTCC	Bradi3g03210.1	4e-13	100	32	LOC_Os10g32300.1	1e-08	89.29	28	tetratricopeptide repeat domain containing protein, expressed	Pfam:00515	Tetratricopeptide repeat	Panther:26312	FAMILY NOT NAMED			GO:0009579	thylakoid	GO:0005515	protein binding	GO:0006091	generation of precursor metabolites and energy	GO:0015979	photosynthesis
4A	IWB24693	180.25		90K-PROJECTED	ATCAAACTTCTTGGTCTATCAGACTTCTTCCAGGCCGTGATTGTTGGAGG[T/C]GAATGCGAGAAGCCAAAACCCGCCCCCTTCCCGTACCTGAAGGCCCTCAA	Bradi1g51870.1	0	81	501	LOC_Os09g24230.1	0	74	512		Pfam:01535	PPR repeat
4A	IWA7265	180.42		9K-ANCHOR	GTAGTATGGAAGTGAGTGTTGCCTGGTCCCTTTTCCGTCRTCGATTCTGACCTTGAAAGGCTGATGCTGACAGGAGATCTGAACTCATTTGGCCTGCTGT[A/G]CTTGTGTTATGATGTAGTGGTAGCCGAGATCTGCTCTACTTATGTTATGATGTGGTTGCTGACTAGCTGKTKCTTGGTGTATGCTAAGTGGTACTGTTGC	.	.	.	.	.	.	.	.
4A	IWA1505	180.86		9K-ANCHOR	TTTTTATATATGTAGTATATAGATACTGACATCAAGGAATGAGCTTTGTTTAACTTTTCCGGATGTGGTTGTGCTCATGACTGCCGATGTGTCCGCTGCA[T/G]CTTTGTTTTTGACAGCTAATTAACGGTGGATACGGATTAAGATCTGTATTTTTCTTGTAATCTGCCTCTCTGTAATGGCTTGTAATCCTGATGATCGATA	Bradi3g03882.1	0	57	710	LOC_Os08g10440.1	0	53	729	NBS-LRR disease resistance protein, putative, expressed	Pfam:00931	NB-ARC domain	Panther:23155	LEUCINE-RICH REPEAT-CONTAINING PROTEIN	KOG:4658	Apoptotic ATPase	GO:0043531	ADP binding	GO:0006915	apoptotic process	GO:0005524	ATP binding
4A	IWA7264	181.3		9K-ANCHOR	GCCTTAAAACCTGAGATGGCTGGTATAACTCCCCCAGGTTTTGTGCTGACGGTTGGCTCATGTAGTATGGAAGTGAGTGTTGCCTGGTCCCTTTTCCGTC[A/G]TCGATTCTGACCTTGAAAGGCTGATGCTGACAGGAGATCTGAACTCATTTGGCCTGCTGTRCTTGTGTTATGATGTAGTGGTAGCCGAGATCTGCTCTAC	Bradi4g37660.1	3e-116	61	308	.	.	.	.
4A	IWA7126	181.75		9K-ANCHOR	TTCGCAGATTATCCCTGAGCTCCATGGCTATTGGTGGAGCAACATATGAGTATGATATGGCTATTGCTGCTAGACTGCCACAAGTTCGATCATTTATATT[A/G]TTTGAGAATCCCATACCACCTTTTTTGTGGTTCAAGTATCTCAGGGTGCTCATCATTGTTAGGGGAAAGGATACAGTTGACCTCACTGCCATTAGCCAAC	Bradi3g03587.1	0	54	922	LOC_Os08g10440.1	0	51	929		Pfam:00931	NB-ARC domain	Panther:23155	LEUCINE-RICH REPEAT-CONTAINING PROTEIN	KOG:4658	Apoptotic ATPase	GO:0043531	ADP binding	GO:0006915	apoptotic process	GO:0005524	ATP binding
4A	IWA3192	181.75		9K-ANCHOR	GCAGYCGAGCGATTTCCTGTAGCAATGAAACGGCGATCTTGTACTGCGCACAAATGGTAGCCTGCGCTTTGATGTCGGCTTCACGTGATTGGTCCTTGGC[A/G]AGGGCCAAGAATGCTTCATCCAAACAATTTAGTGCATCCGTGAGCTGATTCTGCTCAAGATGTGCAAGACCCATCCTGTAGCATTCTGCAGCAGGAGCGC	Bradi1g51890.1	0	92	1633	LOC_Os09g24260.1	0	90	959	acetyltransferase activity	Pfam:00400	WD domain, G-beta repeat	Panther:19878	AUTOPHAGY PROTEIN 16-LIKE	.	.	GO:0005515	protein binding
4A	IWB53296	181.75		90K-PROJECTED	GCAACCTGTTGCTGCTCAGGTACTTAAGCCTTGGGGCTGCACATAAGGTT[A/G]CGGTGCTCCCCAAAGAGATAAAAAAGCTTCAACTTTTGGAGACGCTGGAT	Bradi1g51954.1	0	78	590	LOC_Os11g27430.1	0	51	909	NB-ARC	Pfam:00931	NB-ARC domain	Panther:23155	LEUCINE-RICH REPEAT-CONTAINING PROTEIN	KOG:4658	Apoptotic ATPase	GO:0003700	sequence-specific DNA binding transcription factor activity	GO:0006355	regulation of transcription, DNA-dependent	GO:0005524	ATP binding	GO:0006915	apoptotic process
4A	IWA4131	181.75		9K-ANCHOR	GGGGGAAAGGTTCTGGTGAAGGGGGAAATGAAAATTGATGGGAACAAAAATACCCTGGATGTAGGTGTGTCAAAGGGACGTCGTTGACAAATCTCAGTGT[T/C]GTTTTGGTGTGATTAATTGTCCCGCAAGATCATCATGTGCCTTCTGATTCTAACAGTTGCATCAGGCTCGAGACACAGTTGTTAGAATCCTACTTGAGGG	.	.	.	.	.	.	.	.
4A	IWA1034	181.75	QTL-tagging SNP	9K-ANCHOR	GCACCCGCATTGATGGACGCCGCCGTGGAGCGCCTCAAGACCGGGTTCGAGAAGTTCAAGACCGAGGTCTACGACAAGAAGCCCGATTTCTTCGAGCCCC[T/C]CAAGGCCGGCCAGGCGCCCAAGTACATGGTGTTCGCGTGCGCCGACTCGCGTGTGTGCCCATCGGTCACCCTGGGCCTGGAGCCCGGCGAGGCCTTCACC	Bradi2g44856.6	3e-155	92	255	LOC_Os01g45274.2	6e-131	75	264		Pfam:00484	Carbonic anhydrase	Panther:11002	FAMILY NOT NAMED	KOG:1578	Predicted carbonic anhydrase involved in protection against oxidative damage	KEGGORTH:01673	carbonic anhydrase [EC:4.2.1.1]	GO:0015976	carbon utilization	GO:0004089	carbonate dehydratase activity	GO:0008270	zinc ion binding
4A	IWA2123	181.75		9K-ANCHOR	AGAAGTAAAGGCATGTGCCGAGGATAGGGATAGAATGTACAAACTATTACCCAGGGAACAGGCCGGCTACATGGTTTATCATCCATGGAATACTGGGTGA[T/C]CCTGTAATTTCAAATTGGTCTGTTACAAGTGGTGTAGGTACCTCAACAGAAGGGCAGATAAGCGTTGCCTTCAAGCTGGCGGATGAGTTGAAATTAATGG	Bradi1g58930.2	6e-35	47	188	LOC_Os12g30180.1	1e-34	44	220	protein kinase family protein, putative, expressed, subfamily RLCK-OS2	Pfam:00069	Protein kinase domain	Panther:24420	LEUCINE-RICH REPEAT RECEPTOR-LIKE PROTEIN KINASE	KOG:1187	Serine/threonine protein kinase	GO:0005524	ATP binding	GO:0004672	protein kinase activity	GO:0006468	protein phosphorylation
4A	IWB33971	182.02		90K-PROJECTED	CCTATGTATCACTATGGATGACTTTGAGGTAAGCCATARGRG[A/G]TCATTTTTCTTTCTTCTATTAACCACCTGCTGTCTGAACATACATTATAT	.	.	.	.	.	.	.	.
4A	IWB12076	182.33		90K-PROJECTED	AACACGCTCGAAGAGATTGATAGGGAGGAAGCGAAGCTAAAGACTGGTGG[A/G]GCCTGAAAAAGATGATGGTGATGAACAATTGATTAGACCACTGCAATCTT	Bradi3g13680.1	0.076	88	16	.	.	.	.	hydrogen ion transmembrane transporter activity	Pfam:00702	haloacid dehalogenase-like hydrolase	Panther:18901	2-DEOXYGLUCOSE-6-PHOSPHATE PHOSPHATASE 2	KOG:2914	Predicted haloacid-halidohydrolase and related hydrolases	GO:0008152	metabolic process	GO:0003824	catalytic activity
4A	IWB12229	182.33		90K-PROJECTED	TGGAATTCGCTCAATTATTGAAGTCTACCCTTGAATACAAATCATAATTA[A/G]TACGCATGCTGTTCATACATCTATACGTATTATGCATATTGTTGTACGTA	Bradi3g20597.1	8e-134	63	367	LOC_Os09g17560.1	1e-145	63	362		Pfam:00891	O-methyltransferase	Panther:11746	O-METHYLTRANSFERASE	KOG:3178	Hydroxyindole-O-methyltransferase and related SAM-dependent methyltransferases	GO:0046983	protein dimerization activity	GO:0008171	O-methyltransferase activity	GO:0008168	methyltransferase activity
4A	IWB23841	182.33		90K-PROJECTED	CCATCAGTAGTAGCAACTCGATCGGTGCAATGCAGTGTGCCAGTATAATT[A/G]TGCATGTTGTGTGCTAGAATAAAGTTTGTGGAATGGTGATTCCATAATCT	Bradi1g60587.1	7e-107	68	228	LOC_Os01g72140.1	2e-112	69	232		Pfam:00043	Glutathione S-transferase, C-terminal domain	Pfam:02798	Glutathione S-transferase, N-terminal domain	Panther:11260	GLUTATHIONE S-TRANSFERASE, GST, SUPERFAMILY, GST DOMAIN CONTAINING	KOG:0406	Glutathione S-transferase	KEGGORTH:00799	glutathione S-transferase [EC:2.5.1.18]	GO:0005515	protein binding
4A	IWB41125	182.33		90K-PROJECTED	TTCTCGAGGAAGGAGGCCTGTTTCCTCACCTCTTTGCGCTTCTTGTACTC[A/G]TTGCCTCTGAAAGTGGTAAGCTTGCCACTGACGGTGCTCATCACCTCAGT	Bradi3g03597.1	0.0003	61	31	LOC_Os08g01580.1	0.0002	58	31	NBS-LRR disease resistance protein, putative, expressed	Pfam:00931	NB-ARC domain	Panther:23155:SF163	OS08G0107000 PROTEIN	Panther:23155	LEUCINE-RICH REPEAT-CONTAINING PROTEIN	KOG:4658	Apoptotic ATPase	GO:0043531	ADP binding	GO:0006950	response to stress	GO:0000166	nucleotide binding	GO:0005575	cellular_component	GO:0005524	ATP binding	GO:0006915	apoptotic process
4A	IWB50951	182.33		90K-PROJECTED	ATTTCAATGAGCTCGTCAATAGAAGTATGATTCAGCCATCAAAAACTGAG[T/C]ATGGAGAGGTGTTGTCTTGCACAGTACATGACATGATGCTTGATTTGATC	Bradi3g03587.1	0	51	923	LOC_Os08g10260.1	0	46	918		Pfam:00931	NB-ARC domain	Panther:23155	LEUCINE-RICH REPEAT-CONTAINING PROTEIN	KOG:4658	Apoptotic ATPase	GO:0043531	ADP binding	GO:0006915	apoptotic process	GO:0005524	ATP binding
4A	IWB52407	182.33		90K-PROJECTED	GTAGCCAGGTCTCTGTGAATCAGCAGCTGCAATAGCTGCTGTCTGGAGTT[T/C]CGTTCTTTGATGAACTTGTTAATCAGCTGATTAACGTGCTATATATAGCT	.	.	.	.	.	.	.	.
4A	IWB63905	182.33		90K-PROJECTED	TATGGCCATGAGAAAAATGTGGATAACAGTCTGCCCATCAAAACTGATAA[A/G]GATACATTGAGAGAAGGATACAGGTTCATTCTTTCCGAGGAAGATGACAT	Bradi4g12039.2	2e-53	55	250	LOC_Os11g42000.1	1e-61	59	254		Pfam:09725	Folate-sensitive fragile site protein Fra10Ac1	Panther:11567	ACID PHOSPHATASE-RELATED
4A	IWB74281	182.88		90K-PROJECTED	GAGTCACTGAACATGAAGAACAAGGCAGGAGCTGCGAAGATCATCGGGAC[A/G]CTCATGTCGTTCGCCGGCGTCATGCTCCTGACCCTCTACAAGGGTGTGGC	Bradi1g51910.1	2e-76	74	183	LOC_Os06g01966.1	6e-72	69	185		Pfam:00892	EamA-like transporter family			KOG:4510	Permease of the drug/metabolite transporter (DMT) superfamily	GO:0016020	membrane
4A	IWA3751	183.13		9K-ANCHOR	CTGCAGTACCCGTGTTTGCAAGCTTGGGTCAGTCTTGCTCGAGAGTCGGGAAAGTACTTAGGTTTGCTTTGAGTATCAGGTTGGCATTTGATGTTTCAAG[T/G]AGCCGTCGCTTCTGTTGCTTCGGCAATTGGTCTGTCTAGTGATCTCCTGGCATGTTTACATACTAATGGTGAATCCCCATGTGTTGCTGCTTGCTACATG	Bradi1g51954.1	0	84	398	LOC_Os11g27430.1	0	55	699	NB-ARC domain containing protein, expressed	Pfam:00931	NB-ARC domain	Panther:23155	LEUCINE-RICH REPEAT-CONTAINING PROTEIN	KOG:4658	Apoptotic ATPase	GO:0005886	plasma membrane	GO:0009607	response to biotic stimulus	GO:0000166	nucleotide binding	GO:0006915	apoptotic process
4A	IWA3746	183.13		9K-ANCHOR	TTCGATGGTATAGGCAAGACTCTCCTTGCCAGGTGTGTGTACAACACAATTGAGAACCAATACGAAGCTCGGGCTTGGGTCTCTGCAGCGGAGCAAGGGG[T/C]CCCAACAAATGTTCTCAAGGAGATACTCCACCAGCTTGACATCCCCACAAATGGCGGAGGCAACCTCAGCAAGCTCTGCTCAATTCTCAGATTGTACCTT	Bradi1g51954.1	0	79	649	LOC_Os11g27430.1	0	51	995	NB-ARC domain containing protein, expressed	Pfam:00931	NB-ARC domain	Panther:23155	LEUCINE-RICH REPEAT-CONTAINING PROTEIN	KOG:4658	Apoptotic ATPase	GO:0005886	plasma membrane	GO:0009607	response to biotic stimulus	GO:0000166	nucleotide binding	GO:0006915	apoptotic process
4A	IWA7039	183.13		9K-ANCHOR	GAACTGGAAGTCCAAGAGGGAGCTCTGCCACTCCTCGAGTCGCTCCAGCTGCTATGTAAGGATCTAAATGGCGTTTGCTGCACGACAATCCAGTCCCTGC[A/G]GCGTATTAAGGAGGTCACCCTCCATGATGGAGTGAACTATGAAACAAAACAAAAGTGGAAGGAAGCGGCAAAAAAACACCCCAGACGCCCCAAGCTCTTG	Bradi1g51954.1	0	79	649	LOC_Os11g27430.1	0	51	995	NB-ARC domain containing protein, expressed	Pfam:00931	NB-ARC domain	Panther:23155	LEUCINE-RICH REPEAT-CONTAINING PROTEIN	KOG:4658	Apoptotic ATPase	GO:0005886	plasma membrane	GO:0009607	response to biotic stimulus	GO:0000166	nucleotide binding	GO:0006915	apoptotic process
4A	IWA3748	183.13		9K-ANCHOR	GAATGCAGTAACCACTTGGAGGACAAGCACCTTAGGGAGATATGCAGCAACCTGTTGCTGCTCAGGTACCTAAGCCTTGGGGCAGCTGTTAAGGTTACAG[T/C]GCTCCCCAAAGAGAGCAAGAAACTTCAACTTTTGGAGACGCTGGATGCAAGAAGAACCAAGATAGAGATTCTTCCCACACAAGTCATGGAGCTTCCATGC	Bradi1g51954.1	0	79	649	LOC_Os11g27430.1	0	51	995	NB-ARC domain containing protein, expressed	Pfam:00931	NB-ARC domain	Panther:23155	LEUCINE-RICH REPEAT-CONTAINING PROTEIN	KOG:4658	Apoptotic ATPase	GO:0005886	plasma membrane	GO:0009607	response to biotic stimulus	GO:0000166	nucleotide binding	GO:0006915	apoptotic process
4D	IWB15933	26.2695		90K-PROJECTED	ATTGCAACTGCCAACCATTCTGACAGGCGTCCTCAGCCCATGCGAATGCAACCACCTACTGAAAATGCAAACCCTTCTCATGCGCATCCTCAGCCCATGCGAATGCAACCACCTACTGAAAA[T/C]TTGGATGATCCTGTTGGTTTTAGTCCGCCTACTGAAAATGTGAACAATTTGTTTGGCCATAGTCAGCCTACGCAAATGCAACCATCTACTGAGGCTGTGGATCATTTTGTGCAAATGCAACCATC	Bradi1g14510.1	1e-19	56.41	78	LOC_Os08g23570.1	8e-08	44.74	76	ABI3VP1 transcription factor	Pfam:02362	B3 DNA binding domain					GO:0006355	regulation of transcription, DNA-dependent	GO:0003677	DNA binding
4D	IWA1696	26.4004		9K-ANCHOR	ATTTTTGGTAGGAGCTGATATTATACAGCGACAGTACGAGTGAACTGTGTCGTCCCCTTTTCTTCTGGTTACAACCAAGGTAGTCTTATCTTCAGATATC[T/C]GTTATGGAGAGCATCTTGAGGACTTTCAAGCACACACCGAGGTTCGCAGTTAGGAATAGGATTTCTAGAGACTGAAATTCCTTGTTAGGGATAATAGTAG	Bradi4g14490.1	8e-96	86.96	46	LOC_Os11g38670.1	1e-86	78.26	46	ATP-dependent RNA helicase activity	Pfam:00271	Helicase conserved C-terminal domain	Pfam:00270	DEAD/DEAH box helicase	KOG:0335	ATP-dependent RNA helicase	GO:0008026	ATP-dependent helicase activity	GO:0004386	helicase activity	GO:0005524	ATP binding	GO:0003676	nucleic acid binding
4D	IWB10061	26.9141		90K-PROJECTED	TTTGAAATGCAATACTGTGAGACAAGGTATAGATCAACAACAACAGTAAG[A/G]TTCACTTCAAATTGACCAACAGAAGCAAGATTTAACAATTGATTGCAGAG	.	.	.	.	.	.	.	.
4D	IWB38831	26.9141		90K-PROJECTED	GCACCTGTTTGTTTCTGTATAAACAGTGCATCCCTCTAAAGGCTCTCCAA[A/G]AGTTGATCTGCTTCGGAATCTAGCCGGCTCGATGGCGCCGGGCTCAAGAC	Bradi1g61200.1	3e-28	96.77	62	LOC_Os03g25980.1	1e-25	93.55	62	RRM domain containing protein similar to polypyrimidine tract-binding protein 1, AtPTB1, [Arabidopsis thaliana] AT3G01150	Pfam:00076	RNA recognition motif. (a.k.a. RRM, RBD, or RNP domain)	Panther:11546	HETEROGENEOUS NUCLEAR RIBONUCLEOPROTEIN	KOG:1190	Polypyrimidine tract-binding protein	GO:0003676	nucleic acid binding
4D	IWB69429	26.9141		90K-PROJECTED	ATGACCATACAGGTGCCAATGAGAACCATGATGAGGAGGGCGGTGTGCAG[T/G]TTCTTGTGCTTCTCCAGCCATACCTTGACGCGGGTCTTGTCCATGGTCTC	Bradi1g63100.1	8e-11	87.88	33	LOC_Os03g21890.1	4e-10	84.85	33	potassium ion transmembrane transporter activity	Pfam:02705	K+ potassium transporter			KEGGORTH:03549	KUP system potassium uptake protein	GO:0071805	potassium ion transmembrane transport	GO:0016020	membrane	GO:0015079	potassium ion transmembrane transporter activity
4D	IWB56687	26.9141		90K-PROJECTED	AAGGGTGATGAGACCATGATTTCCATGAGCTACAAAAAGTTGGCTGTAGA[T/C]GTGAAGCCTGGGAGCACTATACTATGTGCTGATGGCACCATCACACTCAC	Bradi1g63710.1	0	93.37	407	LOC_Os01g16960.1	0	82.8	407	pyruvate kinase activity, potassium ion binding	Pfam:02887	Pyruvate kinase, alpha/beta domain	Panther:11817	PYRUVATE KINASE	KOG:2323	Pyruvate kinase	GO:0006096	glycolysis	GO:0004743	pyruvate kinase activity	GO:0030955	potassium ion binding	GO:0000287	magnesium ion binding
4D	IWB49329	26.9141		90K-PROJECTED	GGAGGTACGACTGCAAGGCTCGTCGCGAAGTACAGGCCAGCGATGCCAGT[A/C]TTGAACTGCGTGGTTCCAGAGCTGAAGACCGACAATGATTTCGACTGGAC	Bradi1g63710.1	0	92.86	406	LOC_Os01g16960.1	0	82.27	406	pyruvate kinase activity, potassium ion binding	Pfam:02887	Pyruvate kinase, alpha/beta domain	Panther:11817	PYRUVATE KINASE	KOG:2323	Pyruvate kinase	GO:0006096	glycolysis	GO:0004743	pyruvate kinase activity	GO:0030955	potassium ion binding	GO:0000287	magnesium ion binding
4D	IWA4044	26.9141		9K-ANCHOR	TAAACAAAGAATCATGGACGCCCAAATGCCCATGCTATCTAAAGCAGCTGAAATGAGACAACCGCAAGTACACCGAAAAAGCCTGCAACGCTTGAGGAGC[A/G]AATCTGTAGGTCCCGAACACTTGAACCGAGACCATATGGTAAACCTGCACTTATAACGAACTGAGGAGACATCTGTAGTCCTCTCACAGTAATTGCTGTG	Bradi1g63800.1	6e-36	94.52	73	LOC_Os03g20750.1	7e-35	94.52	73	voltage-gated anion channel activity	Pfam:01459	Eukaryotic porin	Panther:10802	MITOCHONDRIAL IMPORT RECEPTOR SUBUNIT TOM40	KOG:3296	Translocase of outer mitochondrial membrane complex, subunit TOM40	GO:0006820	anion transport	GO:0055085	transmembrane transport	GO:0005741	mitochondrial outer membrane	GO:0044070	regulation of anion transport
4D	IWA1784	26.9141		9K-ANCHOR	ACCCACATACCTCACCCTCTCCCCTTCTCTAAAAGTATAGCCCTTGGATGTAGCTGTTGAGGACTCCTGTTTGGGCAAAGTTGCAGAATGTAGAGTGGAT[A/G]TACCCACAATATCAGCATTCACACTGGAAGTTGGTGCAGCTGGTCTTCTGAAGTGCATTGTGTCTGCCAAGGAAGAGCGATGCTTATGAAGAATTGTCAA	Bradi4g10700.1	0	93.57	451	LOC_Os11g43970.1	0	88.91	451	ATPase activity, coupled	Pfam:00004	ATPase family associated with various cellular activities (AAA)	Panther:23077	AAA-FAMILY ATPASE	KOG:0736	Peroxisome assembly factor 2 containing the AAA+-type ATPase domain	GO:0006281	DNA repair	GO:0009378	four-way junction helicase activity	GO:0006310	DNA recombination	GO:0005524	ATP binding
4D	IWA5766	26.9141		9K-ANCHOR	TAAGCCTGTGAATTTCTCAAGGCTGCAGTTGAGAGACCTCCCTAGTACCCCGGAGAGAACATAGCTTTTTTTCGGCTCAATTTGTGAGAGAACTTGACTT[A/G]GCTGGATGGTCTACTATGTAATAGCACCTTTTCTTACAATCAGCAATGGAGATGCTTAAATGGGTGACATCGTGTTGCCTTCCCTGTCASTTTTTTATCC	Bradi4g14097.1	1e-61	85.71	35	LOC_Os05g16660.1	2e-58	90.32	31	-
4D	IWA5375	26.9141	QTL-tagging SNP	9K-ANCHOR	GGCAGCAACGTCGAGGAGGTCGTGTTCAAGAATATACGCTTCGAGGTGTGGGATCTTGGAGGACAAGAGAGCCTACGCGCTTCATGGGCGACATACTATA[T/G]AGGAACTCATGCTGTCATCGTGGTAATCGACAGCACCGACCGTGCTCGGATCAACATCATCAAGGATGAGCTCTTCCGGTTGATTCAGCATGCAGATCTT	Bradi4g15000.1	9e-102	98.37	184	LOC_Os11g37640.1	2e-98	95.11	184	GTPase activity	Pfam:00025	ADP-ribosylation factor family	Panther:11711	ADP RIBOSYLATION FACTOR-RELATED	KOG:0070	GTP-binding ADP-ribosylation factor Arf1	GO:0007264	small GTPase mediated signal transduction	GO:0019001	guanyl nucleotide binding	GO:0004871	signal transducer activity	GO:0007186	G-protein coupled receptor signaling pathway
4D	IWB58263	27.0605		90K-PROJECTED	TTTTTCCTAATGGCTGGATGCCCTGCAGCCTTCGAAGGATATTTGTGCTT[T/G]CGAGTTCTGCCCCTTCGACGACAGACTTTTGTTCTCACAACCATGCCTTG	Bradi1g64460.4	7e-174	78.24	363	LOC_Os03g19480.1	4e-177	79.4	364	Histone-lysine N-methyltransferase.	Pfam:00856	SET domain	Panther:22884	SET DOMAIN PROTEINS	KOG:1079	Transcriptional repressor EZH1	GO:0005515	protein binding
4D	IWB54407	27.0605		90K-PROJECTED	TATAAGCACTTCCTTCGCATAGTTCTCTCAGCTCCGACAACTGAAGAGTT[A/G]CGTGATTGGGTTGGATGGGTGAAATCACGATTCCGCAGCCTTATTCTCAA	Bradi1g64220.1	8e-152	92.86	14	LOC_Os03g19920.1	2e-128	85.71	14	polynucleotide adenylyltransferase activity	Pfam:04926	Poly(A) polymerase predicted RNA binding domain	Panther:10682	POLY(A) POLYMERASE	KOG:2245	Poly(A) polymerase and related nucleotidyltransferases	GO:0004652	polynucleotide adenylyltransferase activity	GO:0003723	RNA binding	GO:0006351	transcription, DNA-dependent	GO:0016779	nucleotidyltransferase activity
4D	IWB30895	27.0729		90K-PROJECTED	TGCTCCAGTGCACTGTTGGGCTTTTTGCTGGGCATGCCTTTCGCAGCTGC[A/G]CCATTAGTTTGCGTGGGTAGGGTCCGAGAAGAGAGCAGGGCATTAGTTGA	Bradi4g22180.1	0	73.33	15	LOC_Os11g11000.1	0	66.67	15	ATP binding	Pfam:03109	ABC1 family	Panther:10566	CHAPERONE-ACTIVITY OF BC1 COMPLEX (CABC1)-RELATED	KOG:1235	Predicted unusual protein kinase
4D	IWB27974	27.0729		90K-PROJECTED	GAGGAAAATGGATTTGATGTTAAGTTGCTGCAGCACAGTCTGATGAAATT[A/G]CTTGAGGCCAAATGGGAGCACACCAAGCATCTTGGACATCTGGACGAGTT	Bradi4g16410.1	1e-93	54.8	354	LOC_Os11g35050.1	2e-161	64	25	Protein of unknown function
4D	IWB50101	27.1191		90K-PROJECTED	ACAGGCACCAATGTGCACAGTTCATTCTTTTCCACACAATATTGACCATT[A/G]TCTAACATGGGCTCGCTCAGAGTTTGAGGGTCTGCTAGAGAAAACTCCAA	Bradi1g16680.1	0	82.16	583	LOC_Os03g18380.1	0	91.08	583	ubiquitin-activating enzyme, putative, expressed	Pfam:09358	Ubiquitin-activating enzyme e1 C-terminal domain	Panther:10953	UBIQUITIN-ACTIVATING ENZYME E1	KOG:2012	Ubiquitin activating enzyme UBA1	GO:0019538	protein metabolic process	GO:0008641	small protein activating enzyme activity	GO:0006464	cellular protein modification process	GO:0009056	catabolic process
4D	IWB65609	27.2656		90K-PROJECTED	AACACACATCTAGAGAACTGCAAAAACTATTCACAAGCGCACTGCGACAG[A/G]GAA	.	.	.	.	.	.	.	.
4D	IWB65603	27.2656		90K-PROJECTED	AATCTTGCCACCAAAGAATGCGAGCATGCCAACTCGGGAACACCTTTTCC[A/G]TGA	.	.	.	.	.	.	.	.
4D	IWB62719	27.2656		90K-PROJECTED	CAAGCCCCCAATCGACTTCTCCAATCTCCAACTTGCCCATGTGTTGCAGC[A/G]TGTCCCAAAAAGAGACAAACATGAGGTACTGCGTCTTGCCCGGGACATCA	.	.	.	.	.	.	.	.
4D	IWB23396	27.2656		90K-PROJECTED	CCCATCTTCTCCCCCGAGTTGGAGCGTTGACGATTGGCGAACCCTAGATG[T/C]GCCTCTCCTCGTCCCCAAGTTCCCTGCTCTCGATTCTCCATTATGCGACT	.	.	.	.	.	.	.	.
4D	IWB59507	27.2656		90K-PROJECTED	AGTGCACCCGCTCAGGCTCAGGACGAAGAGAAGCTGGTGCTGAAGAACAA[A/G]TCTCCTCGGTGGCATGAGCAGCTGCAATGTTGGTGCCTCAATTTCCGTGG	Bradi1g62390.2	1e-50	89.81	108	LOC_Os03g22800.1	5e-50	89.81	108	F-Box	Pfam:00646	F-box domain	Panther:16517	TUBBY-RELATED	KOG:2502	Tub family proteins	GO:0005515	protein binding
4D	IWB57638	27.2656		90K-PROJECTED	TCGGGTTGCCGTCACGGCACCCCCCCTYGAGGGCCACGGTACCTGAAGCC[A/G]TCTTCCTGCTCGCCCCTTGCTCGGTGCTCCATTCTGTTCCTGAAGCCACG	Bradi1g66080.1	3e-63	82.35	17	LOC_Os03g17410.1	2e-48	64.71	17	expressed protein
4D	IWB30317	27.2656		90K-PROJECTED	CTGCGTGCATCGGACAACAGTTGGTACATGACGTGAAGGCCACAACCATT[T/C]CGTGTCGCTGATCATGGGAGAGAAAGTGCACTGGCCGTCTCATAAACACA	Bradi2g07910.1	2e-42	41.38	58	LOC_Os11g41380.1	2e-25	41.48	135	zinc ion binding	Pfam:03101	FAR1 DNA-binding domain
4D	IWB16427	27.2656		90K-PROJECTED	GCAAGCTGAGGCCAACCTGGAAAGCAAATAGCAGAGCAACCATGACAGAAATTGGGGGCATGCTTGCCTCTGCCGTCCTCAAGGTGGTGACCCAGCAGATTGGGTCAGTCATTGGAAGCCAAGT[T/C]AGGATGCAGAGGAACTTCAGTGATGACCTTGAAAAGTTGAGGATGCTGCTGGAGTCGGTAGAGGCGGTGCTCAAGGACGCTGAGAGGCGGTCAATCAAGGACGCGGCAGTGCGTTTGTGGCTTGA	Bradi2g36170.1	6e-19	62.32	69	LOC_Os11g10770.1	2e-19	65.22	69	NBS-LRR disease resistance protein, putative, expressed	Panther:23155	LEUCINE-RICH REPEAT-CONTAINING PROTEIN	Panther:23155:SF270	OS11G0211300 PROTEIN			GO:0006950	response to stress	GO:0005623	cell	GO:0000166	nucleotide binding
4D	IWB16325	27.2656		90K-PROJECTED	GATCAAGATGTAATACATCAGGGATGAGGGACGGGGCCGCTAAGATTATAAATCCTCCACTTATTGGATCCTTCAGATACCAAGGAGATGGAGATACTCCTTCGAGGAACCGGAGCCCATCTGT[T/G]GGAACTCACCATCATAAGAAGCCAGAGAAGAAACTAAAGCACATACCCATAGAGCAAGAAAAGATTTACAAGATGCAACCAAGTGTAAGTCACGAAAACAGGATAGAGCCGTCCATATATCCATC	Bradi3g50020.1	2e-15	49.46	93	LOC_Os02g42910.1	3e-15	48.86	88	expressed protein							GO:0007049	cell cycle	GO:0005575	cellular_component	GO:0006259	DNA metabolic process	GO:0003674	molecular_function
4D	IWB61338	27.2656		90K-PROJECTED	CATAAGTAGGGGGATTCAGGAATGGGGGATCCTGTGTGATTGTGGGCCTG[T/C]GTAAAATCAATACCTTCCGCTCTCCTGCGGATGGACTGCTGTCAGGCTTC	Bradi4g04240.1	1e-20	40.94	149	LOC_Os07g15430.1	3e-21	37.36	174	expressed protein
4D	IWB61336	27.2656		90K-PROJECTED	ACGAAGGTGCAGTCAGGTTTGCCATTGCTCACAATGGCAAAGGAGTGATC[A/G]TTGACTGGGTGGTCGTCGCCCGGCTGCTTGATGTGCTTGAGCTCAGGGAC	Bradi4g04240.1	1e-20	40.94	149	LOC_Os07g15430.1	3e-21	37.36	174	expressed protein
4D	IWB61335	27.2656		90K-PROJECTED	TGAGAGGTCGACCCAGGCTACTAGGCCTAAATCTCCTTTTATGGTGATTG[T/C]CTTGTATGTGGTGAGCTGGTAGGGGACTGAATCGACATTCACCAGCACTT	Bradi4g04240.1	1e-20	40.94	149	LOC_Os07g15430.1	3e-21	37.36	174	expressed protein
4D	IWB24500	27.2656		90K-PROJECTED	TCGATCTGGAATCCATGGACAGCGAGCTGGCTGATTTTGCTGCTTCTTAC[T/C]TCGGCGAGGAGGAAGCCGTCAAGAAGCCTGACAGCAGTCCATCCGCAGGA	Bradi4g04240.1	1e-46	46.94	49	LOC_Os09g39310.1	1e-43	55.56	45	expressed protein
4D	IWB48998	27.2656		90K-PROJECTED	TGTGGAAGTTAATGATCACGATTTCACTGGTACACCTGTGGAAGCAGCCT[T/C]ATTCGTTTCCAAGAAGTTGGAATACCTTGTATCCAGCCGGCCCACAGCAG	Bradi4g22150.1	4e-71	86.9	168	LOC_Os11g11050.1	1e-65	79.88	169	ATP binding, GTP binding	Pfam:01008	Initiation factor 2 subunit family	Panther:10233	TRANSLATION INITIATION FACTOR EIF-2B	KOG:1468	Predicted translation initiation factor related to eIF-2B alpha/beta/delta subunits (CIG2/IDI2)	GO:0044237	cellular metabolic process
4D	IWB15342	27.2656		90K-PROJECTED	CAGTGAAGAGCATAAGTAACCAAACAAATGTACACTATTGTTCTCATAAGAACTGAAAAGGTAGCAAATGTCATACCTCAAGGAACTTAAATTCAGGCTTGAGAGTAAAGCAAATTCCTTCTTG[T/C]GTCAACAAAGAGCGAATGACCAAAGAAAATCTTTCTGGGATGCGGATAGGATAATTGTACACGAGCTGATTAAACTTCCCTGTAATTTTCAATTTCATTCATTAGCGAAGAGTATATCTGAACAC	Bradi4g22180.1	4e-20	93.48	46	LOC_Os11g11000.1	9e-20	93.48	46	ELMO/CED-12 family protein, putative, expressed	Pfam:03109	ABC1 family	Panther:10566	CHAPERONE-ACTIVITY OF BC1 COMPLEX (CABC1)-RELATED	KOG:1235	Predicted unusual protein kinase	GO:0016301	kinase activity	GO:0000166	nucleotide binding	GO:0006464	cellular protein modification process	GO:0009536	plastid
4D	IWB55348	27.2656		90K-PROJECTED	GGTAGGCTTGGGAGGGATCTGCCTAGGGTTTTGCCTCCCTCGGATGTGAC[A/G]CGATGCGATCGAGTCTAGCTCCGAGCGGGCAAAGCGAGAGGAAGACGAGG	Bradi4g22230.1	2e-105	94.29	35	LOC_Os11g10980.1	5e-94	71.43	35	pyruvate kinase activity, potassium ion binding	Pfam:02887	Pyruvate kinase, alpha/beta domain	Panther:11817	PYRUVATE KINASE	KOG:2323	Pyruvate kinase	GO:0000287	magnesium ion binding	GO:0004743	pyruvate kinase activity	GO:0030955	potassium ion binding	GO:0006096	glycolysis
4D	IWB18434	27.2656		90K-PROJECTED	GCATGACAGAAACATGTCTAATCAAGTGCTGATCTTGTGCAGTATAGAGCACCTAGCAGCTCTCCCCGAGAAGGTGAACACAACAATTGCAGCAGCTTTTACTTTCATTGCAGAACGAACCTAT[A/G]TGTACACAAAAGATCGCTATTAAAGATCTATAACAATAGAATATGTCCTGCTTAATGATTTAGAAGTATTTACCGCTGATGATGCCACAGATTCTTCATGGGCCATTGGTTCCACCTTACATGCC	Bradi4g22230.1	1e-08	58.06	62	LOC_Os11g10980.1	3e-07	50	68	pyruvate kinase activity, potassium ion binding	Pfam:02887	Pyruvate kinase, alpha/beta domain	Panther:11817	PYRUVATE KINASE	KOG:2323	Pyruvate kinase	GO:0000287	magnesium ion binding	GO:0004743	pyruvate kinase activity	GO:0030955	potassium ion binding	GO:0006096	glycolysis
4D	IWB74489	27.2656		90K-PROJECTED	ATGCATGTATGGTGGACCTCTTGGGGCGTGCTGGAGCCATTGAAGAAGCT[A/G]TCGGGCTTATAAAGAAGATGCCTATGGAACCTTGCGCTACTGCATGGGGA	Bradi4g22520.1	1e-10	81.82	33	LOC_Os11g10740.1	4e-12	87.88	33	tetratricopeptide-like helical, putative, expressed	Pfam:01535	PPR repeat	Panther:24015	FAMILY NOT NAMED			GO:0006139	nucleobase-containing compound metabolic process	GO:0009536	plastid
4D	IWB61462	27.2656		90K-PROJECTED	GGTGAAGTTAGTAACCTGAAGCGGCTACTTGATGCTTCATCTCTGAAGAA[T/C]GCCTCTCTGGAGGATCAAGTCAGCCACTTGGATGGCGCCCTCAAGGAATG	Bradi4g24310.1	3e-177	80.17	348	LOC_Os11g06910.1	2e-156	71.43	14	ATPase activity, coupled	Pfam:05911	Plant protein of unknown function (DUF869)
4D	IWB46694	27.2656		90K-PROJECTED	AGCTTTTCCATCTCGAGAAAATCATCCATTAGGTCAATTTCAACAGGATT[A/G]TTTACAAGATCTCTTGTGCCCTCGTTGCCGTTTTTGAACTGATCGAGTTC	Bradi4g24310.1	1e-163	58.62	87	LOC_Os11g06910.1	3e-149	72.97	333	ATPase activity, coupled	Pfam:05911	Plant protein of unknown function (DUF869)
4D	IWB29723	27.2656		90K-PROJECTED	TCGAGTTCTGCTATAAGAGCTGAGGCCCACAGATCAGAATTTTTTACTTC[A/G]CTGTCAATAGCTAGCATATGCTCCCCACTATCAGACTGGCTGTCAGTCAG	Bradi4g24310.1	8e-97	82.88	222	LOC_Os11g06910.1	2e-89	78.38	222	myosin heavy chain-related, putative, expressed	Pfam:05911	Plant protein of unknown function (DUF869)			KOG:0978	E3 ubiquitin ligase involved in syntaxin degradation
4D	IWB17357	27.2656		90K-PROJECTED	CACTCTGCTCTTTAAGTCTCACTTCCAGTGACAACACCTTCTCCTGGAGCTTCATGGTCTCCTGATGTGCAGACTCAAGCTCAGACCCCAAAACCTTTCTGATGCCCTCAACTGCCTCCAATTG[T/C]ATCTTGACCTCCGAAGAATATTCCCTCTCCTTTGCCGCATCAGACTCCAGTGCATTCACCGTTTACGTGCAGCTTTGCGGTTTCTGAGTTTGCTACCAGGAGCTGAGCTTCTAGTGATTCTTTGG	Bradi4g24310.1	6e-24	78.69	61	LOC_Os11g06910.1	4e-23	75.81	62	myosin heavy chain-related, putative, expressed	Pfam:05911	Plant protein of unknown function (DUF869)			KOG:0978	E3 ubiquitin ligase involved in syntaxin degradation
4D	IWB36852	27.2656		90K-PROJECTED	TCAACATGAGGTAACTTCCAATGATGGCACTGAAGAACAGAAGCAGGGCC[A/G]TACGGAAGATGRCAACACCWCTATATGTGTTCAAGCTGACAATCCAGTAG	Bradi4g25710.1	5e-73	47.87	328	LOC_Os02g26560.1	5e-37	35.35	297	expressed protein	Pfam:11331	Protein of unknown function (DUF3133)					GO:0008150	biological_process	GO:0005515	protein binding	GO:0003674	molecular_function
4D	IWB62676	27.2656		90K-PROJECTED	CTTGTTTCTGGTGATTGCAACAGTTGCATTCATCTCTGGGAACCATCTTC[A/G]AGCACTTGGGACGTAGATACAAAACCATTTGTTGGACACTCCGCAAGCGT	Bradi4g26390.1	3e-148	93.33	15	LOC_Os12g03822.1	4e-138	84.7	268	phosphoinositide 3-kinase binding, actin filament binding	Pfam:12265	Histone-binding protein RBBP4 or subunit C of CAF1 complex	Panther:22850	WD40 REPEAT FAMILY	KOG:0302	Ribosome Assembly protein	GO:0005515	protein binding
4D	IWB15447	27.438		90K-PROJECTED	ATTTTTTTAACACGGTACAGACGCAAGCGCTCATATACACACGCATACACTCACCCTATGAACACACACGCACACCCTATCCTTATGAGCACCCCGAAAGACTGAGCCAGCATATCATCTTGAA[A/G]TTTACAAAGTCAAGGAGGTGATGCATATCTTTGGGGAAGCGTCGGGTCTGAAAATCAACTATCAAAA	.	.	.	.	.	.	.	.
4D	IWB51722	27.438		90K-PROJECTED	CATCCAGCTGGTGAACCTCTTATGGAAAACTTAATTTTATTCCTAGTTGA[A/G]CTTGTTAGTTAAATGCTGTTCATATGACTGGCTGGTTGTCAAATTGTTTG	Bradi1g63780.1	1e-87	68.27	249	LOC_Os03g20790.1	3e-84	63.78	254	ethylene-insensitive 3, putative, expressed	Pfam:04873	Ethylene insensitive 3					GO:0007165	signal transduction	GO:0009607	response to biotic stimulus	GO:0006950	response to stress	GO:0006139	nucleobase-containing compound metabolic process
4D	IWA1633	27.438		9K-ANCHOR	TTRCACAGCTCCTTGCCATTGAAGAAGTCCTGAAGCAGCTGCTGCACCCTTGGGATCCTGGTGGAGCCACCAACAAGGACAACATCATGGACAGTGCTCT[T/C]GTCCATCTTAGCATCCCTCAGGCACTTCTCAACAGGCTCCATGCACTTCCTGAAGAGGTCCATGTTCAACTCCTCAAACCTGGCACGGGTGATGGTCGTG	Bradi2g23250.1	0	96.35	438	LOC_Os11g47760.1	0	97.28	441	ATPase activity, coupled	Pfam:00012	Hsp70 protein	Panther:19375	HEAT SHOCK PROTEIN 70KDA	KOG:0100	Molecular chaperones GRP78/BiP/KAR2, HSP70 superfamily	GO:0000902	cell morphogenesis	GO:0005524	ATP binding
4D	IWB17081	27.438		90K-PROJECTED	ATCAGCGAGCCGGAGTAGCCCAGCACGTAGGCGCTGTTCACCCCGGTGGTCAGCACGAACGCCACCTGGTACCATGGATCTGACAAAATTCCATCACACACATATTACTTCAGGGATTCCAAAC[A/G]GGCGAAAATATTCAGATCCCTTGTGCAAGTACACATCGTGCATCTCCCATGCATCGTACTACTACCCGACAGCCAAGAAATTCGCACGTGCAAGCAAACCGAGGAAAAAATACTAGCACTACACA	Bradi4g09070.3	3e-09	67.44	43	LOC_Os07g01090.1	1e-08	86.21	29	L-amino acid transmembrane transporter activity	Pfam:01490	Transmembrane amino acid transporter protein	Panther:22950	AMINO ACID TRANSPORTER	KOG:1303	Amino acid transporters
4D	IWB9637	27.438		90K-PROJECTED	TTGGAAGACTGGAAAGAGCTGAAGAAATCACTGAAAGATCGAAAAGAGCA[T/G]GAGGGGAAAGATTCAAACGAACGTCAACCGAAGATGAGTGGCAAACGTGT	Bradi4g14170.1	6e-06	70.59	34	LOC_Os11g38920.1	.	.	.	HVA22, putative, expressed	Pfam:03134	TB2/DP1, HVA22 family	Panther:12300	HVA22-LIKE PROTEINS	KOG:1725	Protein involved in membrane traffic (YOP1/TB2/DP1/HVA22 family)	GO:0006950	response to stress	GO:0009719	response to endogenous stimulus	GO:0003674	molecular_function	GO:0009628	response to abiotic stimulus
4D	IWB42351	27.638		90K-PROJECTED	GAGTTCCTGAAGCCGAAATAATACAAGTATAATCTAAAACGCACCGAGAC[A/C]GGAGAACACCCACTCAAGATCCCTGAAGATATTTTTTGCCTGTTACTGTA	Bradi1g66627.1	1e-99	91.53	118	LOC_Os03g16790.1	1e-91	85.59	118	DHHC zinc finger domain containing protein, expressed	Pfam:01529	DHHC palmitoyltransferase	Panther:22883	ZINC FINGER DHHC DOMAIN CONTAINING PROTEIN	KOG:1311	DHHC-type Zn-finger proteins	GO:0008150	biological_process	GO:0005886	plasma membrane	GO:0005488	binding	GO:0008270	zinc ion binding
4D	IWB51929	27.638		90K-PROJECTED	GATAATCGGGCAGCTAGATATGCCGGCCCTCTGGAAAGGGTTACTGGAAA[T/G]GGTTAATCATTTATCCATCCATTCATTCATTCCATTAGTGCAAATAGAGA	Bradi4g10250.1	0	83.54	723	LOC_Os11g44880.1	0	74.9	717	plus-end-directed microtubule motor activity, minus-end-directed microtubule motor activity	Pfam:00225	Kinesin motor domain			KOG:0239	Kinesin (KAR3 subfamily)	GO:0005515	protein binding	GO:0005524	ATP binding	GO:0003777	microtubule motor activity	GO:0007018	microtubule-based movement
4D	IWB47628	27.638		90K-PROJECTED	CATTTGAAATAAACTGTTCAAAGGACATTAAAGTTCAGGGTGTTATTGGA[T/C]CGTGTACATCTTTGGAGAAGAAAGGAGCTTTATGTGCAGACACAATTGTC	Bradi4g19570.1	0	96.49	427	LOC_Os11g24560.1	0	95.32	427	zinc ion binding	Pfam:04815	Sec23/Sec24 helical domain	Panther:11141	PROTEIN TRANSPORT PROTEIN SEC23	KOG:1986	Vesicle coat complex COPII, subunit SEC23	GO:0006886	intracellular protein transport	GO:0008270	zinc ion binding	GO:0006888	ER to Golgi vesicle-mediated transport	GO:0030127	COPII vesicle coat
4D	IWA7427	27.9516		9K-ANCHOR	CAGATGGMGGSRCAGATGATGCGGAAGCAGAGGCTATGAAGGGGCGATGGAAACAGGAGGATCGCGACAGTTACTGGAAGATGATGAACAAGTACATAGG[A/G]TCAGATGTAACGTCACTTGTTACACTTCCAGTCATCATCTTTGAGCCGATGTCAATGCTTCAGAAAATGGCAGAGTTAATGGAATATTGTGACCTGTTAG	Bradi1g66687.1	0	90.51	274	LOC_Os03g16690.1	0	89.05	274	oxysterol-binding protein, putative, expressed	Pfam:01237	Oxysterol-binding protein	Panther:10972	OXYSTEROL-BINDING PROTEIN-RELATED	KOG:2209	Oxysterol-binding protein	GO:0005829	cytosol	GO:0008289	lipid binding	GO:0006629	lipid metabolic process
4D	IWB38999	27.9516		90K-PROJECTED	TGAACAATTAGAAGATAGTTACAATCATTTTTCTCTTGCCTTATTACATC[T/C]TGATGTTAATAGGCTTTGGAAGGTACTATGCGCCCCGTTCAAGGTTTACA	.	.	.	.	.	.	.	.
4D	IWB35132	29.623		90K-PROJECTED	GCACATGTATTTTCATTGGAGGAGCATCGCTGGTAGTGTTCACCAAAATCACTGATCGCACGAACAGCCTAGTTTTAGAGTACCATAATTAATTAACCCC[A/G]CAGTTTTATTGTGTTTTCATAATGACATTTTGAAAGTATTGAATTGTGGCATGTATAAGAAACATATCTCCGTAAATTCTAGACCACAGCCAAAGTGCTC	.	.	.	.	.	.	.	.
4D	IWB16304	30.2699		90K-PROJECTED	TTGCGATTACAAGGATGCTAAGGCAGTAGCGAAGAAATGAGATACGTATGAGACATGATCGCTGCTGTTACAACAAGGAACGCCTCGGTGTGCCTGCCTGCCTGCCACTGAGCAGAGCTGAAGC[T/C]AACAGAGCAGAGCAATCTATCCGGTGGCCATTGTCATCGCCATCGCCATCGCGCACGAAGGAAGGTCACATGATTAGAAGCCGTTCATCTCTAGCAGGTAGGTGCGGCGCTTGCTGAGCATCGCC	.	.	.	.	.	.	.	.
4D	IWB40326	30.2699		90K-PROJECTED	TGATGAGGATCATGCGCGGCGATAAACATATCGTTAATTGCATCGAACCC[T/C]ATCCGCATTTTCCCTTCCTAGCTACTAGTGGGATAGACAACACCATTAAG	Bradi3g32380.1	5e-76	29.63	27	LOC_Os03g17780.1	3e-155	66.67	27	WD domain, G-beta repeat domain containing protein, expressed	Pfam:00400	WD domain, G-beta repeat	Panther:15574	WD REPEAT DOMAIN-CONTAINING FAMILY	KOG:1334	WD40 repeat protein	GO:0000166	nucleotide binding	GO:0005515	protein binding
4D	IWB24180	30.2699		90K-PROJECTED	TTGGACCCAATAATGAATATGTTTTGAGTGGGTCAGACTGCGGGCATTTG[T/C]TCATTTGGAGGAAAAATGGAGGTGAATTGATGAGGATCATGCGCGGCGAT	Bradi3g32380.1	6e-31	50.76	132	LOC_Os03g17780.1	2e-51	79.65	113	WD domain, G-beta repeat domain containing protein, expressed	Pfam:00400	WD domain, G-beta repeat	Panther:15574	WD REPEAT DOMAIN-CONTAINING FAMILY	KOG:1334	WD40 repeat protein	GO:0000166	nucleotide binding	GO:0005515	protein binding
4D	IWB19220	30.2699		90K-PROJECTED	CCACTACTCGCCTCTACAAAAGGACGAGATCGAGCGCCAAGTCCAGGAGTTG[T/C]TGCAGTCTGGCGTGATCGAGCACATCATGATCCCCCTTCACCGCATCGATGCTGCTTGTTAAGATGAAGGATGGGACCTGGCGGTTCTGCGTCGACTACTTCCGGCTCGATGATGCAATAGTCAA	Bradi5g08270.1	1e-09	66.67	27	LOC_Os03g26020.1	3e-12	64.52	31	retrovirus polyprotein
4D	IWB55185	30.5934		90K-PROJECTED	AAGGGCTCGGCCGCAATAACAAGGAAGATACCAAGGTTGTTGAGTATAAC[T/C]GCCGTGCCGGTACGCTGGGATTAGGCTACGACCCTTCTGAGGCAGATCCT	Bradi1g67880.1	1e-82	70.68	133	LOC_Os03g14860.1	5e-88	69.23	52	double-stranded DNA binding	Pfam:01585	G-patch domain	Panther:15818	G PATCH AND KOW-CONTAINING	KOG:4315	G-patch nucleic acid binding protein	GO:0005622	intracellular	GO:0003676	nucleic acid binding
5A	IWB12333	188.729		90K-PROJECTED	TTATTTGCAACACTTAATCTTCAACATGGACTCATAGACATCGGTGAGCT[T/G]CTTCTCACATCGAGATGGCTGAGTGAGTTTGTATCATCTCCTTGATTGTT	.	.	.	.	.	.	.	.
5A	IWB38165	188.729		90K-PROJECTED	AAGGTTAGTCATCATCCAATGGTCATGGCCTGTCATTGTGAAGGAAGAGG[A/G]TGGAAATTTTGGGGAGAGAGCAATGTAAAGAGCAAATTCTGGGGACAAAC	Bradi1g78320.1	0	86.79	613	LOC_Os10g40590.1	0	75.28	615	sterol carrier activity	Pfam:01237	Oxysterol-binding protein	Panther:10972	OXYSTEROL-BINDING PROTEIN-RELATED	KOG:1737	Oxysterol-binding protein
5A	IWB14882	188.729		90K-PROJECTED	CTCAACGATGCATGATTTTAGATATAATTGCTAGTCCCTCGCAATAAGGT[A/G]CAAGCATGTGTATCGTACGATTAATTGCAATAAGGTGCATATGCTTGGAC	Bradi3g06420.1	3e-67	74.42	43	LOC_Os11g03290.1	4e-55	62.79	43	nucleoside-diphosphatase activity	Pfam:01150	GDA1/CD39 (nucleoside phosphatase) family	Panther:11782	ADENOSINE/GUANOSINE DIPHOSPHATASE	KOG:1385	Nucleoside phosphatase	GO:0016787	hydrolase activity
5A	IWB14881	188.729		90K-PROJECTED	GCCGCCGCCGAGAAGATCTGCCCGATGGGCTTCGTGGAAGCCAAGGCCGC[A/G]TACCCCAAGGTGCGATCCGTCGACGCGCCCTTCATCTGCATGGACCTCAT	Bradi3g06420.1	3e-67	74.42	43	LOC_Os11g03290.1	4e-55	62.79	43	nucleoside-diphosphatase activity	Pfam:01150	GDA1/CD39 (nucleoside phosphatase) family	Panther:11782	ADENOSINE/GUANOSINE DIPHOSPHATASE	KOG:1385	Nucleoside phosphatase	GO:0016787	hydrolase activity
5A	IWB14077	188.729		90K-PROJECTED	GTCAGCGCGCCCTGCCAGGCCAAGAACTGCACCTTCAACGGCGCATGGAA[T/C]GGCGGCGGCGGCCCCGGCCAGGCCGACCTCTACGTCACCTCCAGCTTCTA	Bradi3g06420.1	6e-57	85.19	27	LOC_Os11g03290.1	4e-47	76.92	26	nucleoside-diphosphatase activity	Pfam:01150	GDA1/CD39 (nucleoside phosphatase) family	Panther:11782	ADENOSINE/GUANOSINE DIPHOSPHATASE	KOG:1385	Nucleoside phosphatase	GO:0016787	hydrolase activity
5A	IWB13312	188.729		90K-PROJECTED	ACAATCAATTCCATCCGTCTCGATGAACATGTTGTGGACAATGTTGTCGG[A/C]CACGACGGTCACACTTGCCGTGATGACATTGAGACAGAGCGACTCGAGCC	Bradi5g01900.1	1e-06	56.82	44	.	.	.	.	bHLH transcription factor	Pfam:00010	Helix-loop-helix DNA-binding domain	Panther:11514	MYC			GO:0030528	transcription regulator activity	GO:0006355	regulation of transcription, DNA-dependent
5A	IWB9855	188.79		90K-PROJECTED	GGATGGTACAGAGCATCAAATGAACCAAAGCACAAACTCAACTCCAACAG[A/G]CTTCATCACACCCAGTTGAGGCCACAATGAGGCGACGGCGTCATGAAAAG	.	.	.	.	.	.	.	.
5A	IWB9620	188.79		90K-PROJECTED	GGTTGATTTTTCGTTCAAAAGAAGTTCGTCACAACGAAATATCGAGATAC[T/C]GCTACCTCATATAAACAAATAACAAGAAAGATGTTGGTGTATCCTCTAGG	.	.	.	.	.	.	.	.
5A	IWB7449	188.79		90K-PROJECTED	TGCATTCCTTCTGCCTCAACGAACATGTTGTGGACGATGCCACTGGCCAC[A/G]GCGGTGATGCTTGTCGAGATGATCTTGAGACAGAGCGACTCGAGTGCCTC	.	.	.	.	.	.	.	.
5A	IWB24592	188.79		90K-PROJECTED	AAGTCGAAAGAGGGATCGACCTTCAATGTTGCCTCGTCAGGTTGTTTAGT[T/C]CCAACGAGGTCTAAATCCATTCCCCCATCTTGTGTCGATTTCCTTCTTAG	.	.	.	.	.	.	.	.
5A	IWA7509	188.845		9K-ANCHOR	CTGGAAGTCTCATGTTGCGCGGAAAAGCACTAAGAATGACATTGCGCATTTGAATGCAACTGGAAGGGATCACGTCACAAAAACTGAAGTGATAATCACA[T/C]AGAAATTCAGGAAAGTCATGGAGTAGTACAAGCAGCACTCTCATAGTTCCTTTGTACATAAGGTGCACTGGTTCTAAAAGGTCGGCAGTTCTCAAATACG	Bradi1g78550.1	0	77.3	868	LOC_Os10g40780.1	0	71.03	863	CCR4-Not complex component, Not1domain containing protein, expressed	Pfam:04054	CCR4-Not complex component, Not1	Panther:13162	CCR4-NOT TRANSCRIPTION COMPLEX			GO:0005829	cytosol	GO:0016020	membrane
5A	IWA6988	189.245	QTL-tagging SNP	9K-ANCHOR	GGCTCACGGATCAGCAGTGAAAGGTATCTGGACGGACGGTGCCTGGGCTTTCTCCACCGGGCTTGATCAGAGAATCAGATGTTGGAAGATGGGCCCGTCC[A/G]GCAAATTCATGGAGCATTCCCATGTTATCATCAGCGTGCCCGAGCCGGAAACTCTGGATGTTTTCCATGACCGTGGGAGCGGGATATACCACATCGCCGT	Bradi1g77780.1	5e-85	73.49	215	LOC_Os03g02110.1	4e-72	64.73	207	WD domain, G-beta repeat domain containing protein, expressed	Pfam:00400	WD domain, G-beta repeat	Panther:14344	WD REPEAT PROTEIN	KOG:0974	WD-repeat protein WDR6, WD repeat superfamily	GO:0005622	intracellular	GO:0008150	biological_process	GO:0000166	nucleotide binding	GO:0005515	protein binding
5A	IWA7880	189.325		9K-ANCHOR	AAAGKTTAAGTAATATTATTATTGACAATCTAGGTTTAACAACCACAAGCTATAGCACCTACTACATCTTGCAAGCCTGTGGACACAGACACA[T/G]TTTATAATGTCCATAGTCGTATGTCATAGTATTTGTTTACATACAGGGGAGATGAATGAGCTCATCTYTCCACAATGAGGATTGGGAAAGCCAGCTAGTA	Bradi1g78320.1	0	88.08	344	LOC_Os10g40590.1	1e-171	81.58	342	sterol carrier activity	Pfam:01237	Oxysterol-binding protein	Panther:10972	OXYSTEROL-BINDING PROTEIN-RELATED	KOG:1737	Oxysterol-binding protein
5A	IWB60611	189.801		90K-PROJECTED	AGGTTCCTCCTCAGCGGGATGCTCACCGTCACCAAGATTCCGAACCACGT[T/C]GCCATTAAGATTGCCCTTGAGCTCAAGAAGTTGCTCGTCGACAACAGCCT	Bradi1g78370.1	8e-179	76.77	254	LOC_Os03g01250.1	2e-163	74.7	249	-
5A	IWB74923	189.96		90K-PROJECTED	GAGGAGGCCGCGTCCGCGGTGTCTAGTCCTCCGCAGGACGTGACGGATGA[T/C]GACGATGAGGATCCCGACTATGCGGGGTAGGCCCCCGCGACGAGGCTTCT	.	.	.	.	.	.	.	.
5A	IWB74922	189.96		90K-PROJECTED	CTTGATCTACCTTGATTGCTGCAACTTGAGGAAAGTTTCTGAGTTGGATA[T/C]GCGGACCCCGCGAACCCATTTCATGACCGATGATAACCTTAAGAAGATAG	.	.	.	.	.	.	.	.
5A	IWB6716	189.96		90K-PROJECTED	CAGCCACACCGAGGGTATCCTTCCACCAGGGCATGGTTTTGACGCTGAAG[A/C]CGCGAAGGAGGGCCTCGCGAAGGAAGCCGCGCTTCTCGACCATCTGCAGA	.	.	.	.	.	.	.	.
5A	IWB65661	189.96		90K-PROJECTED	CCC[A/C]ATGCGCCCAAGCAGAGAAAGTCGTTGGCTTGTCCCCGCACTCTGATGCTA	.	.	.	.	.	.	.	.
5A	IWB24813	189.96		90K-PROJECTED	TGACGAAGCTGCATACCTATCCTGGGTAGAGAAGTTTAAGGAGGCTTCAC[A/G]TTCTATTGAAGATGTCCCAGTTGAATTAGAAAGGCAAAGACCTGCACCTG	Bradi1g78440.1	1e-123	100	16	LOC_Os03g01200.1	2e-104	86.67	15	ATP-dependent DNA helicase activity	Pfam:00176	SNF2 family N-terminal domain	Panther:10799	SWI/SNF-RELATED MATRIX-ASSOCIATED ACTIN-DEPENDENT REGULATOR OF CHROMATIN SUBFAMILY-RELATED	KOG:0385	Chromatin remodeling complex WSTF-ISWI, small subunit	GO:0003677	DNA binding	GO:0004386	helicase activity	GO:0005524	ATP binding	GO:0003676	nucleic acid binding
5A	IWB24570	189.96		90K-PROJECTED	CCATCAGTTGCATCCTTATCTCCAAAAATATTGTGGCTAAGCTTAAGTTT[T/C]CTCTCTGCTCTTCGCATGATGACCTCTTCAATCGTGCGTTGCGATACCAA	Bradi1g78440.1	5e-60	93.33	120	LOC_Os03g01200.1	5e-53	85	120	ATP-dependent DNA helicase activity	Pfam:00176	SNF2 family N-terminal domain	Panther:10799	SWI/SNF-RELATED MATRIX-ASSOCIATED ACTIN-DEPENDENT REGULATOR OF CHROMATIN SUBFAMILY-RELATED	KOG:0385	Chromatin remodeling complex WSTF-ISWI, small subunit	GO:0003677	DNA binding	GO:0004386	helicase activity	GO:0005524	ATP binding	GO:0003676	nucleic acid binding
5A	IWB26751	189.96		90K-PROJECTED	AGGGAGGACAGGACGGTCTCTTCGGATTTCGGCTTCTGCGTCAAGGCTGG[T/C]GATAGGATTAGGGTAGGAGAAGCCATTGGTCGATGGAGCCAATCCTAGCG	Bradi1g78460.1	1e-55	84.5	129	LOC_Os03g01216.1	8e-51	78.36	134	phosphatidylserine decarboxylase activity	Pfam:02666	Phosphatidylserine decarboxylase	Panther:10067	PHOSPHATIDYLSERINE DECARBOXYLASE	KOG:2420	Phosphatidylserine decarboxylase	GO:0004609	phosphatidylserine decarboxylase activity	GO:0008654	phospholipid biosynthetic process
5A	IWB48392	189.96		90K-PROJECTED	CATAATAAAAAAAAGGTTCAAAACACAACAGTCTTCATCACTTCATATGG[T/C]AGCACACGGAGCTCGCAGTATGACTTGATAGCTTCTGCTAGGCACTGCTT	Bradi1g78487.1	2e-36	88	75	LOC_Os10g41060.1	7e-21	62.67	75		Pfam:05703	Auxin canalisation	Pfam:08458	Plant pleckstrin homology-like region	Panther:24730:SF7
5A	IWB59605	189.96		90K-PROJECTED	GGAACTATGAGAGTGCTGCTTGTACTACTCCATGACTTTCCTGAATTTCT[A/G]TGTGATTATCACTTCAGTTTTTGTGACGTGATCCCTTCCAGTTGCATTCA	Bradi3g33190.1	0	78.69	427	LOC_Os10g40780.1	0	80.61	428	CCR4-Not complex component, Not1domain containing protein, expressed	Pfam:04054	CCR4-Not complex component, Not1	Panther:13162	CCR4-NOT TRANSCRIPTION COMPLEX	KOG:1831	Negative regulator of transcription	GO:0005829	cytosol	GO:0016020	membrane
5A	IWB4446	190.51		90K-PROJECTED	TACGACCTCGGAATCTCAGGCGGCGTCACGTCCATGGAGTCGTTCCTCAA[T/G]AAATTCTTCCCGGACGTGTACCACCAGATGAACGGCGACAAGGCCGCCGT	Bradi1g78400.1	3e-11	90.32	31	LOC_Os03g01170.1	1e-10	90.32	31	D-glucose transmembrane transporter activity	Pfam:00083	Sugar (and other) transporter			KOG:0254	Predicted transporter (major facilitator superfamily)	GO:0055085	transmembrane transport	GO:0022857	transmembrane transporter activity	GO:0016021	integral to membrane
6B	IWB12220	110.767		90K-PROJECTED	GGCTGCGTACGCAGAAGTTCTGGACGATTACAGCGATGAGGTGCATGAGT[T/C]TGCATTATACCTGATTCGCTTTGAGTTGGAAGGTCCCATGCTTGCAAGGC	.	.	.	.	.	.	.	.
6B	IWB73406	110.767		90K-PROJECTED	CGCAGCCATCTGTTCGGCCCACTGAATGGTCCCCTCGAGGAGAGGCTCTG[A/G]TACACGGTCAGACCGTATATCACTCCGAAGCTGGGTGTACAACAGTTCGG	.	.	.	.	.	.	.	.
6B	IWB7397	110.767		90K-PROJECTED	CCGAACTGTTGTACACCCAGCTTCGGAGTGATATACGGTCTGACCGTGTA[T/C]CAGAGCCTCTCCTCGAGGGGACCATTCAGTGGGCCGAACAGATGGCTGCG	.	.	.	.	.	.	.	.
6B	IWB65825	110.767		90K-PROJECTED	CACCGTCACTATCTACCTTGTCATCCAAAGTACCAACAGCATCGGATGCC[A/G]AGA	.	.	.	.	.	.	.	.
6B	IWB53682	110.767		90K-PROJECTED	TTATATCCCCATCAAGGATATCACCTTTCAAGACATGTCAGTAGGCATCA[A/G]CTACAAGAAGAAGCATATATTCCAATGCTCCTACATAGAAGGGCGTGTTA	Bradi3g56787.1	5e-45	91.11	90	LOC_Os02g54030.1	9e-41	84.44	90	polygalacturonase, putative, expressed	Pfam:00295	Glycosyl hydrolases family 28			GO:0004650	polygalacturonase activity	GO:0005739	mitochondrion	GO:0005975	carbohydrate metabolic process	GO:0016787	hydrolase activity
6B	IWB60027	110.767		90K-PROJECTED	ATTCAAGGCGAGGCGTGAGAATAAAGACTGCGATAGGAAGAGGAGGCTAC[A/G]TCCGCAATATCTCCTACAGCAACATAACMTTCGACAATGTTCGTGCTGCA	Bradi3g56787.1	1e-149	92.28	272	LOC_Os02g54030.1	4e-140	85.4	274	polygalacturonase, putative, expressed	Pfam:00295	Glycosyl hydrolases family 28			GO:0004650	polygalacturonase activity	GO:0005739	mitochondrion	GO:0005975	carbohydrate metabolic process	GO:0016787	hydrolase activity
6B	IWB21973	110.767		90K-PROJECTED	CAAGTTGATGCTACCGGGGAGTCGGAGACAAGCATAGGAATCTTCTTGAC[A/G]CCAAGATCTCTGTACGGCAAGCTGAGGCTGTCGAAGATGATGATCAACGA	Bradi3g57087.1	0	69.08	498	LOC_Os02g54010.1	6e-159	61.79	492	DNA helicase	Pfam:00271	Helicase conserved C-terminal domain	Panther:13710	DNA HELICASE RECQ FAMILY MEMBER	KOG:0352	ATP-dependent DNA helicase	GO:0006310	DNA recombination	GO:0003676	nucleic acid binding	GO:0004386	helicase activity
6B	IWB43845	110.767		90K-PROJECTED	ATGGCACACAATGCGGACATCTTGTCTATCAATACCCATTCCAAATGCTA[T/C]AGTTGCAACAACAACTTGAGTCCTTGATGAAAGCCAGTCATCAAGAACGG	Bradi3g57087.1	0	75.42	541	LOC_Os02g54020.1	9e-170	66.6	470	DNA helicase	Pfam:00271	Helicase conserved C-terminal domain	Panther:13710	DNA HELICASE RECQ FAMILY MEMBER	KOG:0352	ATP-dependent DNA helicase	GO:0006310	DNA recombination	GO:0003676	nucleic acid binding	GO:0004386	helicase activity
6B	IWB54304	110.767		90K-PROJECTED	AAGGTTGTTGGACATTCACTTGGAGGTGGTACAGCAGCTCTCTTGACATA[T/C]GTCCTGAGGGAACAGCAGGAGTTTGCCTCTGCTACTTGCGTGTCATTTGC	Bradi3g57100.1	0	90.38	426	LOC_Os02g54010.1	0	86.15	426	triacylglycerol lipase activity	Pfam:03893	Lipase 3 N-terminal region	Panther:21493	CGI-141-RELATED/LIPASE CONTAINING PROTEIN	KOG:2088	Predicted lipase/calmodulin-binding heat-shock protein	GO:0004091	carboxylesterase activity	GO:0006629	lipid metabolic process	GO:0004806	triglyceride lipase activity
6B	IWB7171	110.767		90K-PROJECTED	GCGCCAAAGGCGCGAGGCAGGAACACCAGCAGGAGACGGAACGGGCAAAA[A/G]CAGAAGCTGTCGTCGAAGCACGACGTCTCGTCCGAGGACGAGATGCTGAG	Bradi3g60090.1	4e-10	90.62	32	LOC_Os02g54130.1	7e-07	78.79	33	zinc ion binding	Pfam:00226	DnaJ domain					GO:0031072	heat shock protein binding
6B	IWB34014	111.238		90K-PROJECTED	AAGGTCATATTATCTCTGATAAAACTTATGGAGCTCATCATTATTGAATA[T/C]CATCCCTTATGTCTAGGTATATTCCATGAAAAATATGAGACAAATTTC	.	.	.	.	.	.	.	.
6B	IWB43059	111.238		90K-PROJECTED	CAAGCCAACCTAATCAAAAACCACCCGAATACATAACAACACCGCAGTTA[T/C]AGATCAAATCAAAACGACAGTGAAACCCCCTCATGGAGCACCACTCTAGT	.	.	.	.	.	.	.	.
6B	IWB48262	111.238		90K-PROJECTED	TCCTTCCTTGACAGGGATAGCACAACAATGGCAGCAACAATTTGGCTAAC[A/G]TTAACGATAACTTCAACCGAAATCCATAGTCCAGAGTTCAAAGGGCTCCT	Bradi1g70460.1	0	77.59	58	LOC_Os02g54624.1	0	73.33	60	RING, subfamily zinc finger (C3HC4-type RING finger) family protein	Panther:14155:SF27	OS09G0323100 PROTEIN	Panther:14155	RING FINGER DOMAIN-CONTAINING
6B	IWB2367	111.238		90K-PROJECTED	CCGCCAAAGAGCTAGACGTCCCATATGTCCAGCTTTGGACGGCCAGCACC[A/G]TTAGCTATCTCGGATTCCGTTATTTCCGTCTCCTCATTGACCGTGGCATT	Bradi3g58670.1	7e-09	72.73	33	LOC_Os02g51930.1	4e-09	72.73	33	UDP-GLUCOSYLTRANSFERASE	Pfam:00201	UDP-glucoronosyl and UDP-glucosyl transferase	Panther:11926	GLUCOSYL/GLUCURONOSYL TRANSFERASES	KOG:1192	UDP-glucuronosyl and UDP-glucosyl transferase	GO:0016758	transferase activity, transferring hexosyl groups	GO:0008152	metabolic process
6B	IWB49795	111.238		90K-PROJECTED	TTTATCCATGCTGCCATCAATTCCGCATTCGCTGACTCTTCCTATCTTTA[A/G]AGATATCTCGGTGGCATTAGGATCTCCACGGTGCGCATTAGCTATAGAAG	Bradi3g60160.1	0	87.61	549	LOC_Os02g54254.1	0	81.82	11	saccharopine dehydrogenase activity	Pfam:01262	Alanine dehydrogenase/PNT, C-terminal domain	Panther:11133	SACCHAROPINE DEHYDROGENASE	KOG:0172	Lysine-ketoglutarate reductase/saccharopine dehydrogenase	GO:0016491	oxidoreductase activity	GO:0055114	oxidation-reduction process
6B	IWB23948	111.238		90K-PROJECTED	TAGTCCCACAGCTATGCAAATGCTTGTTCTGATTTTGATTTCTGAAGATG[T/C]GTTTGATAGCCCAGTTGCTGCAGCTAAATGGTGTTGGTACCGGCTTGGTC	Bradi3g60190.1	7e-63	79.41	102	LOC_Os02g54490.1	2e-57	53.26	92	nucleotide binding protein, putative, expressed	Pfam:00400	WD domain, G-beta repeat	Panther:13260	ANAPHASE PROMOTING COMPLEX SUBUNIT 4 (APC4) (CYCLOSOME SUBUNIT 4)	KOG:4640	Anaphase-promoting complex (APC), subunit 4	GO:0008150	biological_process	GO:0000166	nucleotide binding	GO:0005575	cellular_component	GO:0005515	protein binding
6B	IWB46624	111.363		90K-PROJECTED	GGAACTGTTGGGGTTTGTAATGTAAATAAATTTTGGCCCGCTCCGTCCGG[T/C]GCATGTTAGATGTTGCACGGGACTAGACACGGTGCAAAGCTGGACGCAGT	.	.	.	.	.	.	.	.
6B	IWB53899	111.363		90K-PROJECTED	GTGCTCTGTTCATTTCCAGGAGTGGCCGGTGACAGGTTCATGATCGTCGC[A/G]CCTTAATTGCGCTCATCCTCTATGGGGTCCGAGACAACTGAAAGAAATGA	Bradi3g60160.1	0	87.22	532	LOC_Os02g54254.1	0	100	14	saccharopine dehydrogenase activity	Pfam:01262	Alanine dehydrogenase/PNT, C-terminal domain	Panther:11133	SACCHAROPINE DEHYDROGENASE	KOG:0172	Lysine-ketoglutarate reductase/saccharopine dehydrogenase	GO:0016491	oxidoreductase activity	GO:0055114	oxidation-reduction process
6B	IWB44150	111.432		90K-PROJECTED	AATATCAAGGTTCTCATGGCCACCAACAGGCCTGATACACTTGATCCTGC[A/G]CTTCTGCGTCCTGGTCGTTTGGACAGAAAGGTGGAATTTGGGCTACCTGA	Bradi1g46760.1	6e-142	95.33	257	LOC_Os02g54340.1	1e-141	95.33	257	26S, subfamily 19S	Pfam:00004	ATPase family associated with various cellular activities (AAA)	Panther:23073	26S PROTEASE REGULATORY SUBUNIT	KOG:0729	26S proteasome regulatory complex, ATPase RPT1	GO:0005524	ATP binding
6B	IWB63560	111.432		90K-PROJECTED	GCCATTGGTGGCGCTCGCTTTGATGATGGAGCTGGGGGTGATAATGAGGT[A/G]CAGCGTACTATGCTTGAAATCGTCAATCAGCTTGACGGTTTTGATGCTAG	Bradi1g46760.1	0	97.18	426	LOC_Os02g54340.1	0	97.42	426	26S, subfamily 19S	Pfam:00004	ATPase family associated with various cellular activities (AAA)	Panther:23073	26S PROTEASE REGULATORY SUBUNIT	KOG:0729	26S proteasome regulatory complex, ATPase RPT1	GO:0005524	ATP binding
6B	IWB47763	111.432		90K-PROJECTED	CGCACCGAGATCCCGGTCACCGTGCTGACCTGCCTTCTCGGGCTCACCAA[T/C]GGGTACCTGACCTCCGTGCTCATGATCCTCGCGCCCAAGGCCGTGCCCAT	Bradi3g17700.1	5e-68	88.81	134	LOC_Os08g10450.1	1e-62	82.09	134	nucleoside transmembrane transporter activity	Pfam:01733	Nucleoside transporter	Panther:10332	EQUILIBRATIVE NUCLEOSIDE TRANSPORTER	KOG:1479	Nucleoside transporter	GO:0006810	transport	GO:0016020	membrane	GO:0005337	nucleoside transmembrane transporter activity	GO:0016021	integral to membrane
6B	IWB25091	111.432		90K-PROJECTED	TGACCAGAGACACATATTCTCCTCTCCTTGGCAGTGACGCAGGCCGGCAA[T/C]GAGGAGGCTTGCAATGGTGTGTGCCTAACAGAACATAGAAGACAAAACAG	Bradi3g60452.1	2e-07	50	52	.	3e-11	76.74	43	-	Pfam:07727	Reverse transcriptase (RNA-dependent DNA polymerase)	Panther:11439	GAG-POL-RELATED RETROTRANSPOSON
6B	IWA7257	112.299	QTL-tagging SNP	9K-ANCHOR	CAAGCGTCCGAGTTCCAAGATTGGGTGTGGACAACACTGTAACATTGGAATCAGCTGGGTCATATATATCTCACTTAAGTTAGTAGAGATCTCTTGTTTT[T/G]CGCTAACGTCGTAGGGTCTAGGCCTTCCTCTTTGGGTTGGCTGGTGTGATGTACAGAGGCAATGTAAGCCTGGCAAAACAAGGGATCTGCCGATTAGCAG	.	.	.	.	.	.	.	.
6B	IWA6045	112.299		9K-ANCHOR	CAATATACAGATTCCAATGTACAACACAGATCTCCAGGAGATATAAGCTTCTAATCAACTCTACAAAATTTACACCATTGGGCTAATATTTACAGTATTA[T/C]GACCCAACCCAAGTCTACAATACTAGTAACAATGAATTCAGGCGGTCACATGCTGTGATCACCTGAACTTATGTATGCTCCCGCATGTATGTTGGCCTGC	Bradi3g53670.1	1e-98	82.98	47	LOC_Os02g54580.1	3e-92	80.85	47	serine esterase family protein, putative, expressed	Pfam:05057	Putative serine esterase (DUF676)	Panther:12482	UNCHARACTERIZED			GO:0008150	biological_process	GO:0009536	plastid	GO:0003674	molecular_function
6B	IWA2933	112.299		9K-ANCHOR	TGCTCTTGGACATCAGCTGCATGCACTTGGTTGTGTAGAATCCCCAGAACTTGGTTTAGGTGCTCCCGCGGCTCATCATTTGATGCACTTTTATGAGAGG[A/C]TGGGTGACACACTTGCCGTACAGTATAGCGGGTCGGCTGCTCATAATAAGATCTTCTCTGCGAAGAGAGGACACTTGAAGCTTTTATAYGATCACAAGAG	Bradi3g60110.1	0	87.71	236	LOC_Os02g54150.1	1e-139	69.35	248	phosphatidylinositol-3,5-bisphosphate 5-phosphatase activity, inositol-polyphosphate 5-phosphatase activity	Pfam:02383	SacI homology domain	Panther:11200	INOSITOL 5-PHOSPHATASE	KOG:1888	Putative phosphoinositide phosphatase	GO:0042578	phosphoric ester hydrolase activity
6B	IWB60190	112.299		90K-PROJECTED	TTATCAGCAGATCCATCCAGCGATTGCCTCCTCGCGGCACGCCGTGCGCC[A/G]CTGGTATTACTCATGCTATATACCTCTGATGCTTATACTCACCTTACCCT	Bradi4g34450.1	9e-16	53.47	101	.	1e-20	56.44	101	RING, subfamily zinc finger (C3HC4-type RING finger) family protein	Pfam:00097	Zinc finger, C3HC4 type (RING finger)	Panther:23041	RING FINGER DOMAIN-CONTAINING
6B	IWB62647	112.779		90K-PROJECTED	CTGCCCTGGAAGATAATGCAGCTATGCCTTCTCATAACATGTGGAACAAA[T/C]GCCAAAGGGTTGCGCCTTTGATATGTCTCTCCCCGGAAAGGGAAGAAGGG	Bradi4g34450.1	1e-58	54.18	251	LOC_Os09g32690.1	3e-58	53.75	253	RING, subfamily zinc finger (C3HC4-type RING finger) family protein	Pfam:00097	Zinc finger, C3HC4 type (RING finger)	Panther:23041	RING FINGER DOMAIN-CONTAINING
6B	IWA3352	114.237		9K-ANCHOR	TTAGCAGGCTCTTGGCTAATTTGCACCGCATTGTTCGACTGCAGGCTGGACCCTTCTTCCCTTTCCGGGGAGAGACATATCAAAGGCGCAACCCTTTGGC[A/G]TTTGTTCCACATGTTATGAGAAGGCATAGCTGCATTATCTTCCAGGGCAGCATCTTCATCCAGATAAAGTGGTGTCAAAAATTGACTTCTAGTTCTCCGA	.	.	.	.	.	.	.	.
6D	IWB19199	2.53601		90K-PROJECTED	AATCAAAGGTGTAGAAGTGCAAAGCTCAGAGTTATTCAGAAGGCCTAAAAGGAAAGGAATAACGCTGGATACAAATTTGTGAAGAGATTATCGAGGCGGCAAAACATGCGATCGTCAGTTTCTC[A/G]TCTGCTCACCAGTAAGCAAACACTTCGAAATCGCCTGAACTTAG	.	.	.	.	.	.	.	.
6D	IWB65231	3.08924		90K-PROJECTED	CACCCAATGGAGTGAGGGGGAGCGACATGCCATGAGCCTATTCTGGCCAC[A/G]CCTTGTGCATGTTCTTCCTCCGGAGGTGAAGTTTATAGCAGACCCTGAAG	Bradi3g02900.1	0	89.51	572	LOC_Os02g03850.1	0	85.62	591	glycosyltransferase, putative, expressed	Pfam:02885	Glycosyl transferase family, helical bundle domain	Panther:11922	GMP SYNTHASE-RELATED	GO:0008152	metabolic process	GO:0016740	transferase activity	GO:0009987	cellular process
6D	IWB24502	3.08924		90K-PROJECTED	ACATCTTCCCTATCTGGGCGCTTGGCGAGTACCGCTGCCGGGTGCTGGGC[A/G]CGGCCAAGAAGTAGTACCGTCTTCCTTCTCTTTGGCCGGGTTACGTGCTG	Bradi3g03490.1	0	94.84	465	LOC_Os02g04710.1	0	87.98	466	beta-amyrin synthase activity, alpha-amyrin synthase activity, lanosterol synthase activity	Pfam:00432	Prenyltransferase and squalene oxidase repeat			KOG:0497	Oxidosqualene-lanosterol cyclase and related proteins	GO:0003824	catalytic activity
6D	IWB42628	3.08924		90K-PROJECTED	CAGCACCCATCAAATATGAGGTAGCAGAGCTACACAGCTATCGCCTAGAC[T/G]CAAGTTCCTAACTTGGCTGGGGCAGGGAGGCCTGCATTGGCACGAGCGGC	Bradi4g42560.1	1e-132	81.94	288	LOC_Os12g05420.1	2e-128	78.64	295	calmodulin-binding protein, putative, expressed	GO:0008150	biological_process	GO:0005575	cellular_component	GO:0005515	protein binding
6D	IWB43171	3.56924		90K-PROJECTED	GAGCATCCACAATAATGTGAAGTAAGGAGGCGACATCGGTAGTTGAGGCT[A/G]TCAAGTGGAGGAATATGTTGGATTGGTGGTGGCACGCAAATCACACTCTA	.	.	.	.	.	.	.	.
6D	IWB61972	3.85724		90K-PROJECTED	TAGCAGTGGTCACTCGATCTCCCTCTCCCGAACGACCCCGGTACCCTCCC[T/C]ATCTGCTCTGTTATTCTCAGACCTCGGCTGCGGCGTGGCTGCTATCAGAA	.	.	.	.	.	.	.	.
6D	IWB36205	3.95918		90K-PROJECTED	CCTCCAAGGCCCTGTTTCGCCGCTCTGTCCCATTACTGTCACACACACAGCCCATAACAG[T/C]AAGAAACTGTGGCATAATACTCCAGTGGTGCTATATGCATGTATGCACAGAACTGTAAAG	.	.	.	.	.	.	.	.
6D	IWB15239	3.95918		90K-PROJECTED	AAGTAGATTAAACATAATAGTGTAGTAGTGGTATACAATAATGTCAACAATCCGGTGCAAACTTGCAGAGCAAGTGCCGCTGTTGAATCTGTAAAGGATGCTTCTGATCAAATCCAGTTTGTCA[A/C]TAGGCAAATTAAATACGAGCATGTGATTGGTCCTGGAACTTTGTAGGTTGTTCTGCCCATGGCTACGCGCAGATATTGCCGAATAAAAATGCCAAAATTGCAAGCATGTATTTTTTTTTTCTGTA	.	.	.	.	.	.	.	.
6D	IWB18875	3.95918		90K-PROJECTED	TGGTCTTCCTGTGGCTGGATTTCTTGTACTAGATTCACCAGCCTGTCAGTCCCATCAGAACCAAGCCC[A/G]CAAGCATTGTAGCTGTAATGGCACTGCCATCAAGGAGAAAACAAGAGGGTCAACAGTATGCCACAATTTCTGAATTTAAAATAATACAGAAAGCACATAGATTGATAACCAAGTGTCAGAGCGCA	Bradi1g34327.1	5e-11	87.1	31	LOC_Os02g04840.1	3e-10	89.29	28	galactokinase activity, ATP binding	Pfam:10509	Galactokinase galactose-binding signature	Panther:10457	MEVALONATE KINASE/GALACTOKINASE	KOG:0631	Galactokinase	GO:0016301	kinase activity	GO:0000166	nucleotide binding	GO:0009987	cellular process
6D	IWB29676	3.95918		90K-PROJECTED	AGGTTCTCTGAATACGGAGAATTATATCAAGCTTTGGCCCACATGTTTGG[T/C]ATCGAAGGGCAACTCGAAGAACGACAGACTAAAGGTTGGACGTGTCTCTA	Bradi3g03407.1	1e-33	50.92	163	LOC_Os02g04810.1	3e-31	49.69	161	GHMP kinases ATP-binding protein, putative, expressed	Pfam:10509	Galactokinase galactose-binding signature	Panther:10457	MEVALONATE KINASE/GALACTOKINASE	KOG:0631	Galactokinase	GO:0016310	phosphorylation
6D	IWB49888	3.95918		90K-PROJECTED	TCAGCCCTTGGAGAACTTATGTATCAGTGCCATTACAGCTACAATGCTTG[T/C]GGGCTTGGTTCTGATGGGACTGACAGGCTGGTGAATCTAGTACAAGAAAT	Bradi3g03620.1	0	93.57	373	LOC_Os02g04840.1	0	90.37	374	galactokinase activity, ATP binding	Pfam:10509	Galactokinase galactose-binding signature	Panther:10457	MEVALONATE KINASE/GALACTOKINASE	KOG:0631	Galactokinase	GO:0016301	kinase activity	GO:0000166	nucleotide binding	GO:0009987	cellular process
6D	IWB44500	3.95918		90K-PROJECTED	AGCAAGCATGTTCTCAGGGTCGACCAGGATGAGCTTGAGACTGTCCTCCC[A/G]CAGATTGGTGGGCTGGTGCGGATTGTTAACGGGGCTTACCGGGGCTCGAA	Bradi3g03680.1	3e-100	92.26	155	LOC_Os03g37330.1	1e-92	57.89	76	double-stranded DNA binding, zinc ion binding	Pfam:10357	Domain of Kin17 curved DNA-binding protein	Panther:12805	KIN17 (KIN, ANTIGENIC DETERMINANT OF RECA PROTEIN HOMOLOG)	KOG:2837	Protein containing a U1-type Zn-finger and implicated in RNA splicing or processing	GO:0005488	binding	GO:0008150	biological_process
6D	IWB50246	3.95918		90K-PROJECTED	GCAAGTGCAGCAAGAGATAGGGCAGTGATCGTCCGCACTTTCTGGTTCTC[A/G]TCGCTTAGACCATGCTCAATGATCTCAACTAGGTTCTTAAGGTGAGGCAG	Bradi3g03690.1	0	99.66	588	LOC_Os02g27790.1	0	85.71	14	protein serine/threonine phosphatase activity	Pfam:02985	HEAT repeat			KOG:0213	Splicing factor 3b, subunit 1	GO:0005515	protein binding
6D	IWB64459	3.95918		90K-PROJECTED	GCCGACAGGACCCCGTTCTATCTCTACAGCAAGCCGCAGGTCGTCCGGAA[T/C]TTCACCGCCTACGACAAGGCGCTCCAGGGGCTCCGCTCAATCGTGGGGTA	Bradi3g11130.1	0	89.09	486	LOC_Os02g24354.1	0	88.37	490	diaminopimelate decarboxylase activity	Pfam:00278	Pyridoxal-dependent decarboxylase, C-terminal sheet domain	Panther:11482	ARGININE/DIAMINOPIMELATE/ORNITHINE DECARBOXYLASE	KOG:0622	Ornithine decarboxylase	GO:0003824	catalytic activity
6D	IWB18466	3.95918		90K-PROJECTED	TATCCCCAAACCACCTCCAATATTTAGGTACTCCAACTCAAAACCTTGTGCTCGAATTTCATCAACAAAGTTCACCATAAGATTTGCAGCGTCTCTGAATATATCGACCTAAACA[A/G]AAGGAAGTCGCAACTTGGTTCAGATACAAACAAGGTACTTGATTTCAACAGAAATACTACATGATAAAACTTAACTGAAGTGACAGGACATGTATAACAAATTCACCTTTTTATAAAAAAGAACT	Bradi3g11130.1	1e-13	97.22	36	LOC_Os02g24354.1	3e-13	94.44	36	ornithine decarboxylase, putative, expressed	Pfam:02784	Pyridoxal-dependent decarboxylase, pyridoxal binding domain	Panther:11482	ARGININE/DIAMINOPIMELATE/ORNITHINE DECARBOXYLASE			GO:0003824	catalytic activity
6D	IWB44501	4.09081		90K-PROJECTED	CAAAACTGGGGCGTGATGGGCAGCATGAAACATAACAAAGGTGGATATCC[A/G]TCATTTGCCGTCGGAGAGGAAGAAGACGGTAGGCGGGCTCAGAAGATGAC	.	.	.	.	.	.	.	.
6D	IWB41901	4.09081		90K-PROJECTED	ACCATACACAGACCCTATAAGTGGCCAGAATTCGACCTCTTCGTCAAGGA[T/C]GATATTTACCTAGAGGTTGGAGCTTTACTACTGTTTTCGGTCAACAACAA	.	.	.	.	.	.	.	.
6D	IWB33802	4.09081		90K-PROJECTED	CAGCCCCACCATGCCCATGGACAGGATATGCCTGCTCAGCTGCGGCGCCT[T/C]TGCAGGTACCCTTTACTTTGCCCCATGCCCTTCTCCTTCTGAAGCTATAT	.	.	.	.	.	.	.	.
6D	IWB15119	4.09081		90K-PROJECTED	AGATTACACCTTCTGCGAAAGAAAATGTATCTTCAGCCGAAGAACAATGAAAGTACGTTTCCTCAAATGGAAAACTTATTTCGCGGAACACGCTTTCAGAAGAGAAAAGCGCAAAGAGGGAAAC[A/G]TGCCTCCACTTATCCACGTCGTCAGCGTCTGGTCAATGTAGGTGAGGCTGACGGGCGGGTCCCATGCGCAGGGGGGAGGGGCACGGGCTCTCGTCCTCTTCCTCGTGCTGCCCCCCCGGCACGGA	.	.	.	.	.	.	.	.
6D	IWB39422	4.09081		90K-PROJECTED	CAACATGATACGGAAAACCTTAATTAGTGTTACAGTTTGTTGCAGTTTTA[T/C]TTTTCCTTCAGATTGTGTTTATAACATATATTATATTTTCAGCTATTAGA	Bradi1g76362.1	9e-13	87.8	41	LOC_Os03g03880.1	7e-13	90.24	41	protein kinase, putative, expressed	Pfam:00069	Protein kinase domain	Panther:24420	LEUCINE-RICH REPEAT RECEPTOR-LIKE PROTEIN KINASE	KOG:1187	Serine/threonine protein kinase	GO:0016301	kinase activity	GO:0000166	nucleotide binding	GO:0004672	protein kinase activity	GO:0005524	ATP binding
6D	IWB27501	4.09081		90K-PROJECTED	ACTAGGCAGCCAGCAGAGGCTATATTTGCCAAGCTGAATGAAGTGGCCAA[T/G]AAATTGAAGCTCAAAATCAAGAAGAAAGAAAACGGTGTCCTGAAATTGGC	Bradi3g04630.1	0	83.33	48	LOC_Os02g06570.1	0	91.67	48	CAMK_KIN1/SNF1/Nim1_like.26 - CAMK includes calcium/calmodulin depedent protein kinases, expressed, subfamily KIN1/SNF1/Nim1_like(CAMK_2)
6D	IWB60717	4.09081		90K-PROJECTED	ACACAACTGCTGCTGGTGTTGCTGCAGCTTTTATTTCAGTCTTCTGGTCA[T/G]TTGGTTACATCCGTCTTTCTGAAAGACTTCGGAAAACAGCAAGCGCACCA	Bradi3g06460.1	2e-74	100	12	LOC_Os02g09470.1	8e-70	83.33	12	tic21, putative, expressed	Pfam:12263	Protein of unknown function (DUF3611)					GO:0019725	cellular homeostasis	GO:0005215	transporter activity	GO:0009536	plastid	GO:0009987	cellular process
6D	IWB20377	4.09081		90K-PROJECTED	TTGCCATACTTTCCTGTCTGGAATCTTTTTAAAACTACTGTTAATATGTT[T/C]GGCACTTCATGCACGCTTAGCTGTTTTCTAGCTTTAACATAAGCACAACA	Bradi3g09260.1	5e-144	93.31	269	LOC_Os02g14730.1	1e-140	91.42	268	ubiquitin-specific protease activity	Pfam:00443	Ubiquitin carboxyl-terminal hydrolase	Pfam:01753	MYND finger	KOG:1865	Ubiquitin carboxyl-terminal hydrolase	GO:0004221	ubiquitin thiolesterase activity	GO:0008270	zinc ion binding	GO:0006511	ubiquitin-dependent protein catabolic process
6D	IWB64749	4.09081		90K-PROJECTED	TGCCGGACGTGGGCAGGCTGCTTGAGTTTGCCAAGGCACGAGAGGCTGCC[A/G]CTGCAGCGTCCAAGTGAGCCGCCAGCACATATCCAGAATAATTAAAATTT	Bradi3g31777.1	1e-92	66.03	262	LOC_Os10g38660.1	2e-82	58.71	264		Pfam:00043	Glutathione S-transferase, C-terminal domain	Panther:11260	GLUTATHIONE S-TRANSFERASE, GST, SUPERFAMILY, GST DOMAIN CONTAINING	KOG:0406	Glutathione S-transferase	GO:0005515	protein binding
6D	IWB13932	4.09081		90K-PROJECTED	AAGCTAGAATGAAGAAATCAGACCCTGAGAATCTGCAGTTTATTGGCGAA[T/C]ACAATGGCAACCCAGTCAGGCTGGGTAGCTGACCACTGCAGCTGCTCCAC	Bradi3g44580.1	8e-18	97.62	42	LOC_Os02g32430.1	2e-16	90.48	42	WD REPEAT CONTAINING PROTEIN	Pfam:00400	WD domain, G-beta repeat	Panther:19919	WD REPEAT CONTAINING PROTEIN	KOG:0290	Conserved WD40 repeat-containing protein AN11	GO:0005515	protein binding
6D	IWB70298	4.09081		90K-PROJECTED	ACAGGGTTGAACTGGATGCAAGTCACATAGTCACTGTGGGAGAAGGCTTT[T/C]AAACAGTAAGTGCTTGACATGTGCCACAACCGTACAGTTTTATCCATTGA	Bradi3g49817.1	2e-14	96.97	33	LOC_Os02g42590.1	1e-13	93.94	33	WD-40 repeat family protein, putative, expressed	Pfam:00400	WD domain, G-beta repeat	Panther:14221	WD REPEAT DOMAIN 44	KOG:0283	WD40 repeat-containing protein	GO:0004871	signal transducer activity	GO:0005622	intracellular	GO:0005886	plasma membrane	GO:0005515	protein binding
6D	IWB50824	4.09081		90K-PROJECTED	GCGGGCTTGCCTGTTTGATCGGTCCAGTTCACCCAACATTTTGGCTATCT[T/C]GCTTCTTCGCCGACATGTGGATGCTCTTCCCCACGGAAGAAGAGTACATA	Bradi4g01640.1	3e-14	93.94	33	LOC_Os07g08200.1	4e-13	90.91	33	2-hexaprenyl-6-methoxy-1,4-benzoquinone methyltransferase activity, 2-octaprenyl-6-methoxy-1,4-benzoquinone methyltransferase activity	Pfam:08241	Methyltransferase domain	Panther:10108	METHYLTRANSFERASE	KOG:1540	Ubiquinone biosynthesis methyltransferase COQ5	GO:0008152	metabolic process	GO:0008171	O-methyltransferase activity	GO:0008168	methyltransferase activity
6D	IWB54585	4.09081		90K-PROJECTED	TTGGCATTTGGGAGTAAGCCTTTTATACCGATGGGCGTTTTTGGCAAGAC[A/G]GTCCCAGTCATCACCTTGGGAGCTATATCTAAAAGATGGCTTGTGCCTGG	Bradi4g16440.2	4e-60	72.09	43	LOC_Os02g19970.1	1e-67	74.23	163	tyrosine transaminase activity	Pfam:00155	Aminotransferase class I and II	Panther:11751	SUBGROUP I AMINOTRANSFERASE RELATED	KOG:0259	Tyrosine aminotransferase	GO:0016740	transferase activity	GO:0016829	lyase activity	GO:0030170	pyridoxal phosphate binding	GO:0006520	cellular amino acid metabolic process
6D	IWB19634	4.09081		90K-PROJECTED	TGCTGCTGATGTTCGAGTGGACCTTTGTGACATTCTTTTTGTTGTTCGGG[A/C]GCTACCTTCGTTTTGTATACAAATGGGGAAGTTTTAGTGCAAATCAAGCT	Bradi5g15780.1	4e-12	87.88	33	LOC_Os02g41520.1	3e-09	83.87	31	Putative glycosyltransferase, CAZy family GT8	Pfam:01501	Glycosyl transferase family 8	Panther:11183	GLYCOGENIN			GO:0016757	transferase activity, transferring glycosyl groups
6D	IWB55857	4.23926		90K-PROJECTED	CTTTCCGCATGTCTGCCAGTTGCCTTAGACTGCAACAAGAGCATGCTTGA[T/C]GGGAGAGATGATTCAGAAGAAATTGTTGCACCCTTGTCCATTGCAACAAT	Bradi3g48820.1	1e-74	86.67	15	LOC_Os02g40430.1	9e-65	93.33	15	microtubule binding	Pfam:02985	HEAT repeat	Panther:21567	CLASP			GO:0005515	protein binding
6D	IWA458	4.37287		9K-ANCHOR	CTATTCTGCAATTGAAATAGTGCCGAAGTATTGAATCCTAAAATGGCTCATTCAACATGA[T/C]TCAGCACTACAGAAAATGCTATAGAAGGTACAGTCAGTCCTTCCCAACAAAATAATTATA	.	.	.	.	.	.	.	.
6D	IWA1138	4.37287		9K-ANCHOR	G[T/C]CGGGAAGTATATGTAGTAGTTGTAGTTAAGTAATTAAACTGAAGGATTTATCTTTGCCTTCCTTCCAAGATATGACGCCTTAATTTCCTGGAGCTTGCTA	.	.	.	.	.	.	.	.
6D	IWB34982	4.37287		90K-PROJECTED	ACTGGTCTGAGTTTTGTCGCCGTGCCAACATTCGCGAAGGAGACATCTGCGATTTTCATTTCAAGGTTACTGCAAAGTGTCGCCTTGCTCTCACTGTTTA[A/C]TGCCTCTAGATGGACCATCAACGACAACGCAAGTCGTCTCTGAATATAATCTAGCACTCTTAAGTACAACTAATTATGCTCTATGATGTGATGAACCTAC	.	.	.	.	.	.	.	.
6D	IWB36482	4.37287		90K-PROJECTED	GCGAATCGGAGGAGGAGAGGGCTCCGGAGGGTGGAAGGGAGGAATTCGGG[T/C]TGGCGTAGACAGAGGATTGATGGATGGATTAGGCGGTTTCGGTTGGGAAA	.	.	.	.	.	.	.	.
6D	IWB16170	4.37287		90K-PROJECTED	AAACATCGCTACATGTTCGCTAGCTTACACGCAAACAATGACAATGGCGCGTGCCGCCGGAGTTA[T/C]CCATGCACGCAACTACTACCAGGATAGGATCGGACTAATGTTACAGACACGCTTCCGTTTCCAGCTCAACCTAGCTAGCTAGCACGGTCCTCCGGCGTGCACCTCGGCGACCATCTGGTGCACCG	.	.	.	.	.	.	.	.
6D	IWB66789	4.37287		90K-PROJECTED	AGGGTAGTTGTCGAGGTCAACAGGCGTGGCCCTGAACTCCTGTGGCCCAG[T/C]GAAAGAGGAGTGGTACCGCTACCACATTACAGGGGGAAAGGAGTAAAGGG	.	.	.	.	.	.	.	.
6D	IWB19509	4.37287		90K-PROJECTED	CCTACAGTGCAGAATACTGGTTAGTGCATTGAACGAACTGAAAGAGAATGACTAGGCAAATAATTGAAAGATTTGCAGAAACTCGTAATAAGAGGAAAACACTGAGCAAAATACTATCAC[T/C]ATATATTGGCTTTAAACTTCATTAATGTCATCATAACCAACCCAAACGAATACGATTACACAAGCAATATCAATCATCTGATCACAGGACATGAAAATAAGAAGAGAGAAACACTCATGC	.	.	.	.	.	.	.	.
6D	IWB18635	4.37287		90K-PROJECTED	AAAAGCAGTTGCCTATTAAGACTGATAGTAAGCTCAGTCGAGCACCAACCAGAATGTGTCAATTGTCAATGAAAGAAGTCAAATAAGCAGAAAAGCAGAAAGGAATGGTACAATGCACGGGGGA[T/C]GTTTGTAATTATGCTTGAATGAACACATCTACATACTAACAATCTAAAACCTTTACTTTGCATATAAAAAATATCTGCTGACGAGATTAAAAATAACAGTGAACTGGTGATGTTGTACCTTTTCT	.	.	.	.	.	.	.	.
6D	IWB18096	4.37287		90K-PROJECTED	TCTAGGTACTCCCAAAGTATAATCAGGTTCGGTTACGGATACGAAAACACAGTGATATAATTGGTTTACATATACCCTCGTGAATCGGATCAATAGAACCATAAACACCAGATCTCTACTTGTA[T/C]CGATCAACGCACGCAAGTCGATCTCAAGGCCAAGACCGAGGAGCGGTGGAGGCATCCATCTCAAGCTGAGCCATGGGTGCGCCCCTGCCTTCGCCCACTTACGCCGACGACGAGCAGACGGACTT	.	.	.	.	.	.	.	.
6D	IWB17386	4.37287		90K-PROJECTED	GAAGAATTTGGCATTTAAAAATATGTGACAGTCCATGGGAGGTCTGATTAGTTACATCAAAGAATACACAAACCCAATCGTAATACAAATGAAGATTGAATAAAAACAACATGTACCATCAAAC[T/C]AATAATCCAAGCATGGGGAACGAATCCTCTGACCAAACACACAAGCAAAGCAGACACACACCGTATAATATGTACGTGCACGGGACTCAGATATGCACGTGGCAGTAGACCCGGTCGAAGGAGCT	.	.	.	.	.	.	.	.
6D	IWB16191	4.37287		90K-PROJECTED	GGGGCAGGGGTGCCAGTGGACAGCTTGGTCATGGTGAAATAATCGACAGGTAAACATTTATAAGCACTCCTGCATGTTGTTGATCTTCCTATTTGACGAGGTACTTGCCAGTTGCCACCCCAGG[T/C]CGTGCCAATCAGTTCCTTTTCTTATATAATATAATGTATGATAAATGAATCAACAAAACGATTGCACCTCGTGAAGGAACACACCCAAGATGATCGATGCCCTAAGCCTGGACGGGTCTGCTTGC	.	.	.	.	.	.	.	.
6D	IWB16094	4.37287		90K-PROJECTED	GTAGATATTCAAAGAGCTAGCACAAAGAAGATAGCCAACAATGGCTTCCTCAGTGTTGCATTGATGATTGCCCCGGAGAAAGCATAAATAGAGAGCTCGCTATCCAGTATTCTCCTCCAAGTAG[T/C]TATTCATTCTTTCTCTGCACACTTCTACTTCTTCTGCATCTGTTCCCTTGGCTATCTTTAGCCTCTCTCGTTTCCCTCTCTTGTTTCTGCATTCCATTTCATCCTCATTCACTAGATCTTCTCAT	.	.	.	.	.	.	.	.
6D	IWB26326	4.37287		90K-PROJECTED	TTGCAGTCCATGATAACAAGTATAAAGAATCAATATCCAAACTCCTAACC[A/G]CTCTCATGCAGAAAGTCCCAGTAACAAGAAAGACTGTTTCTTTCTCTCCA	Bradi1g27400.1	0	70.2	443	LOC_Os06g34440.1	2e-166	58.04	491	dnaJ domain containing protein, expressed	Pfam:00226	DnaJ domain	Panther:10825:SF4	RING FINGER PROTEIN	GO:0009987	cellular process	GO:0005515	protein binding	GO:0019538	protein metabolic process	GO:0031072	heat shock protein binding
6D	IWB18387	4.37287		90K-PROJECTED	TTAGGTCAAAGAAGATGGCTGAAGTCGAGACCTTCCTCTTCACATCCGAGTCTGTCAATGAGGGGCACCCTGACAAGCTCTGCGACCAGATATCTGATGCTGTGCTAGATGCATGCCTGGCTGA[A/C]GACCCTGACAGCAAGGTTGCTTGCGAGACATGCACCAAGACCAACATGGTCATGGTTTTCGGTGAGATCACTACCAAAAGCCAATGTTGACTATGAGAAGATTGTCAGGGATACTTGCCGTGGCA	Bradi2g11250.1	2e-36	100	16	LOC_Os01g18860.1	1e-35	100	16	ADP binding, ATP binding	Pfam:00438	S-adenosylmethionine synthetase, N-terminal domain	Panther:11964	S-ADENOSYLMETHIONINE SYNTHETASE	KOG:1506	S-adenosylmethionine synthetase	GO:0005524	ATP binding	GO:0004478	methionine adenosyltransferase activity	GO:0006556	S-adenosylmethionine biosynthetic process	GO:0006556	S-adenosylmethionine biosynthetic process
6D	IWB16167	4.37287		90K-PROJECTED	CTGAGACCATGTCCGCTTTCGAGTGCTTTGACGGCAGCTCTATGCGCTTTCTTGTGCCACTTCAGGAGGTTGTAAGACTGCATCACCGACCAGCGAGCTCTATTTGCCATCTGGTAATAAGCAA[T/C]GAAAGATACTCATGGACTGTTTTGGTTTATTAAGACAAAGGTAAGAAGAGACACATCAGAAGAAGAATATGGACCTGTGCGACAGAAAGCGGAGGATCGAGCAGAACACACAAACTCCTGAATAA	Bradi3g05210.1	5e-16	67.21	61	LOC_Os02g07250.1	2e-20	97.3	37	peptidase, cysteine peptidase active site, putative, expressed							GO:0009536	plastid
6D	IWA7249	4.37287		9K-ANCHOR	ATGTTGGTCTAGGCATTACCGAAGCCTACTGGGAATATCGGCTTAAGCCRTGGGACATGGCTGCTGGTGTTCTGATAGTTGAAGARGCTGGTGGGGTAGT[T/G]ACACGCATGGATGGTGGAGAGTTTACAGTCTTTGATCGTTCTGTTCTTGTTTCCAATGGCACTGTTCACGATCAGCTTTTGGAGCGGATCCGGCCTGCTA	Bradi3g05226.1	2e-121	93.92	148	LOC_Os02g07350.1	2e-116	90.54	148	inositol-1-monophosphatase, putative, expressed	Pfam:00459	Inositol monophosphatase family	Panther:20854	INOSITOL MONOPHOSPHATASE	KOG:2951	Inositol monophosphatase	GO:0046854	phosphatidylinositol phosphorylation	GO:0016787	hydrolase activity	GO:0009987	cellular process	GO:0008152	metabolic process
6D	IWB16888	4.37287		90K-PROJECTED	GTACGGATGGTAACTGGAGATAATCTGCAGACAGCTAGAGCAATAGCACTTGAGTGTGGAATACTTACTGACCCCCAGGCTTCTGCACCAGTTATAATAGAGGGAAAAGTTTTCCGTGCATACA[A/G]TGACGCCGAAAGGGAGGCGGTTGCCGACAAGATATCTGTAAGACCATAACTCGTTTGTGCTTGCGAAAATATTAAATGTGTCCTAAGTTTACCTAGCTAACCTAATGAGATTATTTTGGGTTGAC	Bradi3g05697.2	3e-22	89.09	55	LOC_Os02g08010.1	6e-22	92.73	55	Cation transporter/ATPase, N-terminus	Pfam:12515	Ca2+-ATPase N terminal autoinhibitory domain	Panther:24093	FAMILY NOT NAMED	KOG:0204	Calcium transporting ATPase	GO:0015662	ATPase activity, coupled to transmembrane movement of ions, phosphorylative mechanism	GO:0006754	ATP biosynthetic process	GO:0006812	cation transport	GO:0016020	membrane
6D	IWB3730	4.37287		90K-PROJECTED	GACACCACTGCCTCAAACTCACTCACCTGCTGGTCTATCGCGTCGATCTG[T/C]GTTGTGTACTCGTCAAACCGTTGGTTTTTCTCATTCAGCTGTTCTACAAA	Bradi3g06630.1	1e-10	87.88	33	LOC_Os02g09780.1	2e-09	84.85	33	phytoene dehydrogenase-like, putative, expressed	Pfam:10046	Biogenesis of lysosome-related organelles complex-1 subunit 2	Panther:10668	PHYTOENE DEHYDROGENASE	KOG:4559	Uncharacterized conserved protein	GO:0008150	biological_process	GO:0003674	molecular_function
6D	IWA8245	4.37287		9K-ANCHOR	GGGCAACTGCTTTCATGATTAAATGGATTTGGCCAAGTTATTCATGGCAG[T/C]GAGCGGTCGCAGGGCACCTTGTGGTTATTCTGAAGCCCCAACCTGTGATC	Bradi3g06680.2	0	90.69	548	LOC_Os02g09840.1	0	85.87	552	-	Pfam:08616	Stabilization of polarity axis	Panther:14095	PHOSPHATASE 2A REGULATORY SUBUNIT-RELATED	KOG:2562	Protein phosphatase 2 regulatory subunit
6D	IWB31103	4.37287		90K-PROJECTED	TTGTATTGAATTTTATTATTTGGAACAGCAAATAGGTAATCGTGCTGTGA[T/G]AGTAAATGAAGTGCGTACAAGAGGCAACACCCGTGATTTTGGGCGTGATG	Bradi3g07840.1	9e-97	84.38	32	LOC_Os02g11750.1	2e-80	65.91	44	RRM domain containing protein similar to RNA recognition motif containing protein, [Oryza sativa] LOC_Os02g11750	Pfam:00076	RNA recognition motif. (a.k.a. RRM, RBD, or RNP domain)	Panther:24011	FAMILY NOT NAMED	KOG:0107	Alternative splicing factor SRp20/9G8 (RRM superfamily)	GO:0003676	nucleic acid binding
6D	IWB44389	4.37287		90K-PROJECTED	GAAGGATGTGCCTCAGTACAAGTACACTATTGCCATGATGGGCTATGCTG[A/C]GGAGGATAAGACCACTGTTCTGGAGTTGACATACGACTATGGTGTCACAG	Bradi3g14960.1	3e-79	90.91	22	LOC_Os08g09250.2	8e-76	90.91	22	nickel ion binding	Pfam:00903	Glyoxalase/Bleomycin resistance protein/Dioxygenase superfamily	Panther:10374	LACTOYLGLUTATHIONE LYASE (GLYOXALASE I)	KOG:2943	Predicted glyoxalase
6D	IWA8292	4.37287		9K-ANCHOR	CCAATAAACAAGATATGAAAGGGGCGATGACACCAATGGAGGTGTGCGAA[A/G]GCCTTGGCCTCTATGATTTGAAGAACCGCGTCTGGCACATCCAAGTATGA	Bradi3g21680.1	1e-87	51.72	29	LOC_Os10g42940.1	6e-87	53.85	26	GTPase activity	Pfam:00025	ADP-ribosylation factor family	Panther:11711	ADP RIBOSYLATION FACTOR-RELATED	KOG:0070	GTP-binding ADP-ribosylation factor Arf1	GO:0004871	signal transducer activity	GO:0019001	guanyl nucleotide binding	GO:0007186	G-protein coupled receptor signaling pathway	GO:0007264	small GTPase mediated signal transduction
6D	IWB19308	4.37287		90K-PROJECTED	GATGGTCAAGGGGAAAACATAATTTGGACATCTTCCTCAAGACTTCAGAAGAATGACAACACGGACAGTTAGTACCTCTTTTTGACAATTGCATTTTTCATACCATTTTAAATGCTTCTCTGAA[T/C]GTAACATTGAACTCCTTCAATCTATTAGCCTGACTACTTAATTTTCTTCTCCAAGCATCTTCTGGTGGTGTACCGTCATCGAAGTCCAGCTACAGGTGTTGCCATAAAAATCAACAAGAAACATA	Bradi3g28580.1	8e-09	65.79	38	LOC_Os10g33420.1	9e-10	68.42	38	sugar:hydrogen symporter activity	Pfam:04685	Protein of unknown function, DUF608	Pfam:12215	beta-Glucocerebrosidase 2 N terminal	KOG:2119	Predicted bile acid beta-glucosidase	GO:0016021	integral to membrane	GO:0004348	glucosylceramidase activity	GO:0006665	sphingolipid metabolic process
6D	IWB17634	4.37287		90K-PROJECTED	ATCCATATTTGGTCCTAATGAAAATTTGCCCCTCGATTATGAGGCTACAAGGAAGGCATTTGAGGAACTTGCTGTTGAGATCAACTCTTATCGAAAGAGTCAGGACCCATTAGTGAAGGGCATG[A/G]CAATTGAGGAGATTGCTCTTGGGTTCGTCAATGTTGCAAACGAGGCAATGTG	Bradi3g31390.1	2e-24	91.38	58	LOC_Os01g73514.1	5e-22	84.48	58	5-oxoprolinase (ATP-hydrolyzing) activity	Pfam:01968	Hydantoinase/oxoprolinase	Panther:11365	5-OXOPROLINASE RELATED	KOG:1939	Oxoprolinase	GO:0003824	catalytic activity	GO:0016787	hydrolase activity
6D	IWB29064	4.37287		90K-PROJECTED	GTTTACATATGCTACAGAGAACTGTGGCATCAATATCTGCTTTATAGTGC[A/G]TGCGAGCACCCATTTTCATAAGTGACCAACGGACACAATGCTGGAGCCGC	Bradi3g34240.1	2e-178	27.59	174	LOC_Os10g42690.1	0	27.47	182	jmjC domain containing protein, expressed	Pfam:02928	C5HC2 zinc finger	Panther:10694	JUMONJI DOMAIN CONTAINING PROTEIN			GO:0006139	nucleobase-containing compound metabolic process	GO:0003700	sequence-specific DNA binding transcription factor activity	GO:0005515	protein binding
6D	IWB46863	4.37287		90K-PROJECTED	AAACGGAAGGGAAGAAAAAACCGAGTATGTTCTACACTCTCGTGGTAGTA[T/G]GCGCCCTCGGTGGCGGAGCTCGGATTCCTGAGGCGCGCGAGGGGAATGGA	Bradi3g44530.1	5e-21	90.57	53	LOC_Os02g31874.1	2e-19	86.79	53	DUF803 domain containing, putative, expressed	Pfam:05653	Magnesium transporter NIPA					GO:0003674	molecular_function	GO:0008150	biological_process
6D	IWB57617	4.37287		90K-PROJECTED	AACAGGCGCCTCCCTCAGACAGCGGGACCTCAGACAGCGTCCCGCGACCG[T/C]GCAACGCGCTGCTATGGACTCGATGAATCATCCAAGTGGTGGCATGGGTA	Bradi3g49240.1	7e-28	52.55	137	LOC_Os02g41610.1	2e-13	37.39	115	expressed protein
6D	IWB70297	4.37287		90K-PROJECTED	AGATCAACCCAATCAACAATTTCACGTTTCGGTATACTCCAGATTCGAAC[T/C]TTCTCATCCAGAGAACCACTAATGAAGTATCTATCATCAACAGGGTTGAA	Bradi3g49817.1	4e-14	96.97	33	LOC_Os04g44700.1	2e-12	93.94	33	WD-40 repeat family protein, putative, expressed	Pfam:00400	WD domain, G-beta repeat	Panther:14221	WD REPEAT DOMAIN 44	KOG:0283	WD40 repeat-containing protein	GO:0004871	signal transducer activity	GO:0005886	plasma membrane	GO:0007165	signal transduction	GO:0005515	protein binding
6D	IWB36455	4.37287		90K-PROJECTED	ACTTCGGTTTTCCAAGTATAACATCGATCTGAGTACCCGTATCGTAGACA[T/C]TGCATTGCAGGACTGTAGTTTTGTGTACATAGATGGAGATAACGGGTGAG	Bradi3g49817.1	3e-08	79.31	29	LOC_Os02g42590.1	4e-07	83.33	24	WD-40 repeat family protein, putative, expressed	Pfam:00400	WD domain, G-beta repeat	Panther:14221	WD REPEAT DOMAIN 44	KOG:0283	WD40 repeat-containing protein	GO:0004871	signal transducer activity	GO:0005886	plasma membrane	GO:0007165	signal transduction	GO:0005515	protein binding
6D	IWB28732	4.37287		90K-PROJECTED	TATTTGGGAGGTGTTGCACTCCGGAATGATGAAGGAGGAGAGGGAGGTGG[A/G]AGATAATGGGACCTGCAATCCTTTCGCTGCCATGGTATGTGATGAGTCAC	Bradi3g49817.1	1e-129	85.04	254	LOC_Os02g42590.1	9e-107	70.41	267	WD-40 repeat family protein, putative, expressed	Pfam:00400	WD domain, G-beta repeat	Panther:14221	WD REPEAT DOMAIN 44	KOG:0283	WD40 repeat-containing protein	GO:0004871	signal transducer activity	GO:0005886	plasma membrane	GO:0007165	signal transduction	GO:0005515	protein binding
6D	IWB35645	4.37287		90K-PROJECTED	AAGAAAGGGTGTTGAAGAGCTTGTCGTGCCTTAAGACGCTCATCAGGATCATACCGAAGAAGCCCCTGAAGAAGATCTATTAGATCCCCAGCAGAATGAT[T/C]GACATGTNNNNNNNNNNNNNNNNNNNNNNNNNNNNNNNNNNNNNNNNNNNNNNNNNNNNNNNNNNNNNNNNNNNNNNNNNNNNNNNNNNNNNNNNNNNNN	Bradi3g50310.1	2e-14	97.14	35	LOC_Os01g62080.1	5e-13	91.43	35	serine/threonine-protein kinase, putative, expressed, subfamily CLK(CMGC_5)_CLK2_like	Pfam:00069	Protein kinase domain	Panther:24058	DUAL SPECIFICITY PROTEIN KINASE	KOG:0671	LAMMER dual specificity kinases	GO:0004672	protein kinase activity	GO:0005524	ATP binding	GO:0006468	protein phosphorylation
6D	IWA7431	4.37287		9K-ANCHOR	TTCTGCATCGGTTCTCTGCTTTGAAACTCTTATGAGAGTACTTATGAATCTTCGCAATCGCTCCTCCACACACATTGATAAACAACGTCCAACATCAGCG[T/C]CAGCGTTCTTCAAGTTAGATTTAAGAACGATTTCTGCTAATTTCTTCAGAAGAGGGCCCTTCTGCAGAAAGAGGTTTTCTTCCTCCTCCTGTACGATTCT	Bradi3g50457.1	8e-89	86.84	190	LOC_Os02g43750.1	5e-79	75.37	203	transcription initiation factor, putative, expressed	Pfam:05236	Transcription initiation factor TFIID component TAF4 family			KOG:2341	TATA box binding protein (TBP)-associated factor, RNA polymerase II	GO:0006139	nucleobase-containing compound metabolic process	GO:0009058	biosynthetic process	GO:0016986	transcription initiation factor activity	GO:0005669	transcription factor TFIID complex
6D	IWB18819	4.37287		90K-PROJECTED	TAGTAAAGGTATCTTTACGGGCAATTACAATTTACTCCCTAGTCCCAAATTTTAATTCTACATCTGCTTTGCTGTTTTTTTTTTTTGGTGTTCGCTTATTTTGGAATTTCCAGTTTTATGCCTA[T/C]GAGAGTCTGAAGCAGTTTCTGTTGAATGCATCACCTGCTAATGCTAAACTCAATTCTGGCCAGACGGTTAGTTCCTGAACCTCAACTTGTTAAACCATCTTATTTATGCGTTTCATTATTCAATA	Bradi3g51060.1	8e-08	85.71	28	.	.	.	.	mitochondrial carrier protein, putative, expressed	Pfam:00153	Mitochondrial carrier protein	Panther:24089:SF12	BINDING	KOG:0768	Mitochondrial carrier protein PET8	GO:0005739	mitochondrion	GO:0016020	membrane
6D	IWB9015	4.37287		90K-PROJECTED	ATCATAATAAGTTCAATGTTTGTGCGCAAGAGGGCTGAGGACATGGCAAC[A/G]GCGGCGAGGATGGTGATGGAGATGGTGGAGAGAGGCTACTTGCCAAGAAG	Bradi3g51690.1	8e-11	90.91	33	LOC_Os02g45590.1	1e-08	81.82	33
6D	IWB65035	4.37287		90K-PROJECTED	AATATGGGGCTGCTCTTGATTGAGAAAAAAGAGTGGGCAGCCAAATTTGA[T/C]GAAGTCACCCACGTGCTGACACAAAAGGAGGAGATCTTAAAGCGGGAACA	Bradi3g53047.1	0	79.06	1165	LOC_Os02g48010.1	0	73.39	1161	nuclear matrix constituent protein 1-like, putative, expressed					KOG:0978	E3 ubiquitin ligase involved in syntaxin degradation	GO:0005829	cytosol	GO:0005634	nucleus	GO:0009987	cellular process	GO:0016043	cellular component organization
6D	IWB26736	4.37287		90K-PROJECTED	GTAGACTGTTTATTGTTTGTTGGGATATCGCAAGAGCGCTGATGCCAGCA[T/C]GAGCTTGCTCGACCTGTTCTGCCACCATTGAACTCAGTTGAGTATCATTT	Bradi3g59230.1	0	94.29	595	LOC_Os02g51430.1	0	91.78	596	SEC6, putative, expressed	Pfam:06046	Exocyst complex component Sec6	Panther:21292	EXOCYST COMPLEX COMPONENT SEC6-RELATED	KOG:2286	Exocyst complex subunit SEC6	GO:0009653	anatomical structure morphogenesis	GO:0016049	cell growth
6D	IWB579	4.37287		90K-PROJECTED	GTTGCAAAGTCAAATCCTTTCACATCTGGCTCTTCAAAATTACAACACAT[A/G]CAACCAGCAAATGCTGCAGCCAACTTAAAGGACTCACCATGCAAATCAGC	Bradi3g59560.1	2e-09	81.25	32	LOC_Os02g50840.1	2e-06	68.75	32	nuclear hormone receptor binding, transcription coactivator activity	Pfam:08711	TFIIS helical bundle-like domain	Panther:15141	TRANSCRIPTION ELONGATION FACTOR B POLYPEPTIDE 3	KOG:1886	BAH domain proteins	GO:0030528	transcription regulator activity	GO:0006351	transcription, DNA-dependent	GO:0005634	nucleus	GO:0003677	DNA binding
6D	IWB26550	4.37287		90K-PROJECTED	GGTTAGAAATGCATGCTGCAGTACAGTCAGGTGGACGCTCACCGAAGCGG[T/C]TAAATAGTCCGTCATCTGCCCAGCAGAAGTCCGGTTTGGATGATGGACAA	Bradi3g59577.1	0	72.57	1513	LOC_Os02g50840.1	0	64.26	1553	nuclear hormone receptor binding, transcription coactivator activity	Pfam:08711	TFIIS helical bundle-like domain	Pfam:01426	BAH domain	Panther:15141	TRANSCRIPTION ELONGATION FACTOR B POLYPEPTIDE 3	KOG:1886	BAH domain proteins	GO:0030528	transcription regulator activity	GO:0006351	transcription, DNA-dependent	GO:0003677	DNA binding
6D	IWB41519	4.37287		90K-PROJECTED	CAGCATTAGACATGCCATTGCTTATGCTGGTAGAAGCAGCACCATGACCT[A/G]CAATGGGAACACTAGAACCACAACGAAGCTGTACGTCTTGACATTCCTTT	Bradi3g59627.1	0	87.25	494	LOC_Os02g50799.1	2e-109	84.52	239	coiled-coil protein	Pfam:07926	TPR/MLP1/MLP2-like protein			KOG:4674	Uncharacterized conserved coiled-coil protein	GO:0006606	protein import into nucleus	GO:0005643	nuclear pore
6D	IWB15745	4.37287		90K-PROJECTED	ACATATTTTCAGGAGTTGATTCATTTTACGAGTATTTGATTAAGGCATATATCCTTTTTGGAAGTGATGAATACTGGGATATGTTTCATTCTGCTTACCTAGCAGTGCAGAAGTATTTCCGACA[T/C]GGGCCATGGTACACCCTTTAATCATGCCATATTCATTCAAAATTTCCATTCCATGCTAGTTACTTGTCGCCACAATATGCTTGTACCGGACAGTAATACTCATCCATCTTCTCAGGTACCATGAG	Bradi3g59640.1	1e-21	95.56	45	LOC_Os02g50780.1	8e-21	91.11	45	glycosyl hydrolase family 47 domain contain protein, expressed	Pfam:01532	Glycosyl hydrolase family 47	Panther:11742	MANNOSYL-OLIGOSACCHARIDE ALPHA-1,2-MANNOSIDASE-RELATED	KOG:2429	Glycosyl hydrolase, family 47	GO:0005975	carbohydrate metabolic process	GO:0009058	biosynthetic process	GO:0016787	hydrolase activity	GO:0016020	membrane
6D	IWB18817	4.37287		90K-PROJECTED	TGGTTGTGTCAAATTTGTGTGCCGACTAATAAGATTATGTAGCCT[A/G]TTACTCCCTTGGGTGCAGCAAGACCAGCAAGGTGTGTGAGAGACCGTGAAATGACTGCGCCAGAGACAACCATTCTTTATCCTGATAGGGGTGGTAACATCCACACTTTCAGAGCCATCACACCT	Bradi4g11670.1	4e-15	94.29	35	LOC_Os04g06790.1	4e-13	86.49	37	2-aminoethanethiol dioxygenase, putative, expressed	Pfam:07847	Protein of unknown function (DUF1637)	Panther:22966	UNCHARACTERIZED	KOG:4281	Uncharacterized conserved protein	GO:0008152	metabolic process	GO:0055114	oxidation-reduction process
6D	IWB22175	4.37287		90K-PROJECTED	ATAACTAGCGGCTTGCTCGTTGCCTGCTTATCCTGTCGTCGGCTTGTTTC[A/G]TCATGGCTCCTCGCGCTGCTGCTGTTGCGTTTGGCTAGGGGCTGCTGCGT	Bradi5g10910.1	6e-15	37.61	117	.	.	.	.	putative protein
6D	IWA167	4.4631	QTL-tagging SNP	9K-ANCHOR	TTTTAAATGTTACATATAATTGCTACTATCAGAATTTTTGTTTTTAGTTTATAGATATAT[T/G]TGCAAAACAACATTTTAGTTTACTGATAATTACTTTGTGATCAGTGAAATGCGTTGATTA	.	.	.	.	.	.	.	.
6D	IWA7616	8.46115		90K-PROJECTED	AGTTGCAAGATGATCCTGTTATGTTTGATATTCTCATGTTTTATGCTTCAAAGCAAATGCAGTCTGCGGAATACTTCTGCACAGGGGACCTGATAAGCAA[A/G]AAGGATGATTGGGCTCATTATGCGCTATCTATCCCTTTGTACACACACTTCACTTCACCACTTCGAAGGTATCCTGATATAATCGTTCACAGGACACTGA	Bradi3g58790.1	0	89.02	410	LOC_Os02g51780.1	0	80.2	409	exoribonuclease activity, producing 5'-phosphomonoesters, Ran GTPase binding	Pfam:00773	RNB domain	Panther:23355	RIBONUCLEASE			GO:0004540	ribonuclease activity	GO:0003723	RNA binding
6D	IWA7816	9.05808		9K-ANCHOR	AACTTTTCTCCTCTTTCACTGTAGGAAAATCAGGGCCACAAGTCCCAGCAGCTGATTTGCATGGTGAGTCCTTTAAGTTGGCTGCAGCATTTGCTGGTTG[T/C]ATGTGTTGTAATTTTGAAGAGCCAGATGTGAAAGGATTTGACTTTGCAACAGCATCAGCAGCACCAGATGTAGCACTCAAAGCCTTTGGTGAAGAAAGAT	Bradi3g59560.1	0	70.16	965	LOC_Os02g50840.1	0	61.2	982	nuclear hormone receptor binding, transcription coactivator activity	Pfam:08711	TFIIS helical bundle-like domain	Panther:15141	TRANSCRIPTION ELONGATION FACTOR B POLYPEPTIDE 3	KOG:1886	BAH domain proteins	GO:0030528	transcription regulator activity
6D	IWA4307	13.0908		90K-PROJECTED	GCTGTTCCTAGCATTGCTATGGTGGAAACCTACGTTAGGTTGCTGCTTATAACACCACATTCATTGTTCCGCCCACATTTTACAACGTTAACCCAAAGAT[T/C]GCCATCTATTCTGAGCAAATCTGGTGTGTCTTTGCTCCTACTTGAGATTCTGAATTACAGACTACTTCCTCTGTACAGGTATCACGGAAAAAGCAAGGCA	Bradi3g56910.1	1e-170	90.94	331	LOC_Os02g49992.1	2e-169	90.33	331	expressed protein	Pfam:11573	Mediator complex subunit 23	Panther:12691	FAMILY NOT NAMED	KOG:1883	Cofactor required for Sp1 transcriptional activation, subunit 3	GO:0003674	molecular_function
