# Supplementary material for: A Genome-Wide Association Study of Resistance to Stripe Rust (Puccinia striiformis f. sp. tritici) in a Worldwide Collection of Hexaploid Spring Wheat (Triticum aestivum L.)
Source: G3 (Bethesda). 2015 Jan 20;5(3):449–65. doi: 10.1534/g3.114.014563 (PMC4349098; doi:10.1534/g3.114.014563)
Supplement: Supporting Information [file supp_g3.114.014563_FileS3.xlsx]

## Sheet: Yr18-Yr46 significance test
Supplemental Files S3
A Genome-Wide Association Study of Resistance to Stripe Rust (Puccinia striiformis f. sp. tritici) in a Worldwide Collection of Hexaploid Spring Wheat (Triticum aestivum L.)
Marco Maccaferri*,§1, Junli Zhang*1, Peter BulliϮ1, Zewdie Abate*, Shiaoman Chao**, Dario Cantu***, Eligio Bossolini*, Xianming Chen Ϯ Ϯ , Michael PumphreyϮ, Jorge Dubcovsky*,Ϯ Ϯ Ϯ, 2
* Department of Plant Sciences, University of California, Davis, CA 95616, USA; § Department of Agricultural Sciences (DipSA), University of Bologna, Bologna 40127, Italy; Ϯ Department of Crop and Soil Sciences, Washington State University, Pullman, WA 99164-6420, USA ; Ϯ Ϯ USDA-ARS, Wheat Genetics, Quality Physiology, and Disease Research Unit, and Department of Plant Pathology, Washington State…
P values of association to stripe rust response for two known stripe rust resistance genes, Yr18 and Yr46, using a collection of 875 spring hexaploid wheat
Environment	Yr18/Lr34/Pm38	Yr46/Lr67	IWA6277/IWA5381/IWA5766/IWA5375/Kasp856 haplotype
	marker: KaspLr34	marker: Kasp856	marker: haplotype alleles (a)
IT_ALL_BLUE	0.000227549	0.00054244	0.00103099
IT_MTV_BLUE	1.46969e-08	0.0106571	0.00262013
IT_PLM_BLUE	0.281293	0.0135026	0.0180942
IT_DVS_BLUE	0.00299089	6.48868e-06	2.69e-05
IT_DVS_2011	0.0841869	9.20316e-05	0.000634286
IT_DVS_2012	0.000363097	0.000414722	0.000930897
IT_MTV_2012	1.20902e-08	0.00143132	0.000270271
IT_MTV_2013	2.82093e-06	0.100809	0.0466616
IT_PLM_2012	0.174466	0.0303926	0.00500405
IT_PLM_2011	0.679757	0.0135883	0.111547
SEV_ALL_BLUE	2.02572e-06	6.47505e-06	4.14e-05
SEV_MTV_BLUE	3.48913e-10	0.000219912	0.000738336
SEV_PLM_BLUE	0.180306	0.000629646	0.00034811
SEV_DVS_BLUE	2.07689e-06	1.89053e-06	3.68e-05
SEV_DVS_2011	0.00873714	1.83845e-06	1.77205e-06
SEV_DVS_2012	2.18289e-08	3.38317e-05	0.000964166
SEV_MTV_2012	6.76382e-10	0.00598529	0.00628235
SEV_MTV_2013	2.02246e-08	2.87357e-05	0.00024092
SEV_PLM_2012	0.186889	0.0014327	0.000160378
SEV_PLM_2011	0.283841	0.00108852	0.0020353
Trait acronyms: IT, Infection type, 0-9 scale; SEV, disease severity (%)
Location acronyms: DVS, Davis, California; MTV, Mount Vernon, and PLM, Pullman, Washington
(a) P values are referred to the test of GG/AA/GG/TT/AA haplotype (favorable) vs. the pool of AA/AA/AA/GG/CC and AA/GG/AA/GG/CC
Linkage disequilibrium (r2 value) for KaspLr34 (Yr18/Lr34) and chromosome 7D SNPs tested in the GWAS
marker-pair		r2 value	cM (a)
KaspLr34	IWA1247	0.008	12.59 - 7D2(b)
KaspLr34	IWA7827	0.042	27.01 - 7D2
KaspLr34	IWA7828	0.043	27.01 - 7D2
KaspLr34	IWA2521	0.006	28.41 - 7D2
KaspLr34	IWA2523	0.006	28.41 - 7D2
KaspLr34	IWA7610	0.006	28.41 - 7D2
KaspLr34	IWA266	0.026	30.97 - 7D2
KaspLr34	IWA1323	0.001	34.12 - 7D2
KaspLr34	IWA3851	0.001	34.12 - 7D2
KaspLr34	IWA6822	0.001	34.12 - 7D2
KaspLr34	IWA5249	0.003	52.22 - 7D2
KaspLr34	IWA1257	0.001	52.22 - 7D2
KaspLr34	IWA5557	0.003	52.22 - 7D2
KaspLr34	IWA604	0.001	52.7 - 7D2
KaspLr34	IWA732	0.001	0.01 - 7D3
KaspLr34	IWA4563	0.029	1.19 - 7D3
KaspLr34	IWA2772	0.025	1.19 - 7D3
KaspLr34	IWA2208	0.024	1.19 - 7D3
KaspLr34	IWA1902	0.019	2.85 - 7D3
KaspLr34	IWA1537	0.013	3.01 - 7D3
KaspLr34	IWA2273	0	5.36 - 7D3
KaspLr34	IWA304	0.014	8.47 - 7D3
(a)Map distances reported from Cavanagh et al. (2013). Genome-wide comparative diversity uncovers multiple targets of selection for improvement in hexaploid wheat landraces and cultivars. Proc Natl Acad Sci U S A. 2013 110(20):8057-8062.
(b) 7D2 and 7D3 indicate the two linkage groups to which the tested SNP belong. According to Cavanagh et al. (2013) the tested SNP belong to two different 7D linkage groups, reported as 7D2 and 7D3.
Linkage disequilibrium (r2 value) for Kasp856 (Yr46/Lr67) and chromosome 4D SNPs tested in the GWAS
Marker-pair		r2 value	cM (a)
Kasp856	IWA5156	0.302	0.51 - 4D
Kasp856	IWA161	0.018	18.94 - 4D
Kasp856	IWA430	0.018	18.94 - 4D
Kasp856	IWA6277	0.399	20.64 - 4D
Kasp856	IWA5381	0.01	22.36 - 4D
Kasp856	IWA5766	0.574	26.91 - 4D
Kasp856	IWA5375	0.413	26.91 - 4D
Kasp856	IWA4044	0.019	26.91 - 4D
Kasp856	IWA465	0.015	47.88 - 4D
Kasp856	IWA3555	0.011	51.16 - 4D
Kasp856	IWA3815	0.03	52.44 - 4D
Kasp856	IWA286	0.018	52.81 - 4D
(a)Map distances reported from Cavanagh et al. (2013). Genome-wide comparative diversity uncovers multiple targets of selection for improvement in hexaploid wheat landraces and cultivars. Proc Natl Acad Sci U S A. 2013 110(20):8057-8062.

## Sheet: Yr18 distribution
A Genome-Wide Association Study of Resistance to Stripe Rust (Puccinia striiformis f. sp. tritici) in a Worldwide Collection of Hexaploid Spring Wheat (Triticum aestivum L.)
Marco Maccaferri*,§1, Junli Zhang*1, Peter BulliϮ1, Zewdie Abate*, Shiaoman Chao**, Dario Cantu***, Eligio Bossolini*, Xianming Chen Ϯ Ϯ , Michael PumphreyϮ, Jorge Dubcovsky*,Ϯ Ϯ Ϯ, 2
* Department of Plant Sciences, University of California, Davis, CA 95616, USA; § Department of Agricultural Sciences (DipSA), University of Bologna, Bologna 40127, Italy; Ϯ Department of Crop and Soil Sciences, Washington State University, Pullman, WA 99164-6420, USA ; Ϯ Ϯ USDA-ARS, Wheat Genetics, Quality Physiology, and Disease Research Unit, and Department of Plant Pathology, Washington State…
File S3
Presence of Yr18/Lr34-tagging alleles in the collection of 875 spring hexaploid wheat based on markers KaspLr34
		KaspLr34/Yr18
alleles		C/A
chrom		7D
			Population structure sub-group	Accession status	country	NAME	BLUES_IT_ALL_ENVs.	BLUES_SEV_ALL_ENVs.
PI520087		CC	1A	breeding	Turkey	SWM1429-3L-OKE	1.33333	13.3333
PI614038		CC	1A	breeding	Iran	CIGM98.750-1	1.5	7.83333
PI388036		CC	1A	breeding	Israel	LINE99	1.5	6.83333
PI520073		AA	1A	breeding	Turkey	PI520073	1.66667	9.33333
PI189771		CC	1A	breeding	Tunisia	PI189771	1.66667	14.1667
PI520378		AA	1A	breeding	Syria	ALG63-10BK-0BJ	1.66667	18.3333
PI519357		AA	1A	breeding	Syria	BLUEBIRD_S|PI519357	1.83333	15
PI192299		CC	1A	cultivated	India	INDISKT	2	19.1667
PI199806		CC	1A	breeding	Peru	II-145-46	2	25
PI610755		AA	1A	breeding	Mexico	CIGM90.483	2	14
PI532116		CC	1A	cultivated	Oman	2355	2	15.5
PI520376		AA	1A	breeding	Syria	CM7723-500M-500Y-OM-500M-OY	2.16667	21.6667
PI231131		CC	1A	breeding	Ecuador	PI231131	2.16667	21
PI237655		CC	1A	cultivar	Kenya	KENYA_GOVERNOR|PI237655	2.16667	19.1667
PI254126		CC	1A	breeding	Kenya	559.L.2.C.1	2.33333	48.3333
PI378922		CC	1A	cultivar	Brazil	FLORENCE_AURORE|PI378922	2.33333	32.5
PI614017		NN	1A	breeding	United States	CIGM98.762-2	2.33333	21.6667
PI154279		CC	1A	breeding	Algeria	8191	2.33333	25
PI519512		CC	1A	breeding	Chile	ND71-12-111	2.33333	35.1667
PI422282		CC	1A	cultivar	Albania	HI588	2.33333	19.1667
PI520350		AA	1A	breeding	Syria	ND587	2.33333	34.3333
PI519356		AA	1A	breeding	Syria	BLUEBIRD_S|PI519356	2.5	25.8333
PI520380		AA	1A	breeding	Syria	CM26599-2T-1Y-1M-1Y-OAP	2.5	19.1667
PI191261		CC	1A	breeding	Spain	BLANDO588	2.5	22.5
PI613289		CC	1A	breeding	Mexico	CIGM91.345-5	2.5	23.5
PI525440		CC	1A	cultivated	Egypt	1198A	2.5	41.6667
PI366057		CC	1A	cultivar	Egypt	GIZA148	2.5	25.8333
CItr15850		AA	1A	breeding	Mexico	II-18889-4M-1Y-4M-2Y-3C	2.5	29.1667
PI221361		CC	1A	cultivar	Belgium	LEDA|PI221361	2.5	35
PI234163		CC	1A	cultivated	Peru	INDUSTRIAL_ARGENTINO	2.5	18.5
PI345936		NN	1A	breeding	Zimbabwe	S1127A1	2.5	46.6667
PI220460		CC	1A	breeding	Egypt	LINE1260-554	2.66667	35.8333
PI520108		CC	1A	breeding	United States	CM39714-5S-2AP-OAP	2.66667	50
PI410914		CC	1A	cultivated	South Africa	3297	2.66667	29.1667
PI227199		CC	1A	cultivar	South Africa	PENKOP	2.66667	50
PI525361		CC	1A	cultivated	Australia	1134	2.66667	36.6667
PI520371		AA	1A	breeding	Mexico	CM6943-5L-1L-OAP	2.66667	31.6667
PI192493		CC	1A	cultivated	Mozambique	PRAGANOSO_DE_MUSCAPA	2.66667	45.1667
PI132854		CC	1A	cultivar	Italy	INALLETTABILE_FAM210	2.66667	41.6667
PI428528		CC	1A	cultivar	Czech Republic	PRINQUAL	2.83333	36.6667
PI519383		CC	1A	breeding	Ecuador	L935-4L-1AP-0AP-2K-0AP	2.83333	36.6667
PI366063		CC	1A	cultivar	Afghanistan	GIZA156	2.83333	40
PI430750		CC	1A	breeding	Uruguay	PI430750	3	46.6667
PI213601		AA	1A	breeding	Argentina	D.I.V.6722	3	38.3333
PI308674		CC	1A	cultivar	South Africa	WHITE_SPITZKOP	3	45
PI203086		AA	1A	cultivated	Paraguay	FROMBINA	3	29.1667
PI520381		CC	1A	breeding	Brazil	CM7806-15M-2Y-2M-1Y-OY	3	33.3333
PI519805		CC	1A	breeding	Mexico	LE2096	3	32.5
PI520374		AA	1A	breeding	Mexico	CM2281-13M-1Y-3M-1Y-1M-OY	3.16667	33.3333
PI192027		CC	1A	breeding	Mozambique	3430	3.16667	38.3333
PI410908		CC	1A	cultivar	Morocco	ROMI	3.16667	33.3333
PI614015		AA	1A	breeding	United States	CIGM98.759-1	3.16667	36.6667
PI260803		CC	1A	breeding	Egypt	1406-3363	3.16667	30.8333
PI92472		AA	1A	cultivar	0	KENYA_GOVERNOR|PI92472	3.25	55
PI508396		CC	1A	breeding	Netherlands	1335/83	3.33333	48.5
PI449294		CC	1A	breeding	Spain	7040	3.33333	48.3333
PI520379		AA	1A	breeding	Mexico	CM15683-2S-13S-OS	3.33333	30.1667
CItr15835		AA	1A	breeding	Mexico	II-19865-58M-100Y-104C	3.33333	40.8333
PI202778		CC	1A	breeding	Peru	PI202778	3.33333	51.6667
PI384036		CC	1A	cultivar	Nigeria	YAFO539	3.33333	51.6667
PI574249		CC	1A	breeding	Yemen	VEERY_S	3.33333	46.6667
PI613296		CC	1A	breeding	United States	CIGM91.344-1	3.33333	46.6667
PI205738		CC	1A	cultivar	Argentina	MARIACHE50|PI205738	3.33333	58.3333
PI519662		AA	1A	breeding	Iran	FROHBERG12-107	3.33333	38.3333
PI614040		AA	1A	breeding	Iran	CIGM98.752-1	3.5	35
PI520552		CC	1A	breeding	Morocco	BOBWHITE_S|PI520552	3.5	26.3333
PI494927		CC	1A	cultivated	Georgia	ZFA3629	3.5	38.3333
PI620638		CC	1A	breeding	Iran	IDO580	3.5	46.6667
PI159105		CC	1A	breeding	South Africa	S.A.21	3.5	27.6667
PI519908		CC	1A	breeding	Mexico	W5672-3-M-6-TM	3.5	48.3333
PI519842		CC	1A	breeding	South Africa	F8-4	3.5	43.3333
PI158409		CC	1A	breeding	Australia	FL_COL4408	3.5	48.3333
PI170924		CC	1A	breeding	Australia	C17-1-1-1	3.5	40
PI525211		CC	1A	cultivated	Morocco	1004B	3.66667	60
PI338417		CC	1A	cultivar	Greece	NP757	3.66667	58.3333
PI192648		CC	1A	breeding	Mozambique	2288A	3.66667	53.3333
PI508388		CC	1A	breeding	Netherlands	1108/83	3.83333	55
PI532278		CC	1A	cultivated	Tunisia	KULE|PI532278	3.83333	51.6667
PI638738		CC	1A	genetic stock	Russian Federation	YECORA_ROJO_LR47	3.83333	63.3333
PI486155		CC	1A	cultivar	United States	CHIWORE	4	51.6667
PI220478		CC	1A	breeding	Egypt	LINE1281-176	4	46.6667
PI351878		CC	1A	cultivated	Switzerland	KISKA9	4	46.6667
PI352183		CC	1A	breeding	Colombia	MEX16	4	46.6667
PI268328		CC	1A	cultivar	Australia	KENORA	4.16667	51.6667
PI519746		AA	1A	breeding	Chile	30409-44R-1M-3Y-OM	4.16667	43.3333
PI413005		CC	1A	breeding	Kazakhstan	F430K20	4.16667	48.3333
PI351870		CC	1A	cultivated	Burundi	10180-54-29	4.16667	63.3333
PI525284		CC	1A	cultivated	Morocco	1139	4.33333	61.6667
PI338919		CC	1A	cultivar	United Kingdom	NOROESTE	4.33333	71.6667
PI342640		CC	1A	cultivar	Saudi Arabia	CIANO67	4.5	66.6667
PI623829		CC	1A	landrace	Iran	IWA8607210	4.5	65
PI220440		AA	1A	breeding	Egypt	LINE1173-291	4.5	53.3333
PI170907		CC	1A	breeding	South Africa	153-M-M-3	4.5	50
PI508387		CC	1A	breeding	Israel	V882-F22-F2-F3-F2-J2	4.5	61.6667
PI113489		CC	1A	cultivar	Australia	GULAR	4.5	56.6667
PI428421		CC	1A	cultivated	Czechoslovakia	PUSA_FLORENCE	4.5	55
PI414993		AA	1A	breeding	India	PERICO_S	4.66667	51.6667
PI572730		CC	1A	cultivar	Saudi Arabia	CHAPINGO_VF74	4.66667	72.5
PI422301		AA	1A	breeding	South Africa	VERS8-1	4.66667	52
PI351876		CC	1A	cultivated	Burundi	100-93-54	4.66667	55
PI155280		CC	1A	cultivar	Japan	SHINCHUNAGA	4.83333	58.3333
PI642362		AA	1A	cultivar	Armenia	WINCHESTER	4.83333	40
PI596367		CC	1A	breeding	Mexico	P8921-Q4C5	4.83333	66.6667
PI583717		CC	1A	cultivar	Canada	MERAV|PI583717	4.83333	60
PI601073		AA	1A	cultivar	Mexico	APEX83	4.83333	56.6667
PI260805		CC	1A	breeding	Egypt	1406-3683	4.83333	63.3333
PI227960		CC	1A	breeding	Egypt	LINE1323-2621	4.83333	55.8333
PI297021		CC	1A	breeding	Kenya	184P	4.83333	65
PI326331		CC	1A	cultivar	Zimbabwe	KHAMI	5	72.5
PI532107		CC	1A	cultivated	Oman	2137	5.16667	56.8333
PI520557		CC	1A	breeding	Morocco	BOBWHITE_S|PI520557	5.16667	60
PI238403		CC	1A	breeding	Kenya	358-P.6.A	5.16667	56.6667
PI479700		CC	1A	cultivar	Bolivia	RY2	5.16667	66.6667
PI532070		CC	1A	cultivated	Egypt	1014	5.16667	75
PI532067		CC	1A	cultivated	Egypt	PI532067	5.33333	68.3333
PI260797		CC	1A	breeding	Egypt	1385-3331	5.5	70
PI330456		CC	1A	cultivar	Zimbabwe	ODZI	5.5	71.6667
PI134337		CC	1A	breeding	Australia	AB32/3-1-1-1	5.66667	71.6667
PI345938		CC	1A	breeding	Afghanistan	S1138A4A2	5.83333	65
PI185905		NN	1A	breeding	Mexico	II-1902	5.83333	88.3333
PI508385		CC	1A	breeding	Israel	V764-14-J2-B2-J2	5.83333	80
PI642380		CC	1A	breeding	Hungary	IDO673	6	70
CItr13953		AA	1A	breeding	United States	ND407	6	71.6667
PI312116		CC	1A	cultivar	South Africa	RHEEBOK	6	65.8333
PI351276		CC	1A	breeding	Argentina	K184P	6	76.6667
PI177167		CC	1A	breeding	Kenya	184P.2.A.1.F	6.33333	83.3333
PI595667		CC	1A	genetic stock	Mexico	8916-CG09-I	6.66667	86.6667
PI170910		CC	1A	breeding	South Africa	163-2-1-1	6.66667	88.3333
PI117752		CC	1A	breeding	Australia	C9458	6.83333	86.6667
PI159100		CC	1A	breeding	South Africa	S.A.7|PI159100	6.83333	85
PI254128		CC	1A	breeding	Kenya	559.O.1.L.2	7.16667	73.3333
PI344188		CC	1A	breeding	Brazil	IAO115	7.16667	86.6667
PI124739		CC	1A	breeding	Kenya	C10854	7.16667	84.1667
PI207104		CC	1A	landrace	Iran	65O	7.5	81.6667
PI344190		AA	1B	cultivar	Brazil	MISSIONEIRO	1.5	15.8333
PI404235		CC	1B	cultivar	Nepal	BAL_BUGDA	1.5	8.33333
PI572645		CC	1B	cultivar	Saudi Arabia	DIURDANA	1.66667	5.66667
PI520373		CC	1B	breeding	Mexico	CODE70-133	1.66667	24.1667
PI519792		AA	1B	breeding	Uruguay	QP330-1C-1C-1C-1C	1.66667	20
PI519415		CC	1B	breeding	Ecuador	II-13831-3J-3J-2J-3L-L-J-1CZ	1.8	22
PI344048		AA	1B	cultivar	Colombia	BONZA55	2	28.3333
PI519720		AA	1B	breeding	Chile	KENYA4573L.3.D.2	2	20
PI519011		AA	1B	breeding	Mexico	N-1254-5C-2C-2C	2	23.3333
PI272331		AA	1B	breeding	Brazil	IAS-43	2.16667	25
PI519937		AA	1B	breeding	Kenya	CHAT_S	2.16667	19.1667
PI344203		AA	1B	cultivar	Belarus	ANHANGUERA	2.16667	18.3333
PI344059		AA	1B	cultivar	Brazil	PM23	2.33333	35.8333
PI326336		AA	1B	cultivar	Colombia	SUGAMUXI68	2.33333	28.3333
PI519488		AA	1B	breeding	United States	13895-5T-1B-1T	2.33333	20.1667
PI519629		AA	1B	breeding	Chile	VI-91-2-2-25B-6T-1B	2.33333	21.6667
PI344191		AA	1B	cultivar	Brazil	NOBRE	2.33333	17.5
PI414087		AA	1B	cultivar	Russian Federation	CHINOLI70	2.5	31.6667
CItr14362		AA	1B	breeding	Chile	2809-2B-4B-1B-3T	2.5	45
CItr14392		AA	1B	breeding	Ecuador	9808-4B-4T-1B-2T-1B	2.5	27.5
CItr15382		AA	1B	cultivar	Syria	SYRIMEX	2.5	31.6667
PI520386		CC	1B	breeding	Mexico	CM32285-3S-4AP-OAP	2.66667	53.3333
PI620713		AA	1B	breeding	Iran	OR9630062	2.66667	16.6667
PI280844		AA	1B	breeding	Paraguay	II-66-13E-3E-1E	2.66667	41.6667
PI223190		CC	1B	breeding	Ecuador	KURTUR_NO.1	2.66667	45
PI168724		AA	1B	cultivar	2012-no seed check	BENVENUTO_INCA	2.75	45
PI519484		CC	1B	breeding	Colombia	12584-8B-2T-3B1T	2.83333	38.3333
PI519454		AA	1B	breeding	United Kingdom	II-4273-1L-2L-1J-5CZ-1CZ	2.83333	40
CItr15172		CC	1B	breeding	Bolivia	PICOTA11	2.83333	35
PI280847		CC	1B	breeding	Paraguay	II-31-2E-1E-2E-1E	2.83333	48.3333
PI565222		CC	1B	landrace	Mexico	GABO|PI565222	2.83333	38.3333
PI519612		AA	1B	breeding	United States	A5292-23P-1P-1P	3	43.5
PI519421		AA	1B	breeding	Colombia	VI.106-5B-2T-1B-1T-1B	3	35
PI352190		CC	1B	cultivar	Switzerland	NAPO63	3	36.6667
PI280846		CC	1B	breeding	Paraguay	II-31-2E-1E-1E-3E	3	30.8333
PI468990		CC	1B	landrace	Greece	MG27043	3	35.8333
PI583694		CC	1B	cultivar	United States	XELAJU	3	30.3333
PI189799		AA	1B	breeding	Argentina	SEL.49-4807H603	3.16667	35
PI247907		CC	1B	cultivar	Colombia	ANDES55	3.16667	53.3333
PI230653		AA	1B	cultivated	Paraguay	JHOSEVAVA	3.16667	33.3333
PI519683		NN	1B	breeding	Kenya	A4920-52P-2P-2P	3.16667	31.6667
PI520375		AA	1B	breeding	Syria	CM23091-1M-2Y-OY	3.33333	43.3333
PI343737		CC	1B	cultivar	Ecuador	ATACAZO	3.33333	36.6667
PI520093		CC	1B	breeding	Mexico	SE424-5S-2S-0S	3.33333	43.3333
PI519413		CC	1B	breeding	Ecuador	III-100-2T.5B-2T-1B-2T	3.33333	53.3333
PI384378		AA	1B	cultivated	Nigeria	DIKWA33	3.33333	40.8333
PI299414		AA	1B	breeding	Kenya	1013B.1.KJ	3.33333	48.3333
PI324151		CC	1B	cultivar	Kenya	CATCHER	3.33333	43.3333
PI384025		CC	1B	cultivar	Israel	EIN_DOR	3.5	34.1667
PI313107		AA	1B	cultivar	Colombia	NARINO	3.5	35.1667
PI620714		AA	1B	breeding	Iran	OR9630064	3.5	24.5
PI519580		AA	1B	breeding	Ecuador	CH-7790-12P-9P-1P-1P	3.5	40.8333
PI344174		CC	1B	breeding	Brazil	IAO9	3.5	55
PI231132		AA	1B	breeding	Ecuador	PI231132	3.5	40
PI244852		CC	1B	cultivar	Brazil	PASSO_FUNDO	3.66667	40
PI297018		AA	1B	cultivar	Kenya	H441	3.66667	53.3333
PI351303		AA	1B	cultivar	Russian Federation	INCA	3.83333	30.8333
PI519711		AA	1B	breeding	Mexico	LM72-14-75	3.83333	51.6667
PI519912		CC	1B	breeding	Mexico	W5885-2-M-1-LM	4	54.1667
PI614012		CC	1B	breeding	United States	CIGM98.748-1	4	48.5
PI367681		CC	1B	cultivar	Australia	KASTEEL	4.16667	60
PI449298		AA	1B	breeding	Yemen	7020	4.33333	46.6667
PI519904		CC	1B	breeding	South Africa	W5865-2-M-3-LM	4.5	48.3333
CItr14400		CC	1B	breeding	Peru	20897	4.66667	63.3333
PI378911		CC	1B	cultivated	Colombia	13417	4.66667	51.6667
PI414975		AA	1B	cultivated	Russian Federation	NO.6	4.66667	51.6667
CItr14246		AA	1B	breeding	Colombia	II-11401-4B-9T-3B-3T	4.66667	41.8333
PI344016		CC	1B	cultivar	Angola	BAIRRAO	4.83333	60
PI574356		AA	1B	cultivated	United States	1097	5.16667	80.8333
CItr14353		CC	1B	breeding	Paraguay	II-50-150	5.16667	71.6667
PI338530		CC	1B	cultivar	Mexico	NIKI	5.16667	60.8333
PI313105		AA	1B	breeding	Colombia	PI313105	5.33333	58.3333
PI583715		NN	1B	cultivar	United States	OBREGON	5.33333	83.3333
PI447353		CC	1B	cultivated	Spain	LUNG_CHUN_NO.6	5.66667	71.6667
PI185401		NN	1B	cultivated	Portugal	H16	5.66667	73.3333
PI344184		AA	1B	breeding	Brazil	IAO23	5.66667	61.6667
PI378910		CC	1B	cultivated	Colombia	13340	6	70
PI298603		CC	1B	cultivar	South Africa	BETANA|PI298603	6	79.1667
PI193926		AA	1B	breeding	Colombia	CINCO_A	6.66667	56.6667
PI344170		CC	1B	breeding	Brazil	IAO4	7	80
CItr14321		CC	1B	cultivar	Kenya	MENCO	7.16667	85
PI378912		CC	1B	cultivated	Philippines	13440	7.33333	80.1667
PI378915		CC	1B	cultivated	Philippines	18127	7.5	86.6667
PI358339		CC	1B	breeding	Egypt	2020/70	8.16667	80
PI638630		CC	2	breeding	United States	99CF783	0.666667	1.66667
PI638633		CC	2	breeding	United States	99CF796	0.833333	1.33333
PI73333		AA	2	cultivated	Algeria	BELOKOLOSKA|PI73333	1	6.66667
PI272372		CC	2	cultivar	Hungary	GODOLLOI15	1.16667	3.16667
PI320479		CC	2	cultivar	Sweden	KARN_I	1.33333	2.33333
PI383403		CC	2	cultivar	Israel	RANG	1.5	2.33333
PI519779		AA	2	breeding	Brazil	Q10.120	1.5	14.1667
PI190914		CC	2	cultivar	Sweden	PONDUS	1.66667	10.3333
PI255140		CC	2	cultivar	Austria	LOOSDORFER_MANFRED	1.83333	18.3333
PI272376		CC	2	cultivar	Hungary	PERBETEI_TOKLASZOS	1.83333	23.3333
PI351612		CC	2	cultivar	Switzerland	KOMPOLTI_SZALKAS	1.83333	8.5
PI520194		AA	2	breeding	Brazil	WA6510	1.83333	15.8333
PI428668		CC	2	cultivar	Czech Republic	DVORSKEHO_ZORO	1.83333	24.1667
PI351736		CC	2	cultivar	Switzerland	CLUJ50-2490	1.83333	17.5
PI351650		CC	2	breeding	Switzerland	263.27.2	1.83333	16.6667
PI191638		CC	2	cultivar	Kenya	EQUATOR_KTI	2	21.6667
CItr14976		CC	2	breeding	Egypt	AMERICAN378|CITR14976	2	21.8333
PI428663		CC	2	cultivar	Czechoslovakia	BUCIANSKA	2	20
PI351504		CC	2	cultivar	Canada	MASSAUX_NO.3	2	30
PI343738		CC	2	cultivar	Angola	RUMINAHUI	2.16667	13.6667
PI181470		CC	2	cultivated	Finland	PROGRESS|PI181470	2.16667	16.6667
PI326337		AA	2	cultivar	Colombia	ZIPA68	2.16667	12.5
PI591942		CC	2	cultivar	United States	SST124	2.16667	26.8333
PI210866		CC	2	breeding	Brazil	3777-50	2.16667	11
PI285757		CC	2	cultivated	Poland	KNUSIKU	2.16667	26.6667
PI163422		AA	2	cultivated	Argentina	PI163422	2.16667	26.8333
PI340684		CC	2	cultivar	Mexico	CHINESE166	2.33333	22.5
PI83729		CC	2	cultivar	0	MAGYAROVAR81	2.33333	36.6667
PI323399		CC	2	cultivar	Kenya	KENYA_CHEETAH	2.33333	24.3333
PI192038		CC	2	cultivated	Germany	ROEMER|PI192038	2.33333	39.1667
PI191961		CC	2	cultivated	Hungary	MAGVAROVAX	2.33333	29.1667
PI520107		AA	2	cultivar	Mexico	CUMHURIYET75	2.33333	34.1667
PI494101		AA	2	cultivar	Armenia	HR48	2.33333	25.8333
CItr15560		AA	2	breeding	United States	II-60-115	2.33333	20
PI282922		AA	2	breeding	Argentina	I-1039	2.33333	28.3333
PI429318		CC	2	cultivated	Nepal	MESRI	2.4	46
PI352135		CC	2	breeding	Norway	SVALOF61468	2.5	30
PI321700		CC	2	cultivar	Germany	KOLBEN_II	2.5	24.1667
PI352252		AA	2	breeding	Switzerland	T-2843	2.5	39.5
PI185932		NN	2	breeding	Mexico	II-888	2.5	32.5
PI428666		CC	2	cultivar	Czech Republic	DETENICKA_VOUSKA	2.66667	28.5
PI192247		CC	2	breeding	Sweden	3704	2.66667	40
PI103833		CC	2	cultivar	Brazil	SURPRESA	2.66667	40
PI438962		CC	2	cultivar	Kazakhstan	GREKUM105	2.66667	38.3333
PI572650		CC	2	cultivar	Saudi Arabia	GALLIAARAL_SKAJA3	2.83333	25.8333
PI352179		CC	2	cultivar	Mexico	MO58-30	2.83333	26.6667
PI351994		AA	2	breeding	Switzerland	Z.88.116	2.83333	25
PI190489		CC	2	cultivar	Sweden	DIAMANT_II	2.83333	53.3333
PI438969		CC	2	cultivar	Nepal	SHORTANDINSKAJA25	2.83333	33.3333
PI388038		AA	2	breeding	Pakistan	PI388038	2.83333	32.5
PI191351		CC	2	cultivar	Russian Federation	NOVINKA	2.83333	41.8333
PI262636		CC	2	cultivar	Kazakhstan	ALABASSKAJA|PI262636	2.83333	31.6667
PI520265		AA	2	breeding	Canada	ND598	2.83333	35
PI351748		CC	2	cultivar	Germany	JASI10T	3	51.6667
PI192312		CC	2	breeding	Sweden	3781	3	48.3333
PI185944		NN	2	breeding	Mexico	II-1774-10C	3	49.1667
PI192269		CC	2	breeding	Sweden	3728	3	56.6667
PI299425		AA	2	cultivar	Kenya	MORRIS	3	34.1667
PI286543		CC	2	cultivar	Ecuador	VALDIVIEZO	3	41.6667
PI583670		NN	2	cultivar	South Africa	SPINKCOTA	3.16667	35
PI210969		CC	2	cultivated	Cyprus	CROISEMENT	3.16667	32
PI344154		CC	2	cultivar	Brazil	IJUI	3.16667	40
PI286545		CC	2	cultivar	Ecuador	MOROCHO_BLANCO	3.16667	50
PI352321		CC	2	breeding	Russian Federation	B366	3.33333	25.1667
PI352262		CC	2	breeding	Switzerland	T-2853	3.33333	45.8333
PI519418		CC	2	breeding	Peru	VI-36-2-30B-3T-2B-2T	3.4	56
PI185272		NN	2	breeding	Argentina	H836SEL47_259	3.5	65
PI572636		CC	2	cultivar	Czech Republic	RANJAJA73	3.5	38.3333
PI163428		CC	2	cultivated	Argentina	PI163428	3.5	48.3333
PI372137		CC	2	cultivar	Russian Federation	LUTESCENS491	3.5	38.3333
PI639466		CC	2	cultivar	Russian Federation	SIBIRSKAYA119	3.5	48.3333
PI280447		CC	2	cultivar	Sweden	DIAMOND	3.5	56.6667
PI520346		AA	2	breeding	Syria	PI520346	3.5	50
PI238413		CC	2	breeding	Kenya	367-AR.3.B.1.C	3.5	50
PI418575		AA	2	cultivar	India	BURIATSKAJA34	3.66667	53.3333
PI519503		AA	2	breeding	Chile	L1360-3838	3.66667	35.1667
PI639455		CC	2	cultivar	Iraq	ALTAISKAYA100	3.66667	60
PI634774		CC	2	breeding	United States	KAREE-DN2	3.66667	51.6667
PI295963		CC	2	breeding	Israel	W4-242	3.66667	40
PI352204		CC	2	breeding	Switzerland	B580	3.66667	53.3333
PI276705		CC	2	cultivar	Russian Federation	KRASNOZERNAJA	3.83333	58.3333
PI410954		CC	2	breeding	South Africa	PI410954	3.83333	46.6667
PI203083		AA	2	cultivated	Paraguay	WABIAN	3.83333	39.1667
PI312115		CC	2	cultivar	South Africa	KWARTA	3.83333	50
CItr15522		AA	2	breeding	United States	II-53-761	3.83333	51.6667
PI592026		CC	2	cultivar	United States	TULUNSKAJA10	3.83333	53.3333
PI272377		CC	2	cultivated	Hungary	M.T_R.7	3.83333	55
PI372139		CC	2	cultivar	Tajikistan	MONAKINKA_KOIN	3.83333	45
PI238391		CC	2	breeding	Kenya	R64	3.83333	63.3333
PI191600		CC	2	cultivar	Germany	JANETZKIE_SOMERWIZEN	3.83333	53.3333
PI351520		CC	2	cultivated	Canada	CAN3847/3310	3.83333	70
PI282929		CC	2	breeding	Argentina	I-1055	3.83333	50
PI518648		AA	2	cultivar	Mexico	LAURA	3.83333	40
CItr15634		AA	2	breeding	United States	II-62-71	4	43.3333
PI639452		CC	2	cultivar	Iraq	ZHENIS	4	52.6667
PI351660		CC	2	cultivated	Belarus	ULKA	4	65
PI192282		CC	2	cultivar	Hungary	HATVANI5612	4	60
PI192249		CC	2	cultivated	Czech Republic	BOHOM_VAXELV_SELETA	4	56.6667
PI264275		CC	2	cultivar	Norway	NORRONA	4	63.3333
CItr14346		CC	2	cultivar	South Africa	BETMARK	4.33333	60
PI225160		AA	2	cultivar	Italy	MENTANA|PI225160	4.33333	58.3333
PI190450		CC	2	cultivar	Norway	JO3|PI190450	4.33333	66.6667
PI181472		CC	2	cultivar	Finland	SOPU|PI181472	4.33333	78.3333
PI479669		CC	2	cultivar	South Africa	SHASHI|PI479669	4.5	66.6667
PI429323		CC	2	breeding	Nepal	R.R.21	4.5	61.6667
PI185913		NN	2	breeding	Mexico	II-2191	4.5	68.3333
PI410953		CC	2	breeding	South Africa	PI410953	4.5	48.3333
CItr12814		AA	2	breeding	United States	III-46-15	4.5	60
PI591932		AA	2	cultivar	Canada	TUGELA-DN	4.5	60
PI192699		CC	2	cultivar	Finland	HOPEA	4.5	78.3333
PI410966		CC	2	breeding	South Africa	PI410966	4.66667	51.6667
PI210972		CC	2	cultivated	Egypt	T.A.622-3SASL2176	4.66667	73.3333
PI410952		CC	2	breeding	South Africa	PI410952	4.66667	53.3333
PI247914		AA	2	cultivar	Chile	MAIPOFEN	4.66667	60
PI352206		CC	2	breeding	Ecuador	B669	4.66667	50
CItr11887		CC	2	breeding	Canada	RL704.1	4.83333	71.6667
PI572632		CC	2	cultivar	Syria	URAL_SKAJA_JUBILEJNAJA	4.83333	53.3333
CItr17756		AA	2	breeding	Canada	RL6059	4.83333	58.3333
PI254125		CC	2	breeding	Kenya	557.L.I.R.2	4.83333	60
PI351536		CC	2	cultivated	Hungary	OTTAWA2780E	4.83333	75
PI410965		CC	2	breeding	Japan	PI410965	5	51.6667
CItr12302		CC	2	breeding	Canada	RL1527	5	75
PI520377		AA	2	breeding	Mexico	SE381-4S-1S-6S-OS	5.16667	71.6667
PI412985		CC	2	cultivar	South Africa	RED_BOBS	5.16667	66.6667
PI434987		AA	2	cultivar	Spain	ESTANZUELA_YOUNG	5.16667	53.3333
CItr17750		CC	2	breeding	Canada	RL4314	5.16667	66.6667
PI185964		NN	2	breeding	Mexico	II-1775-6C	5.16667	84.1667
PI191710		NN	2	cultivated	Morocco	B.I.C.	5.16667	68.3333
CItr12835		CC	2	breeding	Canada	RL2661	5.33333	63.3333
PI185105		CC	2	cultivar	Norway	AE11	5.33333	78.3333
PI393970		CC	2	cultivar	Nepal	KZYL_BAS	5.33333	66.6667
PI520156		AA	2	breeding	United States	SWN2984-M-1Y-1M-2Y-0M-0MN	5.5	68.3333
PI438965		CC	2	cultivar	Kazakhstan	LUTESCENS33	5.5	66.6667
PI184993		CC	2	cultivated	Norway	M-36	5.5	68.3333
CItr12782		CC	2	breeding	United States	II-39-7	5.5	66.6667
PI591867		CC	2	landrace	Canada	AW6637C/86	5.66667	63.3333
PI352124		CC	2	breeding	Sweden	62IT53	5.66667	55
PI600836		AA	2	cultivar	Mexico	PR2360	5.66667	71.6667
PI595661		AA	2	genetic stock	Mexico	8644-057-I	5.66667	73.3333
PI262595		CC	2	cultivar	Russian Federation	SARATOVSKAJA210	5.66667	78.3333
PI593658		CC	2	cultivar	Mexico	AC_BARRIE	5.66667	78.3333
PI260896		CC	2	cultivar	Sweden	BANCO	5.83333	65
PI438967		CC	2	cultivar	Kazakhstan	PIROTRIKS28|PI438967	5.83333	65
PI192131		CC	2	cultivated	Mozambique	RENEW	5.83333	85
PI330535		CC	2	cultivated	UK	HOSTIANUM	6	75
PI94555		CC	2	cultivated	0	PI94555	6	81.6667
PI185891		CC	2	breeding	Mexico	II-116-2C-8C-1C-14C	6	61.5
PI124847		CC	2	breeding	Australia	G-29-14-0-3-1-0	6.16667	80
PI185356		CC	2	cultivated	Portugal	FLORENCE193	6.16667	90
PI351877		CC	2	cultivated	Burundi	130-1-77	6.16667	68.3333
CItr13777		CC	2	breeding	Canada	RL4137	6.16667	85
PI175520		CC	2	cultivar	Finland	KIMMO|PI175520	6.33333	81.6667
PI438961		CC	2	cultivar	Kazakhstan	AL_BORUBRUM50	6.33333	75
PI639458		CC	2	cultivar	Iraq	KARABALYKSKAYA92	6.33333	73.3333
PI185107		CC	2	cultivar	Norway	N60	6.5	83.3333
PI185909		NN	2	breeding	Mexico	II-1989	6.66667	86.6667
PI185866		CC	2	breeding	Mexico	II-116-2C-5C-(1-3C)-12C	6.66667	90.8333
PI479671		CC	2	cultivar	Ethiopia	BELLA	6.83333	80
PI414538		CC	2	cultivar	China	SIBIRIACKA4	6.83333	66.6667
PI438968		CC	2	cultivar	Nepal	SNEGURKA	6.83333	76.6667
PI249817		CC	2	breeding	Israel	NTF5-1	6.83333	88.3333
PI326311		CC	2	cultivar	Kazakhstan	CELINOGRADKA	6.83333	77.5
PI326304		CC	2	cultivar	Russian Federation	DAL_NEVOSTOCNAJA	6.83333	78.3333
PI70698		CC	2	landrace	Armenia	PI70698	7.33333	91.6667
PI278655		CC	2	cultivar	Russian Federation	SARRUBRA	7.5	90
PI574501		CC	2	breeding	Guatemala	NR2	7.5	89.1667
PI438966		CC	2	cultivar	Kazakhstan	PAVLODARSKAJA_I	7.66667	85
PI595213		NN	2	cultivar	Mexico	HUTCH	8.16667	90
PI619369		CC	2	breeding	Iran	99ID536	9	98.3333
PI191071		CC	3	breeding	Spain	2124	0.833333	2.5
PI192539		CC	3	cultivated	Portugal	H19D12716	1	4.66667
PI313098		CC	3	cultivar	Ireland	QUERN	1.16667	4.5
PI181458		CC	3	cultivar	Finland	PANU	1.16667	2
PI279454		CC	3	cultivar	United Kingdom	RITCHIE	1.16667	3
PI613323		AA	3	breeding	United States	CIGM90.1291	1.16667	6.16667
PI256017		CC	3	cultivar	Sweden	WEIBULL5050	1.16667	5.33333
PI284547		CC	3	cultivar	Belgium	FYLBY	1.16667	4.5
PI189794		CC	3	breeding	Argentina	SEL.49-2825H557	1.16667	6.16667
PI185198		CC	3	cultivar	Portugal	BEIRAO	1.16667	3.83333
PI192348		CC	3	cultivar	Czechoslovakia	KADOLZER|PI192348	1.33333	2.83333
PI278375		CC	3	cultivar	Kenya	KENYA131	1.33333	5.33333
PI193927		AA	3	breeding	Colombia	CINCO_B	1.33333	16.6667
PI269248		CC	3	cultivar	Portugal	BARBARO789	1.33333	10.3333
PI351968		CC	3	breeding	Switzerland	B359	1.5	8.33333
PI180640		AA	3	breeding	Germany	STRAIN_NO.1020/42	1.5	14.1667
PI520532		CC	3	cultivar	Morocco	SOLITAIRE	1.5	8.5
PI254134		CC	3	breeding	0	610.L.I.B.3	1.5	6.25
PI428672		CC	3	cultivar	Yemen	JARA	1.6	10.2
PI321873		CC	3	cultivated	Slovenia	RETJE89	1.66667	11
PI428669		CC	3	cultivar	Uzbekistan	PREROVSKA_PK	1.66667	18.3333
CItr12881		CC	3	breeding	Kenya	KENYA318A.J.4.A.1	1.66667	11.6667
PI613317		CC	3	breeding	United States	CIGM90.412	1.66667	9.5
PI185713		CC	3	cultivar	Portugal	IDEAL|PI185713	1.66667	16.1667
PI520498		NN	3	cultivar	Mexico	JACUI	1.66667	16
PI157905		CC	3	cultivated	Italy	LIBIA108P	1.66667	13.3333
PI583681		AA	3	cultivar	Russian Federation	JACVI	1.66667	19.5
PI260895		CC	3	cultivar	United Kingdom	ATSON	1.83333	9
PI414625		CC	3	cultivated	Mexico	3311	1.83333	20
PI191453		CC	3	cultivated	Spain	HUNDI	1.83333	7.83333
PI641731		CC	3	breeding	Armenia	SSL10-11	1.83333	21
PI254124		CC	3	breeding	Kenya	505.M.I.D.7	1.83333	16.6667
PI286542		CC	3	cultivated	Ecuador	MANITOBA	1.83333	28.6667
PI519487		AA	3	breeding	Egypt	TP250-2	1.83333	11.8333
PI639058		CC	3	genetic stock	Azerbaijan	99CF386	1.83333	3.66667
PI351503		CC	3	cultivar	Argentina	ERLI	1.83333	15.8333
PI620747		CC	3	breeding	Iran	SEG951104	1.83333	17.5
PI268009		CC	3	cultivated	Portugal	LIR	1.83333	11
PI193009		CC	3	breeding	Denmark	PI193009	1.83333	13.8333
PI297327		CC	3	cultivar	Netherlands	ORCA|PI297327	2	14.3333
PI254133		CC	3	breeding	0	610.L.I.B.1	2	6.75
PI412970		CC	3	cultivar	Canada	GLURETTY9	2	17.5
PI189775		CC	3	cultivar	Tunisia	ROUSSLA	2	18.3333
PI469080		AA	3	landrace	Greece	MG27967	2.16667	21.6667
PI638576		CC	3	genetic stock	United States	99CF635	2.16667	21.1667
PI266148		CC	3	cultivar	Italy	LEONE	2.16667	22.5
PI435132		AA	3	breeding	Kazakhstan	H-78270	2.16667	22.5
PI278311		CC	3	cultivar	Netherlands	MANSHOLT_WHITE	2.16667	19.3333
PI351704		CC	3	cultivar	Switzerland	BELORUSSKAJA15	2.16667	15.8333
PI184598		CC	3	cultivated	Uruguay	URUGUAY|PI184598	2.16667	23.6667
PI186061		AA	3	breeding	Mexico	II-1462-2C-1C-4C	2.16667	33.3333
PI189826		AA	3	breeding	Argentina	SEL.49-2810H1070	2.16667	25
PI192544		CC	3	cultivated	Portugal	H16F13365	2.16667	20.8333
PI185276		AA	3	breeding	Argentina	H980SEL47_287	2.16667	30.1667
PI534461		CC	3	landrace	Bolivia	MG18250	2.16667	25.3333
PI192541		CC	3	cultivated	Portugal	H23D12725	2.16667	26
PI258425		CC	3	cultivar	New Zealand	ARAWA|PI258425	2.33333	24.1667
PI285875		CC	3	cultivar	Poland	OSTKA_SUSKA	2.33333	16.3333
PI285877		CC	3	cultivar	Poland	OSTKA_WIERZBIENSKA	2.33333	26.6667
PI620674		CC	3	breeding	Iran	908237	2.33333	36.6667
PI189629		AA	3	cultivar	Brazil	COLONIAS|PI189629	2.33333	16.8333
PI534406		CC	3	landrace	Algeria	MG18195	2.33333	27
PI231116		AA	3	breeding	Guatemala	II-2746-1C1T	2.33333	32.5
PI285944		CC	3	cultivar	Poland	GORZOWSKA_SZTYWNA	2.33333	24.5
PI191583		CC	3	cultivated	Portugal	HNCD13413	2.33333	33.3333
PI351726		CC	3	breeding	Romania	M20-38	2.33333	27.5
PI469062		CC	3	landrace	Greece	MG27948	2.5	12.8333
PI129518		CC	3	cultivated	Poland	O.S.JAKOWSKI	2.5	7
PI185358		CC	3	cultivated	Morocco	BIC386	2.5	41.6667
PI414541		AA	3	cultivar	Indonesia	LENINGRADKA2	2.5	35
PI247922		AA	3	cultivar	Chile	VILUFEN	2.5	35.8333
PI469014		CC	3	landrace	Greece	MG27070	2.5	19.3333
PI191576		CC	3	cultivated	Portugal	H3B12699	2.5	30
PI534418		CC	3	landrace	Egypt	MG18207	2.5	37.5
PI338364		CC	3	cultivar	India	AGA	2.66667	40
PI351904		CC	3	cultivar	Switzerland	HEINES110	2.66667	41.8333
PI180617		CC	3	cultivar	Germany	CARSTENS_SOMMERWEIZEN	2.66667	30.8333
PI243191		CC	3	cultivar	Germany	KOGA_II	2.66667	35
PI168661		CC	3	cultivar	France	BERSEE	2.66667	30
PI24486		CC	3	landrace	Turkmenistan	PI24486	2.66667	30
CItr8625		CC	3	cultivated	Ukraine	BANATKA|CITR8625	2.66667	34.1667
PI534431		CC	3	landrace	Russian Federation	MG18220	2.66667	23.5
PI225477		AA	3	breeding	Uruguay	118-272	2.66667	30.1667
PI271129		CC	3	breeding	Peru	MULT760	2.66667	23.3333
PI234968		CC	3	breeding	Italy	PI234968	2.66667	35.8333
PI192475		AA	3	cultivated	Brazil	VEADEIRO	2.66667	27.5
PI254121		CC	3	breeding	Kenya	504.L.I.B.2	2.83333	39.1667
PI470884		CC	3	landrace	Bolivia	MG18036	2.83333	42.5
PI422440		CC	3	cultivated	South Africa	MYSEGEJA	2.83333	28.6667
PI192397		CC	3	cultivated	Romania	RUMANIEN|PI192397	2.83333	29.1667
CItr15471		AA	3	landrace	Tunisia	FRIGUI|CITR15471	2.83333	25.3333
PI534399		CC	3	landrace	Algeria	HEDBA	2.83333	38.3333
PI576639		CC	3	landrace	Brazil	2262-12	2.83333	31.6667
PI344018		AA	3	cultivar	Colombia	MISTURA_PINTO	2.83333	30
PI271130		AA	3	breeding	Peru	MULT764	2.83333	32.5
PI185373		CC	3	cultivar	Tunisia	MAHON124	2.83333	32.5
PI469017		CC	3	landrace	Greece	MG27073	2.83333	45.8333
PI107608		CC	3	cultivar	Australia	FIRWHILL	2.83333	30.3333
PI193938		CC	3	cultivar	Brazil	NEGROZ	2.83333	48.3333
PI313101		CC	3	cultivar	Germany	KOLIBRI|PI313101	3	32.5
PI351758		CC	3	cultivar	Kazakhstan	FASAN	3	33.3333
PI254118		CC	3	breeding	Kenya	503.L.I.A.4	3	24.4
PI52559		CC	3	breeding	Egypt	HARD_FEDERATION55	3	27.6667
PI225427		CC	3	breeding	Uruguay	66-590	3	63.3333
PI565235		CC	3	landrace	Pakistan	TRIGO_AUSTRALIANO	3	40
PI283873		CC	3	cultivar	New Zealand	CROSS7|PI283873	3	34.1667
PI192267		CC	3	cultivar	Czechoslovakia	KADOLZER_IV	3	45
PI271128		CC	3	breeding	Peru	MULT758	3	30.1667
PI352250		CC	3	cultivated	Switzerland	NAPO	3	40.1667
PI583705		CC	3	cultivar	Canada	COXILHA	3	48.3333
PI234234		CC	3	breeding	Zambia	IDAHO1877NR_AG	3.16667	36.6667
CItr14371		AA	3	breeding	Brazil	8475-59	3.16667	46.6667
PI184845		CC	3	cultivated	Guatemala	CRIOLLO|PI184845	3.16667	35
PI41032		CC	3	cultivar	Morocco	ALLORCA	3.16667	24.1667
PI117517		CC	3	breeding	Australia	G319-33-0-C2-E20	3.16667	50
PI339818		CC	3	cultivar	Netherlands	MARIS_ENSIGN	3.16667	41.6667
PI286544		CC	3	cultivated	Ecuador	COLORADO	3.16667	48.3333
PI534366		CC	3	landrace	Algeria	MG18154	3.16667	47.5
PI285871		CC	3	cultivar	Poland	OSTKA_PULAWSKA	3.16667	53.3333
PI532284		AA	3	cultivated	Tunisia	7442	3.16667	29.1667
PI190448		AA	3	cultivar	Norway	AS_II|PI190448	3.16667	43.3333
PI534476		CC	3	landrace	Bolivia	MG18266	3.16667	40
PI577777		CC	3	landrace	Georgia	MG18017|PI577777	3.16667	30
PI225437		CC	3	breeding	Uruguay	76-653	3.16667	45
PI469085		CC	3	landrace	Algeria	MG27973	3.33333	35
PI234233		CC	3	breeding	Zambia	IDAHO1877NR_AE	3.33333	48.3333
PI565223		CC	3	landrace	Pakistan	AUSTRALIANO	3.33333	45
PI337605		CC	3	cultivar	Belgium	ROTHWELL_SPRITE	3.33333	45.8333
PI192155		CC	3	cultivated	Mozambique	3579	3.33333	39.1667
PI469005		CC	3	landrace	Greece	MG27061	3.33333	55
PI237658		CC	3	cultivar	Kenya	RHODESIAN_SABANERO|PI237658	3.33333	34.1667
PI525278		CC	3	cultivated	Morocco	1120	3.33333	39.1667
PI225511		AA	3	breeding	Uruguay	153-112	3.33333	49.1667
PI191323		CC	3	cultivar	Sweden	FYLGIA	3.5	56.6667
PI225420		AA	3	breeding	Uruguay	59-540	3.5	52.5
PI259881		AA	3	cultivar	Croatia	U-14	3.5	35.8333
PI225508		AA	3	breeding	Uruguay	150-95	3.5	56.6667
PI534417		CC	3	landrace	Algeria	MG18206	3.5	43.3333
PI192376		CC	3	breeding	Sweden	3869	3.5	55.3333
PI525320		CC	3	cultivated	Morocco	1278	3.5	45.8333
PI525318		CC	3	cultivated	Morocco	1254	3.5	47.5
PI520033		AA	3	breeding	Mexico	KENYA4135-H3D5	3.5	36
CItr12170		CC	3	breeding	Canada	S691B	3.5	51.6667
PI264927		CC	3	landrace	Greece	PI264927	3.5	38.3333
PI468988		NN	3	landrace	Greece	MG27041	3.5	34.1667
PI234236		CC	3	breeding	Zambia	IDAHO1877NR_HD	3.66667	45
PI343730		CC	3	cultivar	Ecuador	KOLIBRI|PI343730	3.66667	38.3333
PI519797		CC	3	breeding	Uruguay	PF79790	3.66667	47.5
CItr15135		CC	3	cultivated	Sudan	HUDEIBA164	3.66667	45
PI231117		CC	3	breeding	Guatemala	II-2809-1C1X4X1X0	3.66667	56.6667
PI574250		AA	3	breeding	Canada	91IBRST-12	3.66667	40.8333
PI192251		CC	3	cultivar	United States	POSO	3.66667	55
PI520282		AA	3	breeding	United States	CEP75336	3.66667	30.1667
PI117775		CC	3	breeding	Kenya	C10866	3.83333	50
PI520385		CC	3	breeding	United Kingdom	CM32973-2AP-3AP-OAP	3.83333	38.3333
PI285872		CC	3	cultivar	Poland	OSTKA_SIEBURCZANSKA	4	56.6667
PI534421		CC	3	landrace	Kazakhstan	MG18210	4	43.5
PI189384		AA	3	cultivated	Finland	PI189384	4	61.6667
PI231121		CC	3	breeding	Guatemala	II-2809-1C1XMX81X0	4	58.3333
PI185372		CC	3	cultivar	Tunisia	MAHON73|PI185372	4	53.3333
PI231119		CC	3	breeding	Guatemala	II-2809-1C1XMX35X5X	4	50
PI231120		CC	3	breeding	Guatemala	II-2809-1C1XMX45X1X	4	51.6667
PI131268		CC	3	breeding	Australia	C10909	4	58.3333
PI184575		CC	3	cultivar	Australia	AUSSIE	4	60
PI193048		CC	3	cultivated	Guatemala	CORRIENTE	4	56.6667
PI534390		CC	3	landrace	Algeria	MG18179	4.16667	56.6667
PI231118		CC	3	breeding	Guatemala	II-2809-1C1XMX10X(405)X	4.16667	53.3333
PI192647		CC	3	cultivar	Argentina	GRANADERO	4.16667	51.6667
PI191996		CC	3	cultivar	Mozambique	GRANADERO_FS	4.16667	38.5
PI234239		AA	3	breeding	Zambia	IDAHO1880NR_BB	4.16667	48.3333
PI232792		CC	3	breeding	Peru	13B-55	4.16667	68.3333
PI56232		CC	3	breeding	Uzbekistan	CI7040	4.16667	55
PI225485		AA	3	breeding	Uruguay	126-397	4.16667	59.1667
PI199816		CC	3	cultivar	Peru	MARIACHE50|PI199816	4.16667	66.6667
CItr12156		CC	3	breeding	Canada	S493	4.16667	63.3333
PI254824		CC	3	cultivar	Germany	JANETZKIS_JABO	4.33333	53.3333
PI116329		CC	3	cultivated	Australia	URUGUAY|PI116329	4.33333	48.3333
PI227197		CC	3	cultivar	South Africa	KOALISIE	4.33333	34.1667
PI104138		CC	3	cultivar	Argentina	KLEIN_TRIUNFO	4.33333	63.3333
PI172198		CC	3	breeding	Australia	PI172198	4.33333	61.8333
PI185836		CC	3	cultivar	Brazil	BH3145	4.33333	63.3333
PI192097		CC	3	cultivated	Mozambique	3511	4.33333	51.6667
PI315837		CC	3	cultivar	Germany	OPAL	4.5	45
PI294911		CC	3	cultivar	Bulgaria	KARNOBATSKA_RANASREIKA	4.5	51.6667
PI192048		CC	3	cultivated	Mozambique	3456	4.5	55
PI192014		CC	3	cultivar	Portugal	SERRANO	4.5	56.6667
PI534433		CC	3	landrace	United States	MG18222	4.5	40
PI525280		CC	3	cultivated	Morocco	1127	4.5	75
PI410899		CC	3	cultivar	Morocco	GLORIA	4.5	51.6667
PI480478		CC	3	cultivated	Bhutan	R-123|PI480478	4.5	58.3333
PI479802		CC	3	landrace	Bolivia	MG31277	4.5	53.3333
CItr17943		CC	3	breeding	United States	MT8192	4.66667	45
PI131273		CC	3	breeding	Australia	C10444	4.66667	61.6667
PI387594		CC	3	landrace	Israel	IAR/W/128-5	4.66667	70
PI157902		CC	3	cultivar	Italy	FLORIO	4.66667	58.3333
PI117758		CC	3	breeding	Australia	PI117758	4.66667	70
PI191748		CC	3	breeding	Tunisia	3119	4.66667	70.8333
PI626571		CC	3	landrace	United States	IWA8614325	4.66667	61.8333
PI184611		CC	3	breeding	Portugal	3245	4.66667	58.3333
PI113916		CC	3	cultivar	Australia	CURRAWA	4.83333	52.5
PI351874		CC	3	cultivated	Burundi	145-7	4.83333	60
PI525326		CC	3	cultivated	Morocco	1359	4.83333	66.6667
CItr8429		CC	3	cultivated	Mexico	ROJO_BARBON	4.83333	56.6667
PI192557		CC	3	cultivated	Portugal	H_N_B_C13739	5	70
PI480480		CC	3	cultivated	Zimbabwe	R-124	5	58.3333
PI382162		CC	3	breeding	Germany	16-52-3	5	55
PI86198		CC	3	cultivar	0	KRASNAYA_OSTISTAYA_NO.65	5.16667	68.3333
PI383391		CC	3	cultivar	Sweden	JANUS	5.16667	51.6667
PI191882		CC	3	cultivated	Argentina	BXRA8_10142	5.16667	65
PI192169		CC	3	landrace	Portugal	PRECOCE|PI192169	5.16667	60
PI345693		CC	3	cultivar	Zimbabwe	MINSKAJA	5.16667	61.6667
PI234238		AA	3	breeding	Zambia	IDAHO1880NR_BA	5.16667	65
PI351241		CC	3	breeding	Kenya	DP1(31)01	5.16667	73.3333
PI225389		AA	3	breeding	Uruguay	28-171	5.16667	70.8333
PI225494		AA	3	breeding	Uruguay	135-833	5.16667	70.8333
PI177172		CC	3	breeding	Kenya	291J.1.I.1	5.16667	64.1667
PI106202		CC	3	breeding	Australia	G124-15-0	5.16667	67.5
PI631516		CC	3	breeding	Russian Federation	ARS95_453	5.33333	70
PI184634		CC	3	cultivar	Germany	HEINES_KOLBEN	5.33333	50.8333
PI185355		CC	3	cultivated	Brazil	TIMOR|PI185355	5.33333	73.3333
PI126822		CC	3	breeding	Kenya	KENYA_CROSSBRED	5.33333	63.3333
PI192191		CC	3	cultivated	Mozambique	BARROTA	5.5	63.3333
PI225458		CC	3	breeding	Uruguay	99-2552	5.5	73.3333
PI130645		CC	3	breeding	Australia	81003	5.5	76.6667
PI412981		CC	3	cultivated	South Africa	NIEKERKS	5.6	64
PI631527		CC	3	breeding	Russian Federation	ARS95_468	5.66667	68.3333
PI225499		AA	3	breeding	Uruguay	141-907	5.66667	75.8333
PI577755		CC	3	landrace	Mexico	MG4471	5.66667	66.6667
PI191772		CC	3	cultivated	Portugal	H_N_ROD6_13751	5.66667	83.3333
PI254132		CC	3	breeding	Kenya	604.L.1.B.4	5.66667	78.3333
CItr15478		CC	3	landrace	Tunisia	ARBI	5.83333	65
PI297017		CC	3	breeding	Kenya	PI297017	6	73.3333
PI413000		CC	3	cultivar	Bolivia	UNIE31	6	65
PI525310		CC	3	cultivated	Morocco	1229	6	63.3333
PI225412		CC	3	breeding	Uruguay	51-491	6	74.1667
CItr12691		CC	3	cultivar	United States	POSO48	6	85
PI534313		CC	3	landrace	Algeria	MG07795	6	60
PI469002		CC	3	landrace	Greece	MG27056	6	76.6667
PI270045		CC	3	cultivated	Pakistan	DIRK	6	83.3333
PI163571		CC	3	cultivated	Guatemala	1017	6	75
PI371825		CC	3	cultivar	Tajikistan	GLAIVE	6	75
PI117757		CC	3	breeding	Australia	3085	6.16667	88.3333
PI525282		CC	3	cultivated	Morocco	1130	6.16667	73.3333
PI231115		CC	3	breeding	Guatemala	II-2734-2C(1-2)X2T	6.16667	70
PI168733		CC	3	cultivar	Argentina	38M.A.|PI168733	6.16667	80
PI192001		CC	3	landrace	Angola	CANA_ROXA	6.33333	86.6667
PI193937		CC	3	breeding	0	INTER-GENERIC	6.5	75
PI323607		CC	3	breeding	Australia	PI323607	6.5	80
PI225482		CC	3	breeding	Uruguay	123-364	6.5	79.1667
PI225470		AA	3	breeding	Uruguay	111-172	6.5	71.6667
CItr8432		CC	3	cultivated	Mexico	AUSTRALIAN_WHITE	6.5	73.3333
CItr12171		CC	3	breeding	Canada	S700	6.5	70
PI574350		CC	3	cultivated	United States	15067	6.66667	78.3333
PI534297		CC	3	landrace	Algeria	MG07759	6.66667	80
PI225500		CC	3	breeding	Uruguay	142-929	6.66667	80.8333
PI94562		CC	3	cultivated	0	PI94562	6.66667	80
PI191977		CC	3	cultivated	Portugal	ACORES	6.66667	70
PI330959		CC	3	cultivar	Australia	RAVEN	6.75	82.5
PI278220		CC	3	cultivated	Austria	BROOK3	6.83333	94.1667
PI469072		CC	3	landrace	Greece	MG27959	6.83333	80
PI574320		CC	3	breeding	Tunisia	KM780-92	6.83333	82.5
PI185110		CC	3	cultivated	Guatemala	PI185110	6.83333	71.6667
PI577770		NN	3	landrace	Mexico	MG17983	6.83333	81.6667
PI337147		CC	3	cultivar	United Kingdom	MAGNIF96	7	86.6667
PI186041		AA	3	breeding	Mexico	II-1443-2C-2C-7C	7	87.5
PI468980		CC	3	landrace	Greece	MG27028	7	75
PI469093		CC	3	landrace	Pakistan	MG27981	7	75.8333
PI534372		CC	3	landrace	Algeria	MG18160	7.16667	88.3333
PI534448		CC	3	landrace	Portugal	MG18237	7.25	75
PI130647		CC	3	breeding	Australia	81005	7.33333	90.8333
PI186034		AA	3	breeding	Mexico	II-1442-4C-1C-12C	7.33333	87.5
PI283821		CC	3	cultivar	Australia	KINGS_RED	7.5	91.6667
PI184846		CC	3	cultivated	Guatemala	CRIOLLO|PI184846	7.5	83.3333
PI235221		AA	3	breeding	Japan	HIMEKEI_NO.428-1	7.66667	83.3333
PI186033		NN	3	breeding	Mexico	II-1442-4C-1C-11C	7.66667	87.5
PI168789		CC	3	cultivated	Peru	RESCOTE	7.83333	88.3333
PI241599		CC	3	cultivar	Taiwan	TAICHUNG_NO.32|PI241599	7.83333	88.3333
PI478500		CC	3	landrace	South Africa	R-138	8	81.6667
PI225378		AA	3	breeding	Uruguay	17-99	8	94.1667
PI134348		CC	3	breeding	Australia	AD21/1-3-5	8.16667	93.3333
PI631524		CC	3	breeding	Kazakhstan	ARS95_463	8.5	88.3333
PI42407		CC	3	cultivated	Egypt	SIBIES_KOREN	8.5	88.3333
PI278213		CC	3	landrace	Egypt	SINAI1	8.66667	96.6667
PI131401		CC	3	breeding	Australia	0-27-5-0	8.66667	93.3333
PI153786		CC	3	cultivar	Brazil	VEADEIROS	8.83333	98.3333
PI192632		NN	4A	cultivated	Angola	JACTO	1.5	12
PI351852		CC	4A	cultivar	Burundi	ERYTHROSPERMUM37	1.5	10
PI481719		CC	4A	landrace	Mali	PI481719	1.66667	12.5
PI347169		CC	4A	landrace	Afghanistan	TIRMAI	2	41.6667
PI406487		CC	4A	landrace	Tunisia	PI406487	2.16667	21.6667
CItr15397		CC	4A	cultivated	Lebanon	KHOSTI	2.33333	22.6667
CItr15136		CC	4A	breeding	Sudan	AMERICAN378|CITR15136	2.33333	22.5
PI630982		AA	4A	breeding	Kazakhstan	93-11-2-3-2	2.33333	20.8333
CItr15212		CC	4A	cultivated	Jordan	DEIR_ALLA	2.66667	23.3333
PI372128		CC	4A	cultivar	Tajikistan	SURHAK5688	2.83333	40
PI347196		CC	4A	landrace	Japan	KALABUDUNDAK	2.83333	35
PI384411		CC	4A	cultivated	Ethiopia	WURNO12	2.83333	31.6667
PI37602		CC	4A	cultivar	Netherlands	IMPERIAAL	3.16667	53.3333
PI572630		CC	4A	cultivar	Syria	KAZAHSTANSKAJA4	3.33333	38.3333
CItr15088		CC	4A	genetic stock	Canada	SR13	3.33333	63.3333
PI211102		CC	4A	landrace	Afghanistan	12794	3.5	51.6667
PI68281		CC	4A	cultivated	Ukraine	PI68281	3.66667	73.3333
PI347171		CC	4A	landrace	Afghanistan	FAO26.430	3.66667	43.3333
PI429699		CC	4A	landrace	Russian Federation	NW96A	4	43.3333
PI210871		CC	4A	breeding	Brazil	4219-50	4	65
PI245394		CC	4A	landrace	Afghanistan	3064	4.16667	65
PI626549		CC	4A	landrace	United States	IWA8614276	4.16667	65
PI214390		CC	4A	cultivar	Brazil	COLONIAS|PI214390	4.5	48.3333
PI189737		AA	4A	cultivar	Japan	NORIN96	4.5	55.8333
PI372150		NN	4A	cultivar	Mali	FERRUGINEUM67	4.66667	61.6667
PI83733		CC	4A	cultivar	0	TISZAGYONGYE_NO.164	4.66667	61.6667
PI623828		CC	4A	landrace	Iran	IWA8607194	4.66667	63.3333
PI372134		CC	4A	cultivar	Ukraine	KRASNAJA_ZVEZDA|PI372134	4.83333	58.3333
PI641754		AA	4A	breeding	Azerbaijan	SSL67-68	5	55
PI625571		CC	4A	landrace	United States	IWA8611725	5	60
PI624883		CC	4A	landrace	Iran	IWA8609067	5	75
PI267141		CC	4A	cultivar	Kazakhstan	KAZAKHISTANSKAJA126	5.16667	75
PI502627		CC	4A	cultivar	Israel	RED_STAR	5.16667	60
PI294970		CC	4A	cultivar	Kazakhstan	KRASNAJA_ZVEZDA|PI294970	5.33333	73.3333
PI243679		CC	4A	landrace	Iran	5401	5.33333	63.3333
PI410630		CC	4A	landrace	Spain	W79	5.33333	61.6667
PI624945		CC	4A	landrace	Iran	IWA8609207	5.5	66.6667
PI626149		CC	4A	landrace	United States	IWA8613301	5.66667	80
PI372127		CC	4A	cultivar	Tajikistan	IRODY1006	6	70
PI462111		CC	4A	cultivated	Greece	PI462111	6	88.3333
PI630979		CC	4A	breeding	United States	93-11-14-2-2	6.16667	73.3333
PI178755		CC	4A	landrace	Iraq	HUSAINIYA	6.2	76
PI184631		CC	4A	cultivated	Russian Federation	WEBSTER	6.33333	75
PI623452		CC	4A	landrace	Iran	IWA8604895	6.33333	80
PI624979		CC	4A	landrace	Iran	IWA8609318	6.33333	81.6667
PI625317		CC	4A	landrace	Iran	IWA8610797	6.33333	86.6667
PI447384		CC	4A	cultivar	Spain	XIN_CHUN_NO.1	6.5	83.3333
PI623352		CC	4A	landrace	Iran	IWA8603039	6.66667	89.1667
PI572794		CC	4A	landrace	Saudi Arabia	86PK1288-001.03	6.66667	75.8333
PI625250		CC	4A	landrace	Iran	IWA8610514	6.66667	88.3333
PI278638		CC	4A	cultivated	Kazakhstan	FEHORRI25031KAZAK	6.83333	73.3333
PI624636		CC	4A	landrace	Iran	IWA8608719	7	91.6667
PI262620		CC	4A	landrace	Kyrgyzstan	AK_BUGDAI	7	75
PI202672		CC	4A	breeding	Finland	PI202672	7	81.6667
PI624406		CC	4A	landrace	Iran	IWA8608302	7.16667	80
PI223185		CC	4A	breeding	Ecuador	ATACATZO_NO.1	7.16667	76.6667
PI155264		AA	4A	cultivar	Japan	NORIN16	7.16667	75
PI155272		AA	4A	cultivar	Japan	NORIN52	7.33333	81.6667
PI624156		CC	4A	landrace	Iran	IWA8607793	7.5	93.3333
PI624023		CC	4A	landrace	Iran	IWA8607570	7.5	93.3333
PI623426		CC	4A	landrace	Iran	IWA8604316	7.66667	93.3333
PI625778		CC	4A	landrace	South Africa	IWA8612362	7.66667	91.6667
PI278741		NN	4A	cultivar	Taiwan	TAICHUNG_NO.23|PI278741	7.66667	87.5
PI411132		AA	4A	cultivar	South Africa	GOGATSU_KOMUGI	7.83333	91.6667
PI623820		CC	4A	landrace	Iran	IWA8607143	7.83333	86.6667
PI623968		CC	4A	landrace	Iran	IWA8607462	8	93.3333
PI278740		CC	4A	cultivar	Taiwan	TAICHUNG_NO.2|PI278740	8	92.5
PI347732		AA	4A	cultivar	Switzerland	AF18	8	84
PI625556		CC	4A	landrace	Canada	IWA8611685	8.16667	94.1667
PI626280		CC	4A	landrace	United States	IWA8613502	8.16667	96.6667
PI624480		CC	4A	landrace	Iran	IWA8608425	8.16667	95
PI625471		CC	4A	landrace	Iran	IWA8611326	8.33333	90
PI278742		AA	4A	cultivar	Taiwan	TAICHUNG_NO.29|PI278742	8.33333	90.8333
PI241596		AA	4A	cultivar	Taiwan	TAICHUNG_NO.23|PI241596	8.33333	98.3333
PI270044		NN	4A	cultivated	Pakistan	C591	8.5	96.6667
PI532258		CC	4A	cultivated	Oman	HAMIRA|PI532258	8.5	93.3333
PI384352		CC	4A	cultivated	Nigeria	DIKWA7	8.6	96
PI94554		CC	4A	cultivated	0	PI94554	8.66667	98.3333
PI175518		CC	4A	cultivar	Finland	VARMA|PI175518	8.66667	95
PI241597		AA	4A	cultivar	Taiwan	TAICHUNG_NO.29|PI241597	8.66667	98.3333
PI261822		CC	4A	cultivated	Saudi Arabia	GERBYA	8.83333	99.1667
PI366923		CC	4A	landrace	South Africa	1196	8.83333	98.3333
PI155269		AA	4A	cultivar	Japan	NORIN36|PI155269	8.83333	91.6667
PI427285		AA	4A	cultivar	France	SAKIGAKE_KOMUGI	8.83333	90
PI490399		CC	4A	cultivated	Zambia	ALHAMA|PI490399	9	100
PI542661		CC	4A	cultivated	Kazakhstan	BOURBA	9	100
PI343716		CC	4A	cultivated	Germany	PI343716	9	100
PI532263		CC	4A	cultivated	Ethiopia	MUSANE|PI532263	9	98.3333
PI532260		CC	4A	cultivated	United States	KULE|PI532260	9	100
PI532255		CC	4A	cultivated	Oman	MUFSEGHA	9	100
PI572822		CC	4A	landrace	Saudi Arabia	86PK1311-001.02	9	96.6667
PI94341		CC	4B	landrace	0	PI94341	1.33333	7.66667
PI51685		CC	4B	cultivar	Canada	CONCURRENT	1.5	9.16667
PI625671		CC	4B	landrace	United States	IWA8612066	1.5	5.5
CItr12345		CC	4B	cultivated	Egypt	RED_EGYPTIAN|CITR12345	1.5	18.3333
PI165180		CC	4B	landrace	Turkey	AKYARNAZ	1.83333	10.5
PI388082		CC	4B	landrace	Pakistan	FAO33.218	2.16667	20.1667
PI499971		CC	4B	cultivated	Israel	KU1806	2.5	31.8333
PI178011		CC	4B	breeding	Turkey	176/6	2.5	22.5
PI352251		CC	4B	breeding	Switzerland	T-2842	2.5	31.8333
PI321889		CC	4B	landrace	Turkey	B-858	2.66667	36.6667
PI175517		CC	4B	cultivar	Finland	SAMPO|PI175517	2.66667	48.3333
PI625253		CC	4B	landrace	Iran	IWA8610524	2.83333	61.6667
PI182751		CC	4B	landrace	Turkey	10446	2.83333	50
PI532891		CC	4B	breeding	Tunisia	M82-3419	3	32.5
PI623524		CC	4B	landrace	Iran	IWA8606232	3.16667	43.3333
PI574348		CC	4B	cultivated	Algeria	15040	3.16667	53.3333
PI499967		CC	4B	cultivated	Uzbekistan	KU1630	3.33333	50
PI624666		CC	4B	landrace	Iran	IWA8608771	3.33333	65
PI624897		CC	4B	landrace	Iran	IWA8609091	3.5	70
PI624631		CC	4B	landrace	Iran	IWA8608710	3.83333	50
PI574347		CC	4B	cultivated	Algeria	15039	3.83333	46.6667
PI111244		CC	4B	landrace	Turkey	EDIRNE	3.83333	52.5
PI624901		CC	4B	landrace	Iran	IWA8609095	3.83333	56.6667
PI624182		CC	4B	landrace	Iran	IWA8607847	3.83333	53.6667
PI623758		CC	4B	landrace	Iran	IWA8606892	4	67.5
PI73329		CC	4B	landrace	Mongolia	KARMIR	4	60
PI192071		CC	4B	cultivated	Germany	ROEMER|PI192071	4	60
PI625297		CC	4B	landrace	Iran	IWA8610665	4	70
PI624336		CC	4B	landrace	Iran	IWA8608177	4.16667	66.6667
PI94367		CC	4B	landrace	0	61BP	4.33333	53.3333
PI178705		CC	4B	breeding	Turkey	175/2	4.33333	61.6667
PI192208		CC	4B	cultivated	Romania	RUMANIEN|PI192208	4.33333	61.6667
PI278545		CC	4B	landrace	Syria	ALEPPO28	4.33333	46.6667
PI623684		CC	4B	landrace	Iran	IWA8606649	4.5	55
PI145724		CC	4B	landrace	Saudi Arabia	PI145724	4.5	66.6667
PI410909		CC	4B	landrace	South Africa	BOUDAHAIKA	4.83333	48.3333
PI182673		CC	4B	landrace	Lebanon	SALAMOUNI	4.83333	61.6667
PI624306		CC	4B	landrace	Iran	IWA8608076	5	70
PI624279		CC	4B	landrace	Iran	IWA8608007	5.16667	70
PI625141		CC	4B	landrace	Iran	IWA8609754	5.33333	76.6667
PI623585		CC	4B	landrace	Iran	IWA8606331	5.33333	75
PI574346		CC	4B	cultivated	Algeria	15037	5.33333	71
PI574344		CC	4B	cultivated	Italy	15023	5.33333	60.8333
PI624815		CC	4B	landrace	Iran	IWA8608982	5.5	73.3333
PI166863		CC	4B	landrace	Turkey	KIRMIZI_YAZLIK	5.5	76.6667
PI155119		CC	4B	cultivar	Russian Federation	CAESIUM111|PI155119	5.66667	73.3333
PI173488		CC	4B	landrace	Turkey	8328	5.83333	66.6667
PI167636		CC	4B	landrace	Turkey	AK_SUNTER	6	70.8333
PI623086		CC	4B	landrace	Iran	IWA8600037	6	85
PI306529		CC	4B	cultivated	Romania	HARISON_BARBU	6	76.6667
PI623876		CC	4B	landrace	Iran	IWA8607313	6.16667	86.6667
PI623756		CC	4B	landrace	Iran	IWA8606889	6.16667	83.3333
PI623366		CC	4B	landrace	Iran	IWA8603111	6.25	82.5
PI623487		CC	4B	landrace	Iran	IWA8606101	6.33333	80
PI624578		CC	4B	landrace	Iran	IWA8608569	6.66667	86.6667
PI428690		CC	4B	cultivar	Yemen	LEUCURUM3|PI428690	6.66667	81.6667
PI625200		CC	4B	landrace	Iran	IWA8610374	6.66667	80
PI45403		CC	4B	cultivated	Yemen	RED_EGYPTIAN|PI45403	7	78.3333
PI73345		CC	4B	cultivated	Armenia	SPITAKAT	7.16667	75
PI329234		CC	4B	cultivated	Lebanon	MISHRAGANI	7.16667	78.3333
PI625116		CC	4B	landrace	Iran	IWA8609679	7.83333	88.3333
PI623766		CC	4B	landrace	Iran	IWA8606906	8.33333	93.3333
PI193014		CC	4B	cultivar	South Africa	BONTAAR	8.5	97.5
PI624215		CC	4B	landrace	Iran	IWA8607897	8.66667	96.6667
PI624198		CC	4B	landrace	Iran	IWA8607871	8.66667	95
PI624226		CC	4B	landrace	Iran	IWA8607919	8.66667	95
PI624190		CC	4B	landrace	Iran	IWA8607856	8.83333	96.6667
PI624520		CC	4B	landrace	Iran	IWA8608473	9	91.6667
PI624837		CC	4B	landrace	Iran	IWA8609011	9	100
PI168480		CC	4C	landrace	India	9361A	0.833333	2.5
PI164377		CC	4C	landrace	India	8670	1.33333	7.83333
PI322168		CC	4C	cultivated	India	WC513	1.33333	8.33333
PI623378		CC	4C	landrace	Iran	IWA8603166	1.33333	7.66667
PI193159		CC	4C	cultivated	Bolivia	NILTAL	1.33333	15
PI445696		CC	4C	landrace	Nepal	FAO51.835	1.5	14.1667
PI322071		CC	4C	cultivated	India	WC414	1.5	3.5
PI322092		CC	4C	cultivated	India	WC436	1.5	9.16667
PI220453		CC	4C	breeding	Egypt	LINE1241-379	1.5	14.1667
PI182077		CC	4C	cultivated	Pakistan	S-1	1.66667	6.83333
PI388095		CC	4C	landrace	Kazakhstan	FAO33.231	1.66667	12.8333
PI322114		CC	4C	cultivated	India	WC459	1.66667	15
PI445694		CC	4C	landrace	Nepal	FAO51.833	1.66667	13.3333
PI178752		CC	4C	landrace	Iraq	HAMRA|PI178752	1.66667	14.1667
PI388090		CC	4C	landrace	Pakistan	FAO33.226	1.83333	17.5
PI445754		CC	4C	landrace	China	DOTIL	1.83333	12.8333
PI322118		CC	4C	cultivated	India	WC463	1.83333	18.3333
PI322089		CC	4C	cultivated	India	WC433	1.83333	18.3333
PI322182		CC	4C	cultivated	India	WC528	1.83333	21.8333
PI283148		CC	4C	cultivar	Jordan	PI283148	2	19.1667
PI193384		CC	4C	landrace	Pakistan	PI193384	2	17.8333
PI182094		CC	4C	cultivated	Pakistan	S-20	2	17.8333
PI322208		CC	4C	cultivated	India	WC555	2.16667	5.83333
PI322199		CC	4C	cultivated	India	WC545	2.16667	20.5
PI388066		CC	4C	landrace	Pakistan	FAO33.202	2.16667	23.3333
PI384384		CC	4C	cultivated	Nigeria	DIKWA39	2.33333	22.5
PI70695		CC	4C	landrace	Armenia	PI70695	2.33333	25.1667
PI445778		CC	4C	landrace	China	FAO51.826	2.33333	11.8333
PI168796		CC	4C	cultivated	Italy	MENTANA|PI168796	2.5	22
PI185375		CC	4C	cultivar	India	PUSA100	2.5	30.8333
PI422280		CC	4C	cultivar	Egypt	HI385	2.83333	16
PI176325		CC	4C	landrace	India	10056	2.83333	24.3333
PI322226		CC	4C	cultivated	India	WC1073B	3	24.1667
CItr8440		CC	4C	cultivated	Argentina	PERUANO	3.5	45
PI384374		CC	4C	cultivated	Nigeria	DIKWA29	3.83333	41.6667
CItr3008		CC	4C	cultivated	South Africa	WOL_KOREN|CITR3008	3.83333	49.5
PI192646		CC	4C	cultivated	Mozambique	MATOPO	4	45.8333
PI176225		CC	4C	landrace	India	9544A	4	42.5
PI192199		CC	4C	cultivated	Mozambique	LALKAZAN	4	46
PI42396		CC	4C	cultivated	Japan	DEFIANCE	4	45.8333
CItr15090		CC	4C	cultivated	Canada	HARD_RED_CALCUTTA	5.33333	70
PI192080		CC	4C	cultivated	Mozambique	REGIONAL_DE_ANGOLA	5.5	83.3333
PI164518		CC	4C	landrace	India	KANAK|PI164518	8.83333	100

## Sheet: Yr46 distribution
A Genome-Wide Association Study of Resistance to Stripe Rust (Puccinia striiformis f. sp. tritici) in a Worldwide Collection of Hexaploid Spring Wheat (Triticum aestivum L.)
Marco Maccaferri*,§1, Junli Zhang*1, Peter BulliϮ1, Zewdie Abate*, Shiaoman Chao**, Dario Cantu***, Eligio Bossolini*, Xianming Chen Ϯ Ϯ , Michael PumphreyϮ, Jorge Dubcovsky*,Ϯ Ϯ Ϯ, 2
* Department of Plant Sciences, University of California, Davis, CA 95616, USA; § Department of Agricultural Sciences (DipSA), University of Bologna, Bologna 40127, Italy; Ϯ Department of Crop and Soil Sciences, Washington State University, Pullman, WA 99164-6420, USA ; Ϯ Ϯ USDA-ARS, Wheat Genetics, Quality Physiology, and Disease Research Unit, and Department of Plant Pathology, Washington State…
File S3
Presence of Yr46-tagging alleles in the collection of 875 spring hexaploid wheat based on markers Kasp856
		IWA6277	IWA5381	IWA5766	IWA5375	Kasp856
alleles		A/G	A/G	A/G	T/G	C/A
chrom		chr4D genetic position (cM)												Frequent hap alleles			Rare hap alleles
		20.64	22.36	26.91	26.91	NNN	Population structure sub-group	Accession status	country	NAME	BLUES_IT_ALL_ENVs.	BLUES_SEV_ALL_ENVs.	local haplotype allele	GGAAGGTTAA	AAAAAAGGCC	AAGGAAGGCC	GGAAGGTTCC	GGGGAATTCC	AAAAGGTTAA	GGGGAATTAA	GGGGGGTTAA	GGAAAAGGAA	AAAAAAGGAA	GGAAAAGGCC	AAAAAATTCC	GGAAAAGGCC
PI520087		AA	AA	AA	GG	CC	1A	breeding	Turkey	SWM1429-3L-OKE	1.33333	13.3333	AAAAAAGGCC		1
PI614038		GG	GG	AA	TT	CC	1A	breeding	Iran	CIGM98.750-1	1.5	7.83333	GGGGAATTCC					1
PI388036		AA	AA	AA	GG	CC	1A	breeding	Israel	LINE99	1.5	6.83333	AAAAAAGGCC		1
PI520073		AA	AA	AA	GG	CC	1A	breeding	Turkey	PI520073	1.66667	9.33333	AAAAAAGGCC		1
PI189771		GG	AA	GG	TT	AA	1A	breeding	Tunisia	PI189771	1.66667	14.1667	GGAAGGTTAA	1
PI520378		GG	AA	GG	TT	CC	1A	breeding	Syria	ALG63-10BK-0BJ	1.66667	18.3333	GGAAGGTTCC				1
PI519357		GG	AA	GG	TT	CC	1A	breeding	Syria	BLUEBIRD_S|PI519357	1.83333	15	GGAAGGTTCC				1
PI192299		GG	AA	GG	TT	AA	1A	cultivated	India	INDISKT	2	19.1667	GGAAGGTTAA	1
PI199806		GG	AA	GG	TT	AA	1A	breeding	Peru	II-145-46	2	25	GGAAGGTTAA	1
PI610755		AA	AA	AA	GG	CC	1A	breeding	Mexico	CIGM90.483	2	14	AAAAAAGGCC		1
PI532116		AA	AA	AA	GG	CC	1A	cultivated	Oman	2355	2	15.5	AAAAAAGGCC		1
PI520376		GG	AA	GG	TT	CC	1A	breeding	Syria	CM7723-500M-500Y-OM-500M-OY	2.16667	21.6667	GGAAGGTTCC				1
PI231131		AA	AA	AA	GG	CC	1A	breeding	Ecuador	PI231131	2.16667	21	AAAAAAGGCC		1
PI237655		NN	AA	AA	GG	CC	1A	cultivar	Kenya	KENYA_GOVERNOR|PI237655	2.16667	19.1667	NNAAAAGGCC
PI254126		AA	AA	AA	GG	CC	1A	breeding	Kenya	559.L.2.C.1	2.33333	48.3333	AAAAAAGGCC		1
PI378922		GG	AA	GG	TT	AA	1A	cultivar	Brazil	FLORENCE_AURORE|PI378922	2.33333	32.5	GGAAGGTTAA	1
PI614017		GG	GG	AA	TT	CC	1A	breeding	United States	CIGM98.762-2	2.33333	21.6667	GGGGAATTCC					1
PI154279		GG	AA	GG	TT	AA	1A	breeding	Algeria	8191	2.33333	25	GGAAGGTTAA	1
PI519512		AA	AA	AA	GG	CC	1A	breeding	Chile	ND71-12-111	2.33333	35.1667	AAAAAAGGCC		1
PI422282		GG	AA	GG	TT	AA	1A	cultivar	Albania	HI588	2.33333	19.1667	GGAAGGTTAA	1
PI520350		GG	AA	GG	TT	CC	1A	breeding	Syria	ND587	2.33333	34.3333	GGAAGGTTCC				1
PI519356		GG	AA	GG	TT	CC	1A	breeding	Syria	BLUEBIRD_S|PI519356	2.5	25.8333	GGAAGGTTCC				1
PI520380		AA	GG	AA	GG	CC	1A	breeding	Syria	CM26599-2T-1Y-1M-1Y-OAP	2.5	19.1667	AAGGAAGGCC			1
PI191261		GG	AA	GG	TT	AA	1A	breeding	Spain	BLANDO588	2.5	22.5	GGAAGGTTAA	1
PI613289		AA	AA	AA	GG	CC	1A	breeding	Mexico	CIGM91.345-5	2.5	23.5	AAAAAAGGCC		1
PI525440		GG	GG	AA	TT	CC	1A	cultivated	Egypt	1198A	2.5	41.6667	GGGGAATTCC					1
PI366057		GG	AA	GG	TT	CC	1A	cultivar	Egypt	GIZA148	2.5	25.8333	GGAAGGTTCC				1
CItr15850		AA	AA	AA	GG	CC	1A	breeding	Mexico	II-18889-4M-1Y-4M-2Y-3C	2.5	29.1667	AAAAAAGGCC		1
PI221361		GG	AA	AA	TT	CC	1A	cultivar	Belgium	LEDA|PI221361	2.5	35	GGAAAATTCC
PI234163		AA	AA	AA	GG	AA	1A	cultivated	Peru	INDUSTRIAL_ARGENTINO	2.5	18.5	AAAAAAGGAA										1
PI345936		AA	AA	AA	GG	NN	1A	breeding	Zimbabwe	S1127A1	2.5	46.6667	AAAAAAGGNN
PI220460		GG	AA	GG	TT	AA	1A	breeding	Egypt	LINE1260-554	2.66667	35.8333	GGAAGGTTAA	1
PI520108		AA	AA	AA	GG	CC	1A	breeding	United States	CM39714-5S-2AP-OAP	2.66667	50	AAAAAAGGCC		1
PI410914		GG	AA	GG	TT	AA	1A	cultivated	South Africa	3297	2.66667	29.1667	GGAAGGTTAA	1
PI227199		AA	AA	AA	GG	CC	1A	cultivar	South Africa	PENKOP	2.66667	50	AAAAAAGGCC		1
PI525361		GG	GG	AA	TT	CC	1A	cultivated	Australia	1134	2.66667	36.6667	GGGGAATTCC					1
PI520371		GG	GG	AA	TT	CC	1A	breeding	Mexico	CM6943-5L-1L-OAP	2.66667	31.6667	GGGGAATTCC					1
PI192493		GG	AA	GG	TT	NN	1A	cultivated	Mozambique	PRAGANOSO_DE_MUSCAPA	2.66667	45.1667	GGAAGGTTNN
PI132854		AA	AA	AA	GG	CC	1A	cultivar	Italy	INALLETTABILE_FAM210	2.66667	41.6667	AAAAAAGGCC		1
PI428528		AA	AA	AA	GG	CC	1A	cultivar	Czech Republic	PRINQUAL	2.83333	36.6667	AAAAAAGGCC		1
PI519383		AA	AA	AA	GG	CC	1A	breeding	Ecuador	L935-4L-1AP-0AP-2K-0AP	2.83333	36.6667	AAAAAAGGCC		1
PI366063		AA	AA	AA	GG	CC	1A	cultivar	Afghanistan	GIZA156	2.83333	40	AAAAAAGGCC		1
PI430750		GG	AA	GG	TT	CC	1A	breeding	Uruguay	PI430750	3	46.6667	GGAAGGTTCC				1
PI213601		AA	AA	AA	GG	CC	1A	breeding	Argentina	D.I.V.6722	3	38.3333	AAAAAAGGCC		1
PI308674		AA	AA	AA	GG	CC	1A	cultivar	South Africa	WHITE_SPITZKOP	3	45	AAAAAAGGCC		1
PI203086		AA	AA	AA	GG	CC	1A	cultivated	Paraguay	FROMBINA	3	29.1667	AAAAAAGGCC		1
PI520381		AA	AA	AA	GG	CC	1A	breeding	Brazil	CM7806-15M-2Y-2M-1Y-OY	3	33.3333	AAAAAAGGCC		1
PI519805		AA	AA	AA	GG	CC	1A	breeding	Mexico	LE2096	3	32.5	AAAAAAGGCC		1
PI520374		AA	AA	AA	GG	CC	1A	breeding	Mexico	CM2281-13M-1Y-3M-1Y-1M-OY	3.16667	33.3333	AAAAAAGGCC		1
PI192027		AA	AA	AA	GG	CC	1A	breeding	Mozambique	3430	3.16667	38.3333	AAAAAAGGCC		1
PI410908		AA	AA	AA	GG	CC	1A	cultivar	Morocco	ROMI	3.16667	33.3333	AAAAAAGGCC		1
PI614015		AA	AA	AA	GG	CC	1A	breeding	United States	CIGM98.759-1	3.16667	36.6667	AAAAAAGGCC		1
PI260803		GG	AA	GG	TT	AA	1A	breeding	Egypt	1406-3363	3.16667	30.8333	GGAAGGTTAA	1
PI92472		GG	AA	GG	TT	AA	1A	cultivar	0	KENYA_GOVERNOR|PI92472	3.25	55	GGAAGGTTAA	1
PI508396		AA	AA	AA	GG	CC	1A	breeding	Netherlands	1335/83	3.33333	48.5	AAAAAAGGCC		1
PI449294		GG	GG	AA	TT	CC	1A	breeding	Spain	7040	3.33333	48.3333	GGGGAATTCC					1
PI520379		AA	AA	AA	GG	CC	1A	breeding	Mexico	CM15683-2S-13S-OS	3.33333	30.1667	AAAAAAGGCC		1
CItr15835		GG	AA	GG	TT	CC	1A	breeding	Mexico	II-19865-58M-100Y-104C	3.33333	40.8333	GGAAGGTTCC				1
PI202778		AA	AA	AA	GG	CC	1A	breeding	Peru	PI202778	3.33333	51.6667	AAAAAAGGCC		1
PI384036		GG	AA	GG	TT	CC	1A	cultivar	Nigeria	YAFO539	3.33333	51.6667	GGAAGGTTCC				1
PI574249		AA	AA	AA	GG	CC	1A	breeding	Yemen	VEERY_S	3.33333	46.6667	AAAAAAGGCC		1
PI613296		AA	AA	AA	GG	CC	1A	breeding	United States	CIGM91.344-1	3.33333	46.6667	AAAAAAGGCC		1
PI205738		GG	AA	GG	TT	CC	1A	cultivar	Argentina	MARIACHE50|PI205738	3.33333	58.3333	GGAAGGTTCC				1
PI519662		GG	AA	GG	TT	CC	1A	breeding	Iran	FROHBERG12-107	3.33333	38.3333	GGAAGGTTCC				1
PI614040		AA	AA	AA	GG	CC	1A	breeding	Iran	CIGM98.752-1	3.5	35	AAAAAAGGCC		1
PI520552		AA	GG	AA	GG	CC	1A	breeding	Morocco	BOBWHITE_S|PI520552	3.5	26.3333	AAGGAAGGCC			1
PI494927		AA	GG	AA	GG	CC	1A	cultivated	Georgia	ZFA3629	3.5	38.3333	AAGGAAGGCC			1
PI620638		AA	AA	AA	GG	CC	1A	breeding	Iran	IDO580	3.5	46.6667	AAAAAAGGCC		1
PI159105		GG	AA	AA	TT	CC	1A	breeding	South Africa	S.A.21	3.5	27.6667	GGAAAATTCC
PI519908		GG	GG	AA	TT	CC	1A	breeding	Mexico	W5672-3-M-6-TM	3.5	48.3333	GGGGAATTCC					1
PI519842		GG	GG	AA	TT	CC	1A	breeding	South Africa	F8-4	3.5	43.3333	GGGGAATTCC					1
PI158409		GG	AA	GG	TT	AA	1A	breeding	Australia	FL_COL4408	3.5	48.3333	GGAAGGTTAA	1
PI170924		AA	AA	AA	GG	CC	1A	breeding	Australia	C17-1-1-1	3.5	40	AAAAAAGGCC		1
PI525211		AA	AA	AA	GG	CC	1A	cultivated	Morocco	1004B	3.66667	60	AAAAAAGGCC		1
PI338417		GG	AA	AA	GG	CC	1A	cultivar	Greece	NP757	3.66667	58.3333	GGAAAAGGCC											1		1
PI192648		AA	AA	AA	GG	CC	1A	breeding	Mozambique	2288A	3.66667	53.3333	AAAAAAGGCC		1
PI508388		AA	AA	AA	GG	CC	1A	breeding	Netherlands	1108/83	3.83333	55	AAAAAAGGCC		1
PI532278		AA	AA	AA	GG	CC	1A	cultivated	Tunisia	KULE|PI532278	3.83333	51.6667	AAAAAAGGCC		1
PI638738		GG	GG	AA	TT	CC	1A	genetic stock	Russian Federation	YECORA_ROJO_LR47	3.83333	63.3333	GGGGAATTCC					1
PI486155		GG	GG	AA	TT	CC	1A	cultivar	United States	CHIWORE	4	51.6667	GGGGAATTCC					1
PI220478		AA	AA	AA	GG	AA	1A	breeding	Egypt	LINE1281-176	4	46.6667	AAAAAAGGAA										1
PI351878		AA	AA	AA	GG	CC	1A	cultivated	Switzerland	KISKA9	4	46.6667	AAAAAAGGCC		1
PI352183		GG	GG	AA	TT	CC	1A	breeding	Colombia	MEX16	4	46.6667	GGGGAATTCC					1
PI268328		GG	AA	GG	TT	AA	1A	cultivar	Australia	KENORA	4.16667	51.6667	GGAAGGTTAA	1
PI519746		AA	GG	AA	GG	CC	1A	breeding	Chile	30409-44R-1M-3Y-OM	4.16667	43.3333	AAGGAAGGCC			1
PI413005		AA	AA	AA	GG	CC	1A	breeding	Kazakhstan	F430K20	4.16667	48.3333	AAAAAAGGCC		1
PI351870		AA	AA	AA	GG	CC	1A	cultivated	Burundi	10180-54-29	4.16667	63.3333	AAAAAAGGCC		1
PI525284		AA	AA	AA	GG	CC	1A	cultivated	Morocco	1139	4.33333	61.6667	AAAAAAGGCC		1
PI338919		GG	AA	AA	GG	CC	1A	cultivar	United Kingdom	NOROESTE	4.33333	71.6667	GGAAAAGGCC											1		1
PI342640		GG	GG	AA	TT	CC	1A	cultivar	Saudi Arabia	CIANO67	4.5	66.6667	GGGGAATTCC					1
PI623829		GG	GG	AA	TT	CC	1A	landrace	Iran	IWA8607210	4.5	65	GGGGAATTCC					1
PI220440		AA	AA	AA	GG	CC	1A	breeding	Egypt	LINE1173-291	4.5	53.3333	AAAAAAGGCC		1
PI170907		AA	AA	AA	GG	CC	1A	breeding	South Africa	153-M-M-3	4.5	50	AAAAAAGGCC		1
PI508387		AA	AA	AA	GG	CC	1A	breeding	Israel	V882-F22-F2-F3-F2-J2	4.5	61.6667	AAAAAAGGCC		1
PI113489		AA	AA	AA	GG	CC	1A	cultivar	Australia	GULAR	4.5	56.6667	AAAAAAGGCC		1
PI428421		AA	AA	AA	GG	CC	1A	cultivated	Czechoslovakia	PUSA_FLORENCE	4.5	55	AAAAAAGGCC		1
PI414993		AA	GG	GG	TT	CC	1A	breeding	India	PERICO_S	4.66667	51.6667	AAGGGGTTCC
PI572730		AA	AA	AA	TT	CC	1A	cultivar	Saudi Arabia	CHAPINGO_VF74	4.66667	72.5	AAAAAATTCC												1
PI422301		GG	AA	GG	TT	CC	1A	breeding	South Africa	VERS8-1	4.66667	52	GGAAGGTTCC				1
PI351876		AA	AA	AA	GG	CC	1A	cultivated	Burundi	100-93-54	4.66667	55	AAAAAAGGCC		1
PI155280		GG	AA	GG	TT	AA	1A	cultivar	Japan	SHINCHUNAGA	4.83333	58.3333	GGAAGGTTAA	1
PI642362		AA	AA	AA	GG	CC	1A	cultivar	Armenia	WINCHESTER	4.83333	40	AAAAAAGGCC		1
PI596367		AA	GG	AA	GG	CC	1A	breeding	Mexico	P8921-Q4C5	4.83333	66.6667	AAGGAAGGCC			1
PI583717		AA	AA	AA	GG	CC	1A	cultivar	Canada	MERAV|PI583717	4.83333	60	AAAAAAGGCC		1
PI601073		AA	GG	AA	GG	CC	1A	cultivar	Mexico	APEX83	4.83333	56.6667	AAGGAAGGCC			1
PI260805		GG	AA	GG	TT	AA	1A	breeding	Egypt	1406-3683	4.83333	63.3333	GGAAGGTTAA	1
PI227960		AA	AA	AA	GG	AA	1A	breeding	Egypt	LINE1323-2621	4.83333	55.8333	AAAAAAGGAA										1
PI297021		GG	AA	GG	TT	CC	1A	breeding	Kenya	184P	4.83333	65	GGAAGGTTCC				1
PI326331		GG	AA	GG	TT	CC	1A	cultivar	Zimbabwe	KHAMI	5	72.5	GGAAGGTTCC				1
PI532107		GG	AA	GG	TT	AA	1A	cultivated	Oman	2137	5.16667	56.8333	GGAAGGTTAA	1
PI520557		AA	AA	AA	GG	CC	1A	breeding	Morocco	BOBWHITE_S|PI520557	5.16667	60	AAAAAAGGCC		1
PI238403		AA	AA	AA	GG	CC	1A	breeding	Kenya	358-P.6.A	5.16667	56.6667	AAAAAAGGCC		1
PI479700		AA	AA	AA	GG	CC	1A	cultivar	Bolivia	RY2	5.16667	66.6667	AAAAAAGGCC		1
PI532070		AA	AA	AA	GG	CC	1A	cultivated	Egypt	1014	5.16667	75	AAAAAAGGCC		1
PI532067		GG	AA	GG	TT	AA	1A	cultivated	Egypt	PI532067	5.33333	68.3333	GGAAGGTTAA	1
PI260797		GG	AA	GG	TT	AA	1A	breeding	Egypt	1385-3331	5.5	70	GGAAGGTTAA	1
PI330456		AA	GG	AA	GG	CC	1A	cultivar	Zimbabwe	ODZI	5.5	71.6667	AAGGAAGGCC			1
PI134337		AA	AA	AA	GG	CC	1A	breeding	Australia	AB32/3-1-1-1	5.66667	71.6667	AAAAAAGGCC		1
PI345938		AA	GG	AA	GG	CC	1A	breeding	Afghanistan	S1138A4A2	5.83333	65	AAGGAAGGCC			1
PI185905		AA	AA	AA	GG	CC	1A	breeding	Mexico	II-1902	5.83333	88.3333	AAAAAAGGCC		1
PI508385		AA	AA	AA	GG	CC	1A	breeding	Israel	V764-14-J2-B2-J2	5.83333	80	AAAAAAGGCC		1
PI642380		AA	GG	AA	GG	CC	1A	breeding	Hungary	IDO673	6	70	AAGGAAGGCC			1
CItr13953		GG	AA	GG	TT	CC	1A	breeding	United States	ND407	6	71.6667	GGAAGGTTCC				1
PI312116		AA	AA	AA	GG	CC	1A	cultivar	South Africa	RHEEBOK	6	65.8333	AAAAAAGGCC		1
PI351276		AA	AA	AA	GG	CC	1A	breeding	Argentina	K184P	6	76.6667	AAAAAAGGCC		1
PI177167		AA	AA	AA	GG	CC	1A	breeding	Kenya	184P.2.A.1.F	6.33333	83.3333	AAAAAAGGCC		1
PI595667		AA	GG	AA	GG	CC	1A	genetic stock	Mexico	8916-CG09-I	6.66667	86.6667	AAGGAAGGCC			1
PI170910		AA	AA	AA	GG	CC	1A	breeding	South Africa	163-2-1-1	6.66667	88.3333	AAAAAAGGCC		1
PI117752		AA	AA	AA	GG	CC	1A	breeding	Australia	C9458	6.83333	86.6667	AAAAAAGGCC		1
PI159100		AA	AA	AA	GG	CC	1A	breeding	South Africa	S.A.7|PI159100	6.83333	85	AAAAAAGGCC		1
PI254128		AA	AA	AA	GG	CC	1A	breeding	Kenya	559.O.1.L.2	7.16667	73.3333	AAAAAAGGCC		1
PI344188		GG	AA	AA	GG	AA	1A	breeding	Brazil	IAO115	7.16667	86.6667	GGAAAAGGAA									1
PI124739		AA	AA	AA	GG	CC	1A	breeding	Kenya	C10854	7.16667	84.1667	AAAAAAGGCC		1
PI207104		AA	AA	AA	GG	CC	1A	landrace	Iran	65O	7.5	81.6667	AAAAAAGGCC		1
PI344190		AA	GG	AA	GG	CC	1B	cultivar	Brazil	MISSIONEIRO	1.5	15.8333	AAGGAAGGCC			1
PI404235		AA	AA	AA	GG	CC	1B	cultivar	Nepal	BAL_BUGDA	1.5	8.33333	AAAAAAGGCC		1
PI572645		GG	AA	GG	TT	AA	1B	cultivar	Saudi Arabia	DIURDANA	1.66667	5.66667	GGAAGGTTAA	1
PI520373		AA	AA	AA	GG	CC	1B	breeding	Mexico	CODE70-133	1.66667	24.1667	AAAAAAGGCC		1
PI519792		AA	AA	AA	GG	CC	1B	breeding	Uruguay	QP330-1C-1C-1C-1C	1.66667	20	AAAAAAGGCC		1
PI519415		AA	AA	AA	GG	CC	1B	breeding	Ecuador	II-13831-3J-3J-2J-3L-L-J-1CZ	1.8	22	AAAAAAGGCC		1
PI344048		AA	AA	AA	GG	CC	1B	cultivar	Colombia	BONZA55	2	28.3333	AAAAAAGGCC		1
PI519720		AA	AA	AA	GG	CC	1B	breeding	Chile	KENYA4573L.3.D.2	2	20	AAAAAAGGCC		1
PI519011		GG	GG	AA	TT	CC	1B	breeding	Mexico	N-1254-5C-2C-2C	2	23.3333	GGGGAATTCC					1
PI272331		AA	AA	AA	GG	CC	1B	breeding	Brazil	IAS-43	2.16667	25	AAAAAAGGCC		1
PI519937		AA	GG	AA	GG	CC	1B	breeding	Kenya	CHAT_S	2.16667	19.1667	AAGGAAGGCC			1
PI344203		AA	AA	AA	GG	CC	1B	cultivar	Belarus	ANHANGUERA	2.16667	18.3333	AAAAAAGGCC		1
PI344059		AA	AA	AA	GG	CC	1B	cultivar	Brazil	PM23	2.33333	35.8333	AAAAAAGGCC		1
PI326336		AA	AA	AA	GG	CC	1B	cultivar	Colombia	SUGAMUXI68	2.33333	28.3333	AAAAAAGGCC		1
PI519488		AA	AA	AA	GG	CC	1B	breeding	United States	13895-5T-1B-1T	2.33333	20.1667	AAAAAAGGCC		1
PI519629		AA	AA	AA	GG	CC	1B	breeding	Chile	VI-91-2-2-25B-6T-1B	2.33333	21.6667	AAAAAAGGCC		1
PI344191		AA	GG	AA	GG	CC	1B	cultivar	Brazil	NOBRE	2.33333	17.5	AAGGAAGGCC			1
PI414087		AA	GG	AA	GG	CC	1B	cultivar	Russian Federation	CHINOLI70	2.5	31.6667	AAGGAAGGCC			1
CItr14362		AA	GG	AA	GG	CC	1B	breeding	Chile	2809-2B-4B-1B-3T	2.5	45	AAGGAAGGCC			1
CItr14392		AA	AA	AA	GG	CC	1B	breeding	Ecuador	9808-4B-4T-1B-2T-1B	2.5	27.5	AAAAAAGGCC		1
CItr15382		AA	GG	AA	GG	CC	1B	cultivar	Syria	SYRIMEX	2.5	31.6667	AAGGAAGGCC			1
PI520386		GG	AA	GG	TT	CC	1B	breeding	Mexico	CM32285-3S-4AP-OAP	2.66667	53.3333	GGAAGGTTCC				1
PI620713		GG	GG	AA	TT	CC	1B	breeding	Iran	OR9630062	2.66667	16.6667	GGGGAATTCC					1
PI280844		AA	GG	AA	GG	CC	1B	breeding	Paraguay	II-66-13E-3E-1E	2.66667	41.6667	AAGGAAGGCC			1
PI223190		AA	GG	AA	GG	CC	1B	breeding	Ecuador	KURTUR_NO.1	2.66667	45	AAGGAAGGCC			1
PI168724		AA	AA	AA	GG	CC	1B	cultivar	2012-no seed check	BENVENUTO_INCA	2.75	45	AAAAAAGGCC		1
PI519484		GG	AA	GG	TT	AA	1B	breeding	Colombia	12584-8B-2T-3B1T	2.83333	38.3333	GGAAGGTTAA	1
PI519454		AA	GG	AA	GG	CC	1B	breeding	United Kingdom	II-4273-1L-2L-1J-5CZ-1CZ	2.83333	40	AAGGAAGGCC			1
CItr15172		AA	GG	AA	GG	CC	1B	breeding	Bolivia	PICOTA11	2.83333	35	AAGGAAGGCC			1
PI280847		AA	GG	AA	GG	CC	1B	breeding	Paraguay	II-31-2E-1E-2E-1E	2.83333	48.3333	AAGGAAGGCC			1
PI565222		AA	GG	AA	GG	CC	1B	landrace	Mexico	GABO|PI565222	2.83333	38.3333	AAGGAAGGCC			1
PI519612		AA	AA	AA	GG	CC	1B	breeding	United States	A5292-23P-1P-1P	3	43.5	AAAAAAGGCC		1
PI519421		AA	AA	AA	GG	CC	1B	breeding	Colombia	VI.106-5B-2T-1B-1T-1B	3	35	AAAAAAGGCC		1
PI352190		AA	GG	AA	GG	CC	1B	cultivar	Switzerland	NAPO63	3	36.6667	AAGGAAGGCC			1
PI280846		AA	GG	AA	GG	CC	1B	breeding	Paraguay	II-31-2E-1E-1E-3E	3	30.8333	AAGGAAGGCC			1
PI468990		AA	AA	AA	GG	CC	1B	landrace	Greece	MG27043	3	35.8333	AAAAAAGGCC		1
PI583694		AA	GG	AA	GG	CC	1B	cultivar	United States	XELAJU	3	30.3333	AAGGAAGGCC			1
PI189799		AA	AA	AA	GG	CC	1B	breeding	Argentina	SEL.49-4807H603	3.16667	35	AAAAAAGGCC		1
PI247907		AA	GG	AA	GG	CC	1B	cultivar	Colombia	ANDES55	3.16667	53.3333	AAGGAAGGCC			1
PI230653		AA	GG	AA	GG	CC	1B	cultivated	Paraguay	JHOSEVAVA	3.16667	33.3333	AAGGAAGGCC			1
PI519683		AA	GG	AA	GG	NN	1B	breeding	Kenya	A4920-52P-2P-2P	3.16667	31.6667	AAGGAAGGNN
PI520375		AA	AA	AA	GG	CC	1B	breeding	Syria	CM23091-1M-2Y-OY	3.33333	43.3333	AAAAAAGGCC		1
PI343737		AA	AA	AA	GG	CC	1B	cultivar	Ecuador	ATACAZO	3.33333	36.6667	AAAAAAGGCC		1
PI520093		GG	AA	GG	TT	CC	1B	breeding	Mexico	SE424-5S-2S-0S	3.33333	43.3333	GGAAGGTTCC				1
PI519413		AA	AA	AA	GG	CC	1B	breeding	Ecuador	III-100-2T.5B-2T-1B-2T	3.33333	53.3333	AAAAAAGGCC		1
PI384378		AA	GG	AA	GG	CC	1B	cultivated	Nigeria	DIKWA33	3.33333	40.8333	AAGGAAGGCC			1
PI299414		AA	AA	AA	GG	CC	1B	breeding	Kenya	1013B.1.KJ	3.33333	48.3333	AAAAAAGGCC		1
PI324151		AA	AA	AA	GG	CC	1B	cultivar	Kenya	CATCHER	3.33333	43.3333	AAAAAAGGCC		1
PI384025		GG	GG	AA	TT	AA	1B	cultivar	Israel	EIN_DOR	3.5	34.1667	GGGGAATTAA								1
PI313107		AA	AA	AA	GG	CC	1B	cultivar	Colombia	NARINO	3.5	35.1667	AAAAAAGGCC		1
PI620714		GG	GG	AA	TT	CC	1B	breeding	Iran	OR9630064	3.5	24.5	GGGGAATTCC					1
PI519580		AA	AA	AA	GG	CC	1B	breeding	Ecuador	CH-7790-12P-9P-1P-1P	3.5	40.8333	AAAAAAGGCC		1
PI344174		AA	GG	AA	GG	CC	1B	breeding	Brazil	IAO9	3.5	55	AAGGAAGGCC			1
PI231132		AA	GG	AA	GG	CC	1B	breeding	Ecuador	PI231132	3.5	40	AAGGAAGGCC			1
PI244852		AA	AA	AA	GG	CC	1B	cultivar	Brazil	PASSO_FUNDO	3.66667	40	AAAAAAGGCC		1
PI297018		AA	AA	AA	GG	CC	1B	cultivar	Kenya	H441	3.66667	53.3333	AAAAAAGGCC		1
PI351303		AA	AA	AA	GG	CC	1B	cultivar	Russian Federation	INCA	3.83333	30.8333	AAAAAAGGCC		1
PI519711		AA	AA	AA	GG	CC	1B	breeding	Mexico	LM72-14-75	3.83333	51.6667	AAAAAAGGCC		1
PI519912		AA	AA	AA	GG	CC	1B	breeding	Mexico	W5885-2-M-1-LM	4	54.1667	AAAAAAGGCC		1
PI614012		GG	GG	AA	TT	CC	1B	breeding	United States	CIGM98.748-1	4	48.5	GGGGAATTCC					1
PI367681		GG	GG	AA	TT	CC	1B	cultivar	Australia	KASTEEL	4.16667	60	GGGGAATTCC					1
PI449298		AA	AA	AA	GG	CC	1B	breeding	Yemen	7020	4.33333	46.6667	AAAAAAGGCC		1
PI519904		AA	GG	AA	GG	CC	1B	breeding	South Africa	W5865-2-M-3-LM	4.5	48.3333	AAGGAAGGCC			1
CItr14400		AA	GG	AA	GG	CC	1B	breeding	Peru	20897	4.66667	63.3333	AAGGAAGGCC			1
PI378911		AA	AA	AA	GG	CC	1B	cultivated	Colombia	13417	4.66667	51.6667	AAAAAAGGCC		1
PI414975		AA	GG	AA	GG	CC	1B	cultivated	Russian Federation	NO.6	4.66667	51.6667	AAGGAAGGCC			1
CItr14246		AA	GG	AA	GG	CC	1B	breeding	Colombia	II-11401-4B-9T-3B-3T	4.66667	41.8333	AAGGAAGGCC			1
PI344016		AA	GG	AA	GG	CC	1B	cultivar	Angola	BAIRRAO	4.83333	60	AAGGAAGGCC			1
PI574356		AA	GG	AA	GG	CC	1B	cultivated	United States	1097	5.16667	80.8333	AAGGAAGGCC			1
CItr14353		AA	GG	AA	GG	CC	1B	breeding	Paraguay	II-50-150	5.16667	71.6667	AAGGAAGGCC			1
PI338530		AA	AA	AA	GG	CC	1B	cultivar	Mexico	NIKI	5.16667	60.8333	AAAAAAGGCC		1
PI313105		AA	AA	AA	GG	CC	1B	breeding	Colombia	PI313105	5.33333	58.3333	AAAAAAGGCC		1
PI583715		AA	GG	AA	GG	CC	1B	cultivar	United States	OBREGON	5.33333	83.3333	AAGGAAGGCC			1
PI447353		GG	GG	AA	GG	CC	1B	cultivated	Spain	LUNG_CHUN_NO.6	5.66667	71.6667	GGGGAAGGCC
PI185401		AA	GG	AA	GG	CC	1B	cultivated	Portugal	H16	5.66667	73.3333	AAGGAAGGCC			1
PI344184		AA	GG	AA	GG	CC	1B	breeding	Brazil	IAO23	5.66667	61.6667	AAGGAAGGCC			1
PI378910		AA	GG	AA	GG	CC	1B	cultivated	Colombia	13340	6	70	AAGGAAGGCC			1
PI298603		AA	AA	AA	GG	CC	1B	cultivar	South Africa	BETANA|PI298603	6	79.1667	AAAAAAGGCC		1
PI193926		AA	GG	AA	GG	CC	1B	breeding	Colombia	CINCO_A	6.66667	56.6667	AAGGAAGGCC			1
PI344170		AA	AA	AA	GG	CC	1B	breeding	Brazil	IAO4	7	80	AAAAAAGGCC		1
CItr14321		AA	GG	AA	GG	CC	1B	cultivar	Kenya	MENCO	7.16667	85	AAGGAAGGCC			1
PI378912		AA	GG	AA	GG	CC	1B	cultivated	Philippines	13440	7.33333	80.1667	AAGGAAGGCC			1
PI378915		AA	GG	AA	GG	CC	1B	cultivated	Philippines	18127	7.5	86.6667	AAGGAAGGCC			1
PI358339		AA	GG	AA	GG	CC	1B	breeding	Egypt	2020/70	8.16667	80	AAGGAAGGCC			1
PI638630		AA	AA	AA	GG	CC	2	breeding	United States	99CF783	0.666667	1.66667	AAAAAAGGCC		1
PI638633		AA	AA	AA	GG	CC	2	breeding	United States	99CF796	0.833333	1.33333	AAAAAAGGCC		1
PI73333		AA	AA	AA	GG	CC	2	cultivated	Algeria	BELOKOLOSKA|PI73333	1	6.66667	AAAAAAGGCC		1
PI272372		AA	AA	AA	GG	CC	2	cultivar	Hungary	GODOLLOI15	1.16667	3.16667	AAAAAAGGCC		1
PI320479		AA	AA	AA	GG	CC	2	cultivar	Sweden	KARN_I	1.33333	2.33333	AAAAAAGGCC		1
PI383403		AA	AA	AA	GG	CC	2	cultivar	Israel	RANG	1.5	2.33333	AAAAAAGGCC		1
PI519779		GG	AA	GG	TT	AA	2	breeding	Brazil	Q10.120	1.5	14.1667	GGAAGGTTAA	1
PI190914		AA	AA	AA	GG	CC	2	cultivar	Sweden	PONDUS	1.66667	10.3333	AAAAAAGGCC		1
PI255140		AA	AA	AA	GG	CC	2	cultivar	Austria	LOOSDORFER_MANFRED	1.83333	18.3333	AAAAAAGGCC		1
PI272376		AA	AA	AA	GG	CC	2	cultivar	Hungary	PERBETEI_TOKLASZOS	1.83333	23.3333	AAAAAAGGCC		1
PI351612		AA	AA	AA	GG	CC	2	cultivar	Switzerland	KOMPOLTI_SZALKAS	1.83333	8.5	AAAAAAGGCC		1
PI520194		GG	AA	AA	TT	CC	2	breeding	Brazil	WA6510	1.83333	15.8333	GGAAAATTCC
PI428668		AA	AA	AA	GG	CC	2	cultivar	Czech Republic	DVORSKEHO_ZORO	1.83333	24.1667	AAAAAAGGCC		1
PI351736		AA	AA	AA	GG	CC	2	cultivar	Switzerland	CLUJ50-2490	1.83333	17.5	AAAAAAGGCC		1
PI351650		AA	AA	AA	GG	CC	2	breeding	Switzerland	263.27.2	1.83333	16.6667	AAAAAAGGCC		1
PI191638		AA	AA	AA	GG	CC	2	cultivar	Kenya	EQUATOR_KTI	2	21.6667	AAAAAAGGCC		1
CItr14976		AA	AA	GG	TT	AA	2	breeding	Egypt	AMERICAN378|CITR14976	2	21.8333	AAAAGGTTAA						1
PI428663		AA	AA	AA	GG	CC	2	cultivar	Czechoslovakia	BUCIANSKA	2	20	AAAAAAGGCC		1
PI351504		AA	AA	AA	GG	CC	2	cultivar	Canada	MASSAUX_NO.3	2	30	AAAAAAGGCC		1
PI343738		AA	AA	AA	GG	CC	2	cultivar	Angola	RUMINAHUI	2.16667	13.6667	AAAAAAGGCC		1
PI181470		AA	AA	AA	GG	CC	2	cultivated	Finland	PROGRESS|PI181470	2.16667	16.6667	AAAAAAGGCC		1
PI326337		GG	AA	GG	TT	AA	2	cultivar	Colombia	ZIPA68	2.16667	12.5	GGAAGGTTAA	1
PI591942		AA	GG	AA	GG	CC	2	cultivar	United States	SST124	2.16667	26.8333	AAGGAAGGCC			1
PI210866		AA	AA	AA	GG	CC	2	breeding	Brazil	3777-50	2.16667	11	AAAAAAGGCC		1
PI285757		AA	AA	AA	GG	CC	2	cultivated	Poland	KNUSIKU	2.16667	26.6667	AAAAAAGGCC		1
PI163422		AA	AA	AA	GG	CC	2	cultivated	Argentina	PI163422	2.16667	26.8333	AAAAAAGGCC		1
PI340684		AA	AA	AA	GG	CC	2	cultivar	Mexico	CHINESE166	2.33333	22.5	AAAAAAGGCC		1
PI83729		AA	AA	AA	GG	CC	2	cultivar	0	MAGYAROVAR81	2.33333	36.6667	AAAAAAGGCC		1
PI323399		AA	AA	AA	GG	CC	2	cultivar	Kenya	KENYA_CHEETAH	2.33333	24.3333	AAAAAAGGCC		1
PI192038		AA	AA	AA	GG	CC	2	cultivated	Germany	ROEMER|PI192038	2.33333	39.1667	AAAAAAGGCC		1
PI191961		AA	AA	AA	GG	CC	2	cultivated	Hungary	MAGVAROVAX	2.33333	29.1667	AAAAAAGGCC		1
PI520107		AA	GG	AA	GG	CC	2	cultivar	Mexico	CUMHURIYET75	2.33333	34.1667	AAGGAAGGCC			1
PI494101		AA	AA	AA	GG	CC	2	cultivar	Armenia	HR48	2.33333	25.8333	AAAAAAGGCC		1
CItr15560		GG	GG	AA	TT	CC	2	breeding	United States	II-60-115	2.33333	20	GGGGAATTCC					1
PI282922		AA	AA	AA	GG	CC	2	breeding	Argentina	I-1039	2.33333	28.3333	AAAAAAGGCC		1
PI429318		AA	AA	AA	GG	CC	2	cultivated	Nepal	MESRI	2.4	46	AAAAAAGGCC		1
PI352135		AA	AA	AA	GG	CC	2	breeding	Norway	SVALOF61468	2.5	30	AAAAAAGGCC		1
PI321700		AA	AA	AA	GG	CC	2	cultivar	Germany	KOLBEN_II	2.5	24.1667	AAAAAAGGCC		1
PI352252		AA	AA	AA	GG	CC	2	breeding	Switzerland	T-2843	2.5	39.5	AAAAAAGGCC		1
PI185932		AA	AA	AA	GG	CC	2	breeding	Mexico	II-888	2.5	32.5	AAAAAAGGCC		1
PI428666		AA	AA	AA	GG	CC	2	cultivar	Czech Republic	DETENICKA_VOUSKA	2.66667	28.5	AAAAAAGGCC		1
PI192247		AA	AA	AA	GG	CC	2	breeding	Sweden	3704	2.66667	40	AAAAAAGGCC		1
PI103833		AA	AA	AA	GG	CC	2	cultivar	Brazil	SURPRESA	2.66667	40	AAAAAAGGCC		1
PI438962		AA	AA	AA	GG	CC	2	cultivar	Kazakhstan	GREKUM105	2.66667	38.3333	AAAAAAGGCC		1
PI572650		AA	AA	AA	GG	CC	2	cultivar	Saudi Arabia	GALLIAARAL_SKAJA3	2.83333	25.8333	AAAAAAGGCC		1
PI352179		AA	AA	AA	GG	CC	2	cultivar	Mexico	MO58-30	2.83333	26.6667	AAAAAAGGCC		1
PI351994		AA	AA	AA	GG	CC	2	breeding	Switzerland	Z.88.116	2.83333	25	AAAAAAGGCC		1
PI190489		AA	AA	AA	GG	CC	2	cultivar	Sweden	DIAMANT_II	2.83333	53.3333	AAAAAAGGCC		1
PI438969		AA	AA	AA	GG	CC	2	cultivar	Nepal	SHORTANDINSKAJA25	2.83333	33.3333	AAAAAAGGCC		1
PI388038		AA	AA	AA	GG	CC	2	breeding	Pakistan	PI388038	2.83333	32.5	AAAAAAGGCC		1
PI191351		AA	AA	AA	GG	CC	2	cultivar	Russian Federation	NOVINKA	2.83333	41.8333	AAAAAAGGCC		1
PI262636		AA	AA	AA	GG	CC	2	cultivar	Kazakhstan	ALABASSKAJA|PI262636	2.83333	31.6667	AAAAAAGGCC		1
PI520265		AA	AA	AA	GG	CC	2	breeding	Canada	ND598	2.83333	35	AAAAAAGGCC		1
PI351748		AA	AA	AA	GG	CC	2	cultivar	Germany	JASI10T	3	51.6667	AAAAAAGGCC		1
PI192312		AA	AA	AA	GG	CC	2	breeding	Sweden	3781	3	48.3333	AAAAAAGGCC		1
PI185944		AA	AA	AA	GG	CC	2	breeding	Mexico	II-1774-10C	3	49.1667	AAAAAAGGCC		1
PI192269		AA	AA	AA	GG	CC	2	breeding	Sweden	3728	3	56.6667	AAAAAAGGCC		1
PI299425		AA	AA	AA	GG	CC	2	cultivar	Kenya	MORRIS	3	34.1667	AAAAAAGGCC		1
PI286543		AA	AA	AA	GG	CC	2	cultivar	Ecuador	VALDIVIEZO	3	41.6667	AAAAAAGGCC		1
PI583670		AA	AA	AA	GG	CC	2	cultivar	South Africa	SPINKCOTA	3.16667	35	AAAAAAGGCC		1
PI210969		AA	AA	AA	GG	CC	2	cultivated	Cyprus	CROISEMENT	3.16667	32	AAAAAAGGCC		1
PI344154		AA	AA	AA	GG	CC	2	cultivar	Brazil	IJUI	3.16667	40	AAAAAAGGCC		1
PI286545		AA	AA	AA	GG	CC	2	cultivar	Ecuador	MOROCHO_BLANCO	3.16667	50	AAAAAAGGCC		1
PI352321		AA	AA	AA	GG	CC	2	breeding	Russian Federation	B366	3.33333	25.1667	AAAAAAGGCC		1
PI352262		AA	AA	AA	GG	CC	2	breeding	Switzerland	T-2853	3.33333	45.8333	AAAAAAGGCC		1
PI519418		AA	AA	AA	GG	CC	2	breeding	Peru	VI-36-2-30B-3T-2B-2T	3.4	56	AAAAAAGGCC		1
PI185272		AA	AA	AA	GG	CC	2	breeding	Argentina	H836SEL47_259	3.5	65	AAAAAAGGCC		1
PI572636		AA	AA	AA	GG	CC	2	cultivar	Czech Republic	RANJAJA73	3.5	38.3333	AAAAAAGGCC		1
PI163428		AA	AA	AA	GG	CC	2	cultivated	Argentina	PI163428	3.5	48.3333	AAAAAAGGCC		1
PI372137		AA	AA	AA	GG	CC	2	cultivar	Russian Federation	LUTESCENS491	3.5	38.3333	AAAAAAGGCC		1
PI639466		AA	AA	AA	GG	CC	2	cultivar	Russian Federation	SIBIRSKAYA119	3.5	48.3333	AAAAAAGGCC		1
PI280447		AA	AA	AA	GG	CC	2	cultivar	Sweden	DIAMOND	3.5	56.6667	AAAAAAGGCC		1
PI520346		AA	AA	AA	GG	CC	2	breeding	Syria	PI520346	3.5	50	AAAAAAGGCC		1
PI238413		AA	AA	AA	GG	CC	2	breeding	Kenya	367-AR.3.B.1.C	3.5	50	AAAAAAGGCC		1
PI418575		AA	AA	AA	GG	CC	2	cultivar	India	BURIATSKAJA34	3.66667	53.3333	AAAAAAGGCC		1
PI519503		AA	GG	AA	GG	CC	2	breeding	Chile	L1360-3838	3.66667	35.1667	AAGGAAGGCC			1
PI639455		AA	AA	AA	GG	CC	2	cultivar	Iraq	ALTAISKAYA100	3.66667	60	AAAAAAGGCC		1
PI634774		AA	AA	AA	GG	CC	2	breeding	United States	KAREE-DN2	3.66667	51.6667	AAAAAAGGCC		1
PI295963		AA	AA	AA	GG	CC	2	breeding	Israel	W4-242	3.66667	40	AAAAAAGGCC		1
PI352204		AA	AA	AA	GG	CC	2	breeding	Switzerland	B580	3.66667	53.3333	AAAAAAGGCC		1
PI276705		AA	AA	AA	GG	CC	2	cultivar	Russian Federation	KRASNOZERNAJA	3.83333	58.3333	AAAAAAGGCC		1
PI410954		AA	AA	AA	GG	CC	2	breeding	South Africa	PI410954	3.83333	46.6667	AAAAAAGGCC		1
PI203083		AA	AA	AA	GG	CC	2	cultivated	Paraguay	WABIAN	3.83333	39.1667	AAAAAAGGCC		1
PI312115		AA	AA	AA	GG	CC	2	cultivar	South Africa	KWARTA	3.83333	50	AAAAAAGGCC		1
CItr15522		AA	GG	AA	GG	CC	2	breeding	United States	II-53-761	3.83333	51.6667	AAGGAAGGCC			1
PI592026		AA	AA	AA	GG	CC	2	cultivar	United States	TULUNSKAJA10	3.83333	53.3333	AAAAAAGGCC		1
PI272377		AA	AA	AA	GG	CC	2	cultivated	Hungary	M.T_R.7	3.83333	55	AAAAAAGGCC		1
PI372139		AA	AA	AA	GG	CC	2	cultivar	Tajikistan	MONAKINKA_KOIN	3.83333	45	AAAAAAGGCC		1
PI238391		AA	AA	AA	GG	CC	2	breeding	Kenya	R64	3.83333	63.3333	AAAAAAGGCC		1
PI191600		AA	AA	AA	GG	CC	2	cultivar	Germany	JANETZKIE_SOMERWIZEN	3.83333	53.3333	AAAAAAGGCC		1
PI351520		AA	AA	AA	GG	CC	2	cultivated	Canada	CAN3847/3310	3.83333	70	AAAAAAGGCC		1
PI282929		AA	AA	AA	GG	CC	2	breeding	Argentina	I-1055	3.83333	50	AAAAAAGGCC		1
PI518648		AA	AA	AA	GG	CC	2	cultivar	Mexico	LAURA	3.83333	40	AAAAAAGGCC		1
CItr15634		AA	AA	AA	GG	CC	2	breeding	United States	II-62-71	4	43.3333	AAAAAAGGCC		1
PI639452		AA	AA	AA	GG	CC	2	cultivar	Iraq	ZHENIS	4	52.6667	AAAAAAGGCC		1
PI351660		AA	AA	AA	GG	CC	2	cultivated	Belarus	ULKA	4	65	AAAAAAGGCC		1
PI192282		AA	AA	AA	GG	CC	2	cultivar	Hungary	HATVANI5612	4	60	AAAAAAGGCC		1
PI192249		AA	AA	AA	GG	CC	2	cultivated	Czech Republic	BOHOM_VAXELV_SELETA	4	56.6667	AAAAAAGGCC		1
PI264275		AA	AA	AA	GG	CC	2	cultivar	Norway	NORRONA	4	63.3333	AAAAAAGGCC		1
CItr14346		AA	AA	AA	GG	CC	2	cultivar	South Africa	BETMARK	4.33333	60	AAAAAAGGCC		1
PI225160		GG	AA	GG	TT	CC	2	cultivar	Italy	MENTANA|PI225160	4.33333	58.3333	GGAAGGTTCC				1
PI190450		AA	AA	AA	GG	CC	2	cultivar	Norway	JO3|PI190450	4.33333	66.6667	AAAAAAGGCC		1
PI181472		AA	AA	AA	GG	CC	2	cultivar	Finland	SOPU|PI181472	4.33333	78.3333	AAAAAAGGCC		1
PI479669		AA	GG	AA	GG	CC	2	cultivar	South Africa	SHASHI|PI479669	4.5	66.6667	AAGGAAGGCC			1
PI429323		GG	AA	GG	TT	CC	2	breeding	Nepal	R.R.21	4.5	61.6667	GGAAGGTTCC				1
PI185913		AA	AA	AA	GG	CC	2	breeding	Mexico	II-2191	4.5	68.3333	AAAAAAGGCC		1
PI410953		AA	AA	AA	GG	CC	2	breeding	South Africa	PI410953	4.5	48.3333	AAAAAAGGCC		1
CItr12814		GG	AA	AA	GG	CC	2	breeding	United States	III-46-15	4.5	60	GGAAAAGGCC											1		1
PI591932		GG	AA	GG	TT	CC	2	cultivar	Canada	TUGELA-DN	4.5	60	GGAAGGTTCC				1
PI192699		AA	AA	AA	GG	CC	2	cultivar	Finland	HOPEA	4.5	78.3333	AAAAAAGGCC		1
PI410966		AA	GG	AA	GG	CC	2	breeding	South Africa	PI410966	4.66667	51.6667	AAGGAAGGCC			1
PI210972		AA	AA	AA	GG	CC	2	cultivated	Egypt	T.A.622-3SASL2176	4.66667	73.3333	AAAAAAGGCC		1
PI410952		AA	AA	AA	GG	CC	2	breeding	South Africa	PI410952	4.66667	53.3333	AAAAAAGGCC		1
PI247914		AA	AA	AA	GG	CC	2	cultivar	Chile	MAIPOFEN	4.66667	60	AAAAAAGGCC		1
PI352206		AA	AA	AA	GG	CC	2	breeding	Ecuador	B669	4.66667	50	AAAAAAGGCC		1
CItr11887		AA	AA	AA	GG	CC	2	breeding	Canada	RL704.1	4.83333	71.6667	AAAAAAGGCC		1
PI572632		AA	AA	AA	GG	CC	2	cultivar	Syria	URAL_SKAJA_JUBILEJNAJA	4.83333	53.3333	AAAAAAGGCC		1
CItr17756		AA	AA	AA	GG	CC	2	breeding	Canada	RL6059	4.83333	58.3333	AAAAAAGGCC		1
PI254125		AA	AA	AA	GG	CC	2	breeding	Kenya	557.L.I.R.2	4.83333	60	AAAAAAGGCC		1
PI351536		AA	AA	AA	GG	CC	2	cultivated	Hungary	OTTAWA2780E	4.83333	75	AAAAAAGGCC		1
PI410965		AA	GG	AA	GG	CC	2	breeding	Japan	PI410965	5	51.6667	AAGGAAGGCC			1
CItr12302		AA	AA	AA	GG	CC	2	breeding	Canada	RL1527	5	75	AAAAAAGGCC		1
PI520377		AA	AA	AA	GG	CC	2	breeding	Mexico	SE381-4S-1S-6S-OS	5.16667	71.6667	AAAAAAGGCC		1
PI412985		AA	AA	AA	GG	CC	2	cultivar	South Africa	RED_BOBS	5.16667	66.6667	AAAAAAGGCC		1
PI434987		AA	AA	AA	GG	CC	2	cultivar	Spain	ESTANZUELA_YOUNG	5.16667	53.3333	AAAAAAGGCC		1
CItr17750		AA	AA	AA	GG	CC	2	breeding	Canada	RL4314	5.16667	66.6667	AAAAAAGGCC		1
PI185964		AA	AA	AA	GG	CC	2	breeding	Mexico	II-1775-6C	5.16667	84.1667	AAAAAAGGCC		1
PI191710		AA	AA	AA	GG	CC	2	cultivated	Morocco	B.I.C.	5.16667	68.3333	AAAAAAGGCC		1
CItr12835		AA	AA	AA	GG	CC	2	breeding	Canada	RL2661	5.33333	63.3333	AAAAAAGGCC		1
PI185105		AA	AA	AA	GG	CC	2	cultivar	Norway	AE11	5.33333	78.3333	AAAAAAGGCC		1
PI393970		AA	AA	AA	GG	CC	2	cultivar	Nepal	KZYL_BAS	5.33333	66.6667	AAAAAAGGCC		1
PI520156		GG	AA	GG	TT	CC	2	breeding	United States	SWN2984-M-1Y-1M-2Y-0M-0MN	5.5	68.3333	GGAAGGTTCC				1
PI438965		AA	AA	AA	GG	CC	2	cultivar	Kazakhstan	LUTESCENS33	5.5	66.6667	AAAAAAGGCC		1
PI184993		AA	AA	AA	GG	CC	2	cultivated	Norway	M-36	5.5	68.3333	AAAAAAGGCC		1
CItr12782		AA	AA	AA	GG	CC	2	breeding	United States	II-39-7	5.5	66.6667	AAAAAAGGCC		1
PI591867		AA	AA	AA	GG	CC	2	landrace	Canada	AW6637C/86	5.66667	63.3333	AAAAAAGGCC		1
PI352124		AA	AA	AA	GG	CC	2	breeding	Sweden	62IT53	5.66667	55	AAAAAAGGCC		1
PI600836		AA	AA	AA	GG	CC	2	cultivar	Mexico	PR2360	5.66667	71.6667	AAAAAAGGCC		1
PI595661		AA	AA	AA	GG	CC	2	genetic stock	Mexico	8644-057-I	5.66667	73.3333	AAAAAAGGCC		1
PI262595		AA	AA	AA	GG	CC	2	cultivar	Russian Federation	SARATOVSKAJA210	5.66667	78.3333	AAAAAAGGCC		1
PI593658		AA	AA	AA	GG	CC	2	cultivar	Mexico	AC_BARRIE	5.66667	78.3333	AAAAAAGGCC		1
PI260896		AA	AA	AA	GG	CC	2	cultivar	Sweden	BANCO	5.83333	65	AAAAAAGGCC		1
PI438967		AA	AA	AA	GG	CC	2	cultivar	Kazakhstan	PIROTRIKS28|PI438967	5.83333	65	AAAAAAGGCC		1
PI192131		AA	AA	AA	GG	CC	2	cultivated	Mozambique	RENEW	5.83333	85	AAAAAAGGCC		1
PI330535		AA	AA	AA	GG	CC	2	cultivated	UK	HOSTIANUM	6	75	AAAAAAGGCC		1
PI94555		AA	AA	AA	GG	CC	2	cultivated	0	PI94555	6	81.6667	AAAAAAGGCC		1
PI185891		AA	AA	AA	GG	CC	2	breeding	Mexico	II-116-2C-8C-1C-14C	6	61.5	AAAAAAGGCC		1
PI124847		AA	AA	AA	GG	CC	2	breeding	Australia	G-29-14-0-3-1-0	6.16667	80	AAAAAAGGCC		1
PI185356		AA	AA	AA	GG	CC	2	cultivated	Portugal	FLORENCE193	6.16667	90	AAAAAAGGCC		1
PI351877		AA	AA	AA	GG	CC	2	cultivated	Burundi	130-1-77	6.16667	68.3333	AAAAAAGGCC		1
CItr13777		AA	AA	AA	GG	CC	2	breeding	Canada	RL4137	6.16667	85	AAAAAAGGCC		1
PI175520		AA	AA	AA	GG	CC	2	cultivar	Finland	KIMMO|PI175520	6.33333	81.6667	AAAAAAGGCC		1
PI438961		AA	AA	AA	GG	CC	2	cultivar	Kazakhstan	AL_BORUBRUM50	6.33333	75	AAAAAAGGCC		1
PI639458		AA	AA	AA	GG	CC	2	cultivar	Iraq	KARABALYKSKAYA92	6.33333	73.3333	AAAAAAGGCC		1
PI185107		AA	AA	AA	GG	CC	2	cultivar	Norway	N60	6.5	83.3333	AAAAAAGGCC		1
PI185909		GG	AA	AA	GG	CC	2	breeding	Mexico	II-1989	6.66667	86.6667	GGAAAAGGCC											1		1
PI185866		AA	AA	AA	GG	CC	2	breeding	Mexico	II-116-2C-5C-(1-3C)-12C	6.66667	90.8333	AAAAAAGGCC		1
PI479671		AA	AA	AA	GG	CC	2	cultivar	Ethiopia	BELLA	6.83333	80	AAAAAAGGCC		1
PI414538		AA	AA	AA	GG	CC	2	cultivar	China	SIBIRIACKA4	6.83333	66.6667	AAAAAAGGCC		1
PI438968		AA	AA	AA	GG	CC	2	cultivar	Nepal	SNEGURKA	6.83333	76.6667	AAAAAAGGCC		1
PI249817		AA	AA	AA	GG	CC	2	breeding	Israel	NTF5-1	6.83333	88.3333	AAAAAAGGCC		1
PI326311		AA	AA	AA	GG	CC	2	cultivar	Kazakhstan	CELINOGRADKA	6.83333	77.5	AAAAAAGGCC		1
PI326304		AA	AA	AA	GG	CC	2	cultivar	Russian Federation	DAL_NEVOSTOCNAJA	6.83333	78.3333	AAAAAAGGCC		1
PI70698		AA	AA	AA	GG	NN	2	landrace	Armenia	PI70698	7.33333	91.6667	AAAAAAGGNN
PI278655		AA	AA	AA	GG	CC	2	cultivar	Russian Federation	SARRUBRA	7.5	90	AAAAAAGGCC		1
PI574501		AA	AA	AA	GG	CC	2	breeding	Guatemala	NR2	7.5	89.1667	AAAAAAGGCC		1
PI438966		AA	AA	AA	GG	CC	2	cultivar	Kazakhstan	PAVLODARSKAJA_I	7.66667	85	AAAAAAGGCC		1
PI595213		AA	GG	AA	GG	CC	2	cultivar	Mexico	HUTCH	8.16667	90	AAGGAAGGCC			1
PI619369		AA	AA	AA	GG	CC	2	breeding	Iran	99ID536	9	98.3333	AAAAAAGGCC		1
PI191071		AA	AA	AA	GG	CC	3	breeding	Spain	2124	0.833333	2.5	AAAAAAGGCC		1
PI192539		AA	AA	AA	GG	CC	3	cultivated	Portugal	H19D12716	1	4.66667	AAAAAAGGCC		1
PI313098		AA	AA	AA	GG	CC	3	cultivar	Ireland	QUERN	1.16667	4.5	AAAAAAGGCC		1
PI181458		AA	AA	AA	GG	CC	3	cultivar	Finland	PANU	1.16667	2	AAAAAAGGCC		1
PI279454		AA	AA	AA	GG	CC	3	cultivar	United Kingdom	RITCHIE	1.16667	3	AAAAAAGGCC		1
PI613323		AA	AA	AA	GG	CC	3	breeding	United States	CIGM90.1291	1.16667	6.16667	AAAAAAGGCC		1
PI256017		AA	AA	AA	GG	CC	3	cultivar	Sweden	WEIBULL5050	1.16667	5.33333	AAAAAAGGCC		1
PI284547		AA	AA	AA	GG	CC	3	cultivar	Belgium	FYLBY	1.16667	4.5	AAAAAAGGCC		1
PI189794		AA	AA	AA	GG	CC	3	breeding	Argentina	SEL.49-2825H557	1.16667	6.16667	AAAAAAGGCC		1
PI185198		AA	AA	AA	GG	CC	3	cultivar	Portugal	BEIRAO	1.16667	3.83333	AAAAAAGGCC		1
PI192348		AA	AA	AA	GG	CC	3	cultivar	Czechoslovakia	KADOLZER|PI192348	1.33333	2.83333	AAAAAAGGCC		1
PI278375		AA	AA	AA	GG	CC	3	cultivar	Kenya	KENYA131	1.33333	5.33333	AAAAAAGGCC		1
PI193927		AA	AA	AA	GG	CC	3	breeding	Colombia	CINCO_B	1.33333	16.6667	AAAAAAGGCC		1
PI269248		AA	AA	AA	GG	CC	3	cultivar	Portugal	BARBARO789	1.33333	10.3333	AAAAAAGGCC		1
PI351968		AA	AA	AA	GG	CC	3	breeding	Switzerland	B359	1.5	8.33333	AAAAAAGGCC		1
PI180640		AA	AA	AA	GG	CC	3	breeding	Germany	STRAIN_NO.1020/42	1.5	14.1667	AAAAAAGGCC		1
PI520532		AA	AA	AA	GG	CC	3	cultivar	Morocco	SOLITAIRE	1.5	8.5	AAAAAAGGCC		1
PI254134		AA	AA	AA	GG	CC	3	breeding	0	610.L.I.B.3	1.5	6.25	AAAAAAGGCC		1
PI428672		AA	AA	AA	GG	CC	3	cultivar	Yemen	JARA	1.6	10.2	AAAAAAGGCC		1
PI321873		AA	AA	AA	GG	CC	3	cultivated	Slovenia	RETJE89	1.66667	11	AAAAAAGGCC		1
PI428669		AA	AA	AA	GG	CC	3	cultivar	Uzbekistan	PREROVSKA_PK	1.66667	18.3333	AAAAAAGGCC		1
CItr12881		AA	AA	AA	GG	CC	3	breeding	Kenya	KENYA318A.J.4.A.1	1.66667	11.6667	AAAAAAGGCC		1
PI613317		GG	GG	AA	TT	CC	3	breeding	United States	CIGM90.412	1.66667	9.5	GGGGAATTCC					1
PI185713		AA	AA	AA	GG	CC	3	cultivar	Portugal	IDEAL|PI185713	1.66667	16.1667	AAAAAAGGCC		1
PI520498		AA	GG	AA	GG	CC	3	cultivar	Mexico	JACUI	1.66667	16	AAGGAAGGCC			1
PI157905		AA	AA	AA	GG	CC	3	cultivated	Italy	LIBIA108P	1.66667	13.3333	AAAAAAGGCC		1
PI583681		AA	GG	AA	GG	CC	3	cultivar	Russian Federation	JACVI	1.66667	19.5	AAGGAAGGCC			1
PI260895		AA	AA	AA	GG	CC	3	cultivar	United Kingdom	ATSON	1.83333	9	AAAAAAGGCC		1
PI414625		GG	GG	AA	GG	CC	3	cultivated	Mexico	3311	1.83333	20	GGGGAAGGCC
PI191453		GG	AA	GG	TT	AA	3	cultivated	Spain	HUNDI	1.83333	7.83333	GGAAGGTTAA	1
PI641731		AA	AA	AA	GG	CC	3	breeding	Armenia	SSL10-11	1.83333	21	AAAAAAGGCC		1
PI254124		AA	AA	AA	GG	CC	3	breeding	Kenya	505.M.I.D.7	1.83333	16.6667	AAAAAAGGCC		1
PI286542		AA	AA	AA	GG	CC	3	cultivated	Ecuador	MANITOBA	1.83333	28.6667	AAAAAAGGCC		1
PI519487		AA	AA	AA	GG	CC	3	breeding	Egypt	TP250-2	1.83333	11.8333	AAAAAAGGCC		1
PI639058		GG	AA	AA	TT	CC	3	genetic stock	Azerbaijan	99CF386	1.83333	3.66667	GGAAAATTCC
PI351503		AA	AA	AA	GG	CC	3	cultivar	Argentina	ERLI	1.83333	15.8333	AAAAAAGGCC		1
PI620747		AA	AA	AA	GG	CC	3	breeding	Iran	SEG951104	1.83333	17.5	AAAAAAGGCC		1
PI268009		AA	AA	AA	GG	CC	3	cultivated	Portugal	LIR	1.83333	11	AAAAAAGGCC		1
PI193009		AA	AA	AA	GG	CC	3	breeding	Denmark	PI193009	1.83333	13.8333	AAAAAAGGCC		1
PI297327		AA	AA	AA	GG	CC	3	cultivar	Netherlands	ORCA|PI297327	2	14.3333	AAAAAAGGCC		1
PI254133		AA	AA	AA	GG	CC	3	breeding	0	610.L.I.B.1	2	6.75	AAAAAAGGCC		1
PI412970		AA	AA	AA	GG	CC	3	cultivar	Canada	GLURETTY9	2	17.5	AAAAAAGGCC		1
PI189775		AA	AA	AA	GG	NN	3	cultivar	Tunisia	ROUSSLA	2	18.3333	AAAAAAGGNN
PI469080		AA	AA	AA	GG	CC	3	landrace	Greece	MG27967	2.16667	21.6667	AAAAAAGGCC		1
PI638576		AA	AA	AA	GG	CC	3	genetic stock	United States	99CF635	2.16667	21.1667	AAAAAAGGCC		1
PI266148		AA	AA	AA	GG	CC	3	cultivar	Italy	LEONE	2.16667	22.5	AAAAAAGGCC		1
PI435132		AA	AA	AA	GG	CC	3	breeding	Kazakhstan	H-78270	2.16667	22.5	AAAAAAGGCC		1
PI278311		AA	AA	AA	GG	CC	3	cultivar	Netherlands	MANSHOLT_WHITE	2.16667	19.3333	AAAAAAGGCC		1
PI351704		AA	AA	AA	GG	CC	3	cultivar	Switzerland	BELORUSSKAJA15	2.16667	15.8333	AAAAAAGGCC		1
PI184598		AA	AA	AA	GG	CC	3	cultivated	Uruguay	URUGUAY|PI184598	2.16667	23.6667	AAAAAAGGCC		1
PI186061		AA	AA	AA	GG	CC	3	breeding	Mexico	II-1462-2C-1C-4C	2.16667	33.3333	AAAAAAGGCC		1
PI189826		AA	AA	AA	GG	CC	3	breeding	Argentina	SEL.49-2810H1070	2.16667	25	AAAAAAGGCC		1
PI192544		AA	AA	AA	GG	CC	3	cultivated	Portugal	H16F13365	2.16667	20.8333	AAAAAAGGCC		1
PI185276		AA	AA	AA	GG	CC	3	breeding	Argentina	H980SEL47_287	2.16667	30.1667	AAAAAAGGCC		1
PI534461		AA	AA	AA	GG	CC	3	landrace	Bolivia	MG18250	2.16667	25.3333	AAAAAAGGCC		1
PI192541		AA	AA	AA	GG	CC	3	cultivated	Portugal	H23D12725	2.16667	26	AAAAAAGGCC		1
PI258425		AA	AA	AA	GG	CC	3	cultivar	New Zealand	ARAWA|PI258425	2.33333	24.1667	AAAAAAGGCC		1
PI285875		AA	AA	AA	GG	CC	3	cultivar	Poland	OSTKA_SUSKA	2.33333	16.3333	AAAAAAGGCC		1
PI285877		AA	AA	AA	GG	CC	3	cultivar	Poland	OSTKA_WIERZBIENSKA	2.33333	26.6667	AAAAAAGGCC		1
PI620674		AA	AA	AA	GG	CC	3	breeding	Iran	908237	2.33333	36.6667	AAAAAAGGCC		1
PI189629		AA	AA	AA	GG	CC	3	cultivar	Brazil	COLONIAS|PI189629	2.33333	16.8333	AAAAAAGGCC		1
PI534406		AA	AA	AA	GG	CC	3	landrace	Algeria	MG18195	2.33333	27	AAAAAAGGCC		1
PI231116		AA	AA	AA	GG	CC	3	breeding	Guatemala	II-2746-1C1T	2.33333	32.5	AAAAAAGGCC		1
PI285944		AA	AA	AA	GG	CC	3	cultivar	Poland	GORZOWSKA_SZTYWNA	2.33333	24.5	AAAAAAGGCC		1
PI191583		AA	AA	AA	GG	CC	3	cultivated	Portugal	HNCD13413	2.33333	33.3333	AAAAAAGGCC		1
PI351726		AA	AA	AA	GG	CC	3	breeding	Romania	M20-38	2.33333	27.5	AAAAAAGGCC		1
PI469062		AA	GG	AA	GG	CC	3	landrace	Greece	MG27948	2.5	12.8333	AAGGAAGGCC			1
PI129518		AA	AA	AA	GG	CC	3	cultivated	Poland	O.S.JAKOWSKI	2.5	7	AAAAAAGGCC		1
PI185358		AA	AA	AA	GG	CC	3	cultivated	Morocco	BIC386	2.5	41.6667	AAAAAAGGCC		1
PI414541		AA	AA	AA	GG	CC	3	cultivar	Indonesia	LENINGRADKA2	2.5	35	AAAAAAGGCC		1
PI247922		AA	GG	AA	GG	CC	3	cultivar	Chile	VILUFEN	2.5	35.8333	AAGGAAGGCC			1
PI469014		AA	AA	AA	GG	CC	3	landrace	Greece	MG27070	2.5	19.3333	AAAAAAGGCC		1
PI191576		AA	AA	AA	GG	CC	3	cultivated	Portugal	H3B12699	2.5	30	AAAAAAGGCC		1
PI534418		AA	AA	AA	GG	CC	3	landrace	Egypt	MG18207	2.5	37.5	AAAAAAGGCC		1
PI338364		AA	AA	AA	GG	CC	3	cultivar	India	AGA	2.66667	40	AAAAAAGGCC		1
PI351904		AA	AA	AA	GG	CC	3	cultivar	Switzerland	HEINES110	2.66667	41.8333	AAAAAAGGCC		1
PI180617		AA	AA	AA	GG	CC	3	cultivar	Germany	CARSTENS_SOMMERWEIZEN	2.66667	30.8333	AAAAAAGGCC		1
PI243191		AA	AA	AA	GG	CC	3	cultivar	Germany	KOGA_II	2.66667	35	AAAAAAGGCC		1
PI168661		AA	AA	AA	GG	CC	3	cultivar	France	BERSEE	2.66667	30	AAAAAAGGCC		1
PI24486		AA	AA	AA	GG	CC	3	landrace	Turkmenistan	PI24486	2.66667	30	AAAAAAGGCC		1
CItr8625		AA	AA	AA	GG	CC	3	cultivated	Ukraine	BANATKA|CITR8625	2.66667	34.1667	AAAAAAGGCC		1
PI534431		AA	AA	AA	GG	CC	3	landrace	Russian Federation	MG18220	2.66667	23.5	AAAAAAGGCC		1
PI225477		AA	AA	AA	GG	CC	3	breeding	Uruguay	118-272	2.66667	30.1667	AAAAAAGGCC		1
PI271129		AA	AA	AA	GG	CC	3	breeding	Peru	MULT760	2.66667	23.3333	AAAAAAGGCC		1
PI234968		AA	AA	AA	GG	CC	3	breeding	Italy	PI234968	2.66667	35.8333	AAAAAAGGCC		1
PI192475		AA	AA	AA	GG	CC	3	cultivated	Brazil	VEADEIRO	2.66667	27.5	AAAAAAGGCC		1
PI254121		AA	AA	AA	GG	CC	3	breeding	Kenya	504.L.I.B.2	2.83333	39.1667	AAAAAAGGCC		1
PI470884		AA	AA	AA	GG	CC	3	landrace	Bolivia	MG18036	2.83333	42.5	AAAAAAGGCC		1
PI422440		AA	AA	AA	GG	CC	3	cultivated	South Africa	MYSEGEJA	2.83333	28.6667	AAAAAAGGCC		1
PI192397		AA	AA	AA	GG	CC	3	cultivated	Romania	RUMANIEN|PI192397	2.83333	29.1667	AAAAAAGGCC		1
CItr15471		AA	AA	AA	GG	CC	3	landrace	Tunisia	FRIGUI|CITR15471	2.83333	25.3333	AAAAAAGGCC		1
PI534399		AA	AA	AA	GG	CC	3	landrace	Algeria	HEDBA	2.83333	38.3333	AAAAAAGGCC		1
PI576639		AA	AA	AA	GG	CC	3	landrace	Brazil	2262-12	2.83333	31.6667	AAAAAAGGCC		1
PI344018		AA	AA	AA	GG	CC	3	cultivar	Colombia	MISTURA_PINTO	2.83333	30	AAAAAAGGCC		1
PI271130		AA	AA	AA	GG	CC	3	breeding	Peru	MULT764	2.83333	32.5	AAAAAAGGCC		1
PI185373		AA	AA	AA	GG	CC	3	cultivar	Tunisia	MAHON124	2.83333	32.5	AAAAAAGGCC		1
PI469017		AA	AA	AA	GG	CC	3	landrace	Greece	MG27073	2.83333	45.8333	AAAAAAGGCC		1
PI107608		AA	AA	AA	GG	CC	3	cultivar	Australia	FIRWHILL	2.83333	30.3333	AAAAAAGGCC		1
PI193938		AA	AA	AA	GG	CC	3	cultivar	Brazil	NEGROZ	2.83333	48.3333	AAAAAAGGCC		1
PI313101		AA	AA	AA	GG	CC	3	cultivar	Germany	KOLIBRI|PI313101	3	32.5	AAAAAAGGCC		1
PI351758		AA	AA	AA	GG	CC	3	cultivar	Kazakhstan	FASAN	3	33.3333	AAAAAAGGCC		1
PI254118		AA	AA	AA	GG	CC	3	breeding	Kenya	503.L.I.A.4	3	24.4	AAAAAAGGCC		1
PI52559		AA	AA	AA	GG	CC	3	breeding	Egypt	HARD_FEDERATION55	3	27.6667	AAAAAAGGCC		1
PI225427		AA	AA	AA	GG	CC	3	breeding	Uruguay	66-590	3	63.3333	AAAAAAGGCC		1
PI565235		AA	AA	AA	GG	CC	3	landrace	Pakistan	TRIGO_AUSTRALIANO	3	40	AAAAAAGGCC		1
PI283873		AA	AA	AA	GG	CC	3	cultivar	New Zealand	CROSS7|PI283873	3	34.1667	AAAAAAGGCC		1
PI192267		AA	AA	AA	GG	CC	3	cultivar	Czechoslovakia	KADOLZER_IV	3	45	AAAAAAGGCC		1
PI271128		AA	AA	AA	GG	CC	3	breeding	Peru	MULT758	3	30.1667	AAAAAAGGCC		1
PI352250		AA	AA	AA	GG	CC	3	cultivated	Switzerland	NAPO	3	40.1667	AAAAAAGGCC		1
PI583705		AA	AA	AA	GG	CC	3	cultivar	Canada	COXILHA	3	48.3333	AAAAAAGGCC		1
PI234234		AA	AA	AA	GG	CC	3	breeding	Zambia	IDAHO1877NR_AG	3.16667	36.6667	AAAAAAGGCC		1
CItr14371		AA	AA	AA	GG	CC	3	breeding	Brazil	8475-59	3.16667	46.6667	AAAAAAGGCC		1
PI184845		AA	AA	AA	GG	CC	3	cultivated	Guatemala	CRIOLLO|PI184845	3.16667	35	AAAAAAGGCC		1
PI41032		AA	AA	AA	GG	AA	3	cultivar	Morocco	ALLORCA	3.16667	24.1667	AAAAAAGGAA										1
PI117517		AA	AA	AA	GG	CC	3	breeding	Australia	G319-33-0-C2-E20	3.16667	50	AAAAAAGGCC		1
PI339818		AA	AA	AA	GG	CC	3	cultivar	Netherlands	MARIS_ENSIGN	3.16667	41.6667	AAAAAAGGCC		1
PI286544		AA	AA	AA	GG	CC	3	cultivated	Ecuador	COLORADO	3.16667	48.3333	AAAAAAGGCC		1
PI534366		AA	AA	AA	GG	CC	3	landrace	Algeria	MG18154	3.16667	47.5	AAAAAAGGCC		1
PI285871		AA	AA	AA	GG	CC	3	cultivar	Poland	OSTKA_PULAWSKA	3.16667	53.3333	AAAAAAGGCC		1
PI532284		AA	AA	AA	GG	CC	3	cultivated	Tunisia	7442	3.16667	29.1667	AAAAAAGGCC		1
PI190448		AA	AA	AA	GG	CC	3	cultivar	Norway	AS_II|PI190448	3.16667	43.3333	AAAAAAGGCC		1
PI534476		AA	AA	AA	GG	CC	3	landrace	Bolivia	MG18266	3.16667	40	AAAAAAGGCC		1
PI577777		AA	AA	AA	GG	CC	3	landrace	Georgia	MG18017|PI577777	3.16667	30	AAAAAAGGCC		1
PI225437		AA	AA	AA	GG	CC	3	breeding	Uruguay	76-653	3.16667	45	AAAAAAGGCC		1
PI469085		AA	AA	AA	GG	CC	3	landrace	Algeria	MG27973	3.33333	35	AAAAAAGGCC		1
PI234233		AA	AA	AA	GG	CC	3	breeding	Zambia	IDAHO1877NR_AE	3.33333	48.3333	AAAAAAGGCC		1
PI565223		AA	AA	AA	GG	CC	3	landrace	Pakistan	AUSTRALIANO	3.33333	45	AAAAAAGGCC		1
PI337605		AA	AA	AA	GG	CC	3	cultivar	Belgium	ROTHWELL_SPRITE	3.33333	45.8333	AAAAAAGGCC		1
PI192155		AA	AA	AA	GG	CC	3	cultivated	Mozambique	3579	3.33333	39.1667	AAAAAAGGCC		1
PI469005		AA	AA	AA	GG	CC	3	landrace	Greece	MG27061	3.33333	55	AAAAAAGGCC		1
PI237658		AA	AA	AA	GG	CC	3	cultivar	Kenya	RHODESIAN_SABANERO|PI237658	3.33333	34.1667	AAAAAAGGCC		1
PI525278		AA	AA	AA	GG	CC	3	cultivated	Morocco	1120	3.33333	39.1667	AAAAAAGGCC		1
PI225511		AA	AA	AA	GG	CC	3	breeding	Uruguay	153-112	3.33333	49.1667	AAAAAAGGCC		1
PI191323		AA	AA	AA	GG	CC	3	cultivar	Sweden	FYLGIA	3.5	56.6667	AAAAAAGGCC		1
PI225420		AA	AA	AA	GG	CC	3	breeding	Uruguay	59-540	3.5	52.5	AAAAAAGGCC		1
PI259881		AA	AA	AA	GG	CC	3	cultivar	Croatia	U-14	3.5	35.8333	AAAAAAGGCC		1
PI225508		AA	AA	AA	GG	CC	3	breeding	Uruguay	150-95	3.5	56.6667	AAAAAAGGCC		1
PI534417		AA	AA	AA	GG	CC	3	landrace	Algeria	MG18206	3.5	43.3333	AAAAAAGGCC		1
PI192376		AA	AA	AA	GG	CC	3	breeding	Sweden	3869	3.5	55.3333	AAAAAAGGCC		1
PI525320		AA	AA	AA	GG	CC	3	cultivated	Morocco	1278	3.5	45.8333	AAAAAAGGCC		1
PI525318		AA	AA	AA	GG	CC	3	cultivated	Morocco	1254	3.5	47.5	AAAAAAGGCC		1
PI520033		AA	AA	AA	GG	CC	3	breeding	Mexico	KENYA4135-H3D5	3.5	36	AAAAAAGGCC		1
CItr12170		AA	AA	AA	GG	CC	3	breeding	Canada	S691B	3.5	51.6667	AAAAAAGGCC		1
PI264927		AA	AA	AA	GG	CC	3	landrace	Greece	PI264927	3.5	38.3333	AAAAAAGGCC		1
PI468988		AA	AA	AA	GG	CC	3	landrace	Greece	MG27041	3.5	34.1667	AAAAAAGGCC		1
PI234236		AA	AA	AA	GG	CC	3	breeding	Zambia	IDAHO1877NR_HD	3.66667	45	AAAAAAGGCC		1
PI343730		AA	AA	AA	GG	CC	3	cultivar	Ecuador	KOLIBRI|PI343730	3.66667	38.3333	AAAAAAGGCC		1
PI519797		AA	AA	AA	GG	CC	3	breeding	Uruguay	PF79790	3.66667	47.5	AAAAAAGGCC		1
CItr15135		AA	AA	AA	GG	CC	3	cultivated	Sudan	HUDEIBA164	3.66667	45	AAAAAAGGCC		1
PI231117		AA	AA	AA	GG	CC	3	breeding	Guatemala	II-2809-1C1X4X1X0	3.66667	56.6667	AAAAAAGGCC		1
PI574250		AA	GG	AA	GG	CC	3	breeding	Canada	91IBRST-12	3.66667	40.8333	AAGGAAGGCC			1
PI192251		AA	GG	AA	GG	CC	3	cultivar	United States	POSO	3.66667	55	AAGGAAGGCC			1
PI520282		AA	AA	AA	GG	CC	3	breeding	United States	CEP75336	3.66667	30.1667	AAAAAAGGCC		1
PI117775		AA	AA	AA	GG	CC	3	breeding	Kenya	C10866	3.83333	50	AAAAAAGGCC		1
PI520385		AA	AA	AA	GG	CC	3	breeding	United Kingdom	CM32973-2AP-3AP-OAP	3.83333	38.3333	AAAAAAGGCC		1
PI285872		AA	AA	AA	GG	CC	3	cultivar	Poland	OSTKA_SIEBURCZANSKA	4	56.6667	AAAAAAGGCC		1
PI534421		AA	AA	AA	GG	CC	3	landrace	Kazakhstan	MG18210	4	43.5	AAAAAAGGCC		1
PI189384		AA	AA	AA	GG	CC	3	cultivated	Finland	PI189384	4	61.6667	AAAAAAGGCC		1
PI231121		AA	AA	AA	GG	CC	3	breeding	Guatemala	II-2809-1C1XMX81X0	4	58.3333	AAAAAAGGCC		1
PI185372		AA	AA	AA	GG	CC	3	cultivar	Tunisia	MAHON73|PI185372	4	53.3333	AAAAAAGGCC		1
PI231119		AA	AA	AA	GG	CC	3	breeding	Guatemala	II-2809-1C1XMX35X5X	4	50	AAAAAAGGCC		1
PI231120		AA	AA	AA	GG	CC	3	breeding	Guatemala	II-2809-1C1XMX45X1X	4	51.6667	AAAAAAGGCC		1
PI131268		AA	AA	AA	GG	CC	3	breeding	Australia	C10909	4	58.3333	AAAAAAGGCC		1
PI184575		AA	AA	AA	GG	CC	3	cultivar	Australia	AUSSIE	4	60	AAAAAAGGCC		1
PI193048		AA	AA	AA	GG	CC	3	cultivated	Guatemala	CORRIENTE	4	56.6667	AAAAAAGGCC		1
PI534390		AA	AA	AA	GG	CC	3	landrace	Algeria	MG18179	4.16667	56.6667	AAAAAAGGCC		1
PI231118		AA	AA	AA	GG	CC	3	breeding	Guatemala	II-2809-1C1XMX10X(405)X	4.16667	53.3333	AAAAAAGGCC		1
PI192647		AA	AA	AA	GG	CC	3	cultivar	Argentina	GRANADERO	4.16667	51.6667	AAAAAAGGCC		1
PI191996		AA	AA	AA	GG	CC	3	cultivar	Mozambique	GRANADERO_FS	4.16667	38.5	AAAAAAGGCC		1
PI234239		GG	AA	AA	GG	CC	3	breeding	Zambia	IDAHO1880NR_BB	4.16667	48.3333	GGAAAAGGCC											1		1
PI232792		AA	AA	AA	GG	CC	3	breeding	Peru	13B-55	4.16667	68.3333	AAAAAAGGCC		1
PI56232		AA	AA	AA	GG	CC	3	breeding	Uzbekistan	CI7040	4.16667	55	AAAAAAGGCC		1
PI225485		AA	AA	AA	GG	CC	3	breeding	Uruguay	126-397	4.16667	59.1667	AAAAAAGGCC		1
PI199816		AA	AA	AA	GG	CC	3	cultivar	Peru	MARIACHE50|PI199816	4.16667	66.6667	AAAAAAGGCC		1
CItr12156		AA	AA	AA	GG	CC	3	breeding	Canada	S493	4.16667	63.3333	AAAAAAGGCC		1
PI254824		AA	AA	AA	GG	CC	3	cultivar	Germany	JANETZKIS_JABO	4.33333	53.3333	AAAAAAGGCC		1
PI116329		AA	AA	AA	GG	CC	3	cultivated	Australia	URUGUAY|PI116329	4.33333	48.3333	AAAAAAGGCC		1
PI227197		GG	AA	AA	GG	CC	3	cultivar	South Africa	KOALISIE	4.33333	34.1667	GGAAAAGGCC											1		1
PI104138		AA	AA	AA	GG	CC	3	cultivar	Argentina	KLEIN_TRIUNFO	4.33333	63.3333	AAAAAAGGCC		1
PI172198		AA	AA	AA	GG	CC	3	breeding	Australia	PI172198	4.33333	61.8333	AAAAAAGGCC		1
PI185836		AA	AA	AA	GG	CC	3	cultivar	Brazil	BH3145	4.33333	63.3333	AAAAAAGGCC		1
PI192097		AA	AA	AA	GG	CC	3	cultivated	Mozambique	3511	4.33333	51.6667	AAAAAAGGCC		1
PI315837		AA	AA	AA	GG	CC	3	cultivar	Germany	OPAL	4.5	45	AAAAAAGGCC		1
PI294911		AA	AA	AA	GG	CC	3	cultivar	Bulgaria	KARNOBATSKA_RANASREIKA	4.5	51.6667	AAAAAAGGCC		1
PI192048		AA	AA	AA	GG	CC	3	cultivated	Mozambique	3456	4.5	55	AAAAAAGGCC		1
PI192014		AA	AA	AA	GG	CC	3	cultivar	Portugal	SERRANO	4.5	56.6667	AAAAAAGGCC		1
PI534433		AA	AA	AA	GG	CC	3	landrace	United States	MG18222	4.5	40	AAAAAAGGCC		1
PI525280		AA	AA	AA	GG	CC	3	cultivated	Morocco	1127	4.5	75	AAAAAAGGCC		1
PI410899		AA	AA	AA	GG	CC	3	cultivar	Morocco	GLORIA	4.5	51.6667	AAAAAAGGCC		1
PI480478		AA	AA	AA	GG	CC	3	cultivated	Bhutan	R-123|PI480478	4.5	58.3333	AAAAAAGGCC		1
PI479802		AA	AA	AA	GG	CC	3	landrace	Bolivia	MG31277	4.5	53.3333	AAAAAAGGCC		1
CItr17943		AA	AA	AA	GG	CC	3	breeding	United States	MT8192	4.66667	45	AAAAAAGGCC		1
PI131273		AA	AA	AA	GG	CC	3	breeding	Australia	C10444	4.66667	61.6667	AAAAAAGGCC		1
PI387594		AA	AA	AA	GG	CC	3	landrace	Israel	IAR/W/128-5	4.66667	70	AAAAAAGGCC		1
PI157902		AA	GG	AA	GG	CC	3	cultivar	Italy	FLORIO	4.66667	58.3333	AAGGAAGGCC			1
PI117758		AA	AA	AA	GG	CC	3	breeding	Australia	PI117758	4.66667	70	AAAAAAGGCC		1
PI191748		AA	AA	AA	GG	CC	3	breeding	Tunisia	3119	4.66667	70.8333	AAAAAAGGCC		1
PI626571		AA	AA	AA	GG	CC	3	landrace	United States	IWA8614325	4.66667	61.8333	AAAAAAGGCC		1
PI184611		AA	AA	AA	GG	CC	3	breeding	Portugal	3245	4.66667	58.3333	AAAAAAGGCC		1
PI113916		GG	AA	GG	TT	AA	3	cultivar	Australia	CURRAWA	4.83333	52.5	GGAAGGTTAA	1
PI351874		AA	AA	AA	GG	CC	3	cultivated	Burundi	145-7	4.83333	60	AAAAAAGGCC		1
PI525326		AA	AA	AA	GG	CC	3	cultivated	Morocco	1359	4.83333	66.6667	AAAAAAGGCC		1
CItr8429		AA	AA	AA	GG	CC	3	cultivated	Mexico	ROJO_BARBON	4.83333	56.6667	AAAAAAGGCC		1
PI192557		AA	AA	AA	GG	CC	3	cultivated	Portugal	H_N_B_C13739	5	70	AAAAAAGGCC		1
PI480480		AA	AA	AA	GG	CC	3	cultivated	Zimbabwe	R-124	5	58.3333	AAAAAAGGCC		1
PI382162		AA	AA	AA	GG	CC	3	breeding	Germany	16-52-3	5	55	AAAAAAGGCC		1
PI86198		AA	AA	AA	GG	CC	3	cultivar	0	KRASNAYA_OSTISTAYA_NO.65	5.16667	68.3333	AAAAAAGGCC		1
PI383391		AA	AA	AA	GG	CC	3	cultivar	Sweden	JANUS	5.16667	51.6667	AAAAAAGGCC		1
PI191882		AA	GG	AA	GG	CC	3	cultivated	Argentina	BXRA8_10142	5.16667	65	AAGGAAGGCC			1
PI192169		AA	AA	AA	GG	CC	3	landrace	Portugal	PRECOCE|PI192169	5.16667	60	AAAAAAGGCC		1
PI345693		AA	AA	AA	GG	CC	3	cultivar	Zimbabwe	MINSKAJA	5.16667	61.6667	AAAAAAGGCC		1
PI234238		AA	AA	AA	GG	CC	3	breeding	Zambia	IDAHO1880NR_BA	5.16667	65	AAAAAAGGCC		1
PI351241		AA	AA	AA	GG	CC	3	breeding	Kenya	DP1(31)01	5.16667	73.3333	AAAAAAGGCC		1
PI225389		AA	AA	AA	GG	CC	3	breeding	Uruguay	28-171	5.16667	70.8333	AAAAAAGGCC		1
PI225494		AA	AA	AA	GG	CC	3	breeding	Uruguay	135-833	5.16667	70.8333	AAAAAAGGCC		1
PI177172		AA	AA	AA	GG	CC	3	breeding	Kenya	291J.1.I.1	5.16667	64.1667	AAAAAAGGCC		1
PI106202		AA	AA	AA	GG	CC	3	breeding	Australia	G124-15-0	5.16667	67.5	AAAAAAGGCC		1
PI631516		AA	AA	AA	GG	CC	3	breeding	Russian Federation	ARS95_453	5.33333	70	AAAAAAGGCC		1
PI184634		AA	AA	AA	GG	CC	3	cultivar	Germany	HEINES_KOLBEN	5.33333	50.8333	AAAAAAGGCC		1
PI185355		AA	AA	AA	GG	CC	3	cultivated	Brazil	TIMOR|PI185355	5.33333	73.3333	AAAAAAGGCC		1
PI126822		AA	AA	AA	GG	CC	3	breeding	Kenya	KENYA_CROSSBRED	5.33333	63.3333	AAAAAAGGCC		1
PI192191		AA	AA	AA	GG	CC	3	cultivated	Mozambique	BARROTA	5.5	63.3333	AAAAAAGGCC		1
PI225458		AA	AA	AA	GG	CC	3	breeding	Uruguay	99-2552	5.5	73.3333	AAAAAAGGCC		1
PI130645		AA	AA	AA	GG	CC	3	breeding	Australia	81003	5.5	76.6667	AAAAAAGGCC		1
PI412981		AA	AA	AA	GG	CC	3	cultivated	South Africa	NIEKERKS	5.6	64	AAAAAAGGCC		1
PI631527		AA	AA	AA	GG	CC	3	breeding	Russian Federation	ARS95_468	5.66667	68.3333	AAAAAAGGCC		1
PI225499		AA	AA	AA	GG	CC	3	breeding	Uruguay	141-907	5.66667	75.8333	AAAAAAGGCC		1
PI577755		AA	AA	AA	GG	CC	3	landrace	Mexico	MG4471	5.66667	66.6667	AAAAAAGGCC		1
PI191772		AA	AA	AA	GG	CC	3	cultivated	Portugal	H_N_ROD6_13751	5.66667	83.3333	AAAAAAGGCC		1
PI254132		AA	AA	AA	GG	CC	3	breeding	Kenya	604.L.1.B.4	5.66667	78.3333	AAAAAAGGCC		1
CItr15478		AA	AA	AA	GG	CC	3	landrace	Tunisia	ARBI	5.83333	65	AAAAAAGGCC		1
PI297017		AA	AA	AA	GG	CC	3	breeding	Kenya	PI297017	6	73.3333	AAAAAAGGCC		1
PI413000		AA	AA	AA	GG	CC	3	cultivar	Bolivia	UNIE31	6	65	AAAAAAGGCC		1
PI525310		AA	AA	AA	GG	CC	3	cultivated	Morocco	1229	6	63.3333	AAAAAAGGCC		1
PI225412		AA	AA	AA	GG	CC	3	breeding	Uruguay	51-491	6	74.1667	AAAAAAGGCC		1
CItr12691		AA	AA	AA	GG	CC	3	cultivar	United States	POSO48	6	85	AAAAAAGGCC		1
PI534313		AA	AA	AA	GG	CC	3	landrace	Algeria	MG07795	6	60	AAAAAAGGCC		1
PI469002		AA	GG	AA	GG	CC	3	landrace	Greece	MG27056	6	76.6667	AAGGAAGGCC			1
PI270045		AA	AA	AA	GG	CC	3	cultivated	Pakistan	DIRK	6	83.3333	AAAAAAGGCC		1
PI163571		AA	AA	AA	GG	CC	3	cultivated	Guatemala	1017	6	75	AAAAAAGGCC		1
PI371825		AA	AA	AA	GG	CC	3	cultivar	Tajikistan	GLAIVE	6	75	AAAAAAGGCC		1
PI117757		AA	AA	AA	GG	CC	3	breeding	Australia	3085	6.16667	88.3333	AAAAAAGGCC		1
PI525282		AA	AA	AA	GG	CC	3	cultivated	Morocco	1130	6.16667	73.3333	AAAAAAGGCC		1
PI231115		AA	AA	AA	GG	CC	3	breeding	Guatemala	II-2734-2C(1-2)X2T	6.16667	70	AAAAAAGGCC		1
PI168733		AA	AA	AA	GG	CC	3	cultivar	Argentina	38M.A.|PI168733	6.16667	80	AAAAAAGGCC		1
PI192001		GG	AA	GG	TT	CC	3	landrace	Angola	CANA_ROXA	6.33333	86.6667	GGAAGGTTCC				1
PI193937		AA	AA	AA	GG	CC	3	breeding	0	INTER-GENERIC	6.5	75	AAAAAAGGCC		1
PI323607		AA	AA	AA	GG	CC	3	breeding	Australia	PI323607	6.5	80	AAAAAAGGCC		1
PI225482		AA	AA	AA	GG	CC	3	breeding	Uruguay	123-364	6.5	79.1667	AAAAAAGGCC		1
PI225470		AA	AA	AA	GG	CC	3	breeding	Uruguay	111-172	6.5	71.6667	AAAAAAGGCC		1
CItr8432		AA	AA	AA	GG	CC	3	cultivated	Mexico	AUSTRALIAN_WHITE	6.5	73.3333	AAAAAAGGCC		1
CItr12171		AA	AA	AA	GG	CC	3	breeding	Canada	S700	6.5	70	AAAAAAGGCC		1
PI574350		AA	AA	AA	GG	CC	3	cultivated	United States	15067	6.66667	78.3333	AAAAAAGGCC		1
PI534297		AA	AA	AA	GG	CC	3	landrace	Algeria	MG07759	6.66667	80	AAAAAAGGCC		1
PI225500		AA	AA	AA	GG	CC	3	breeding	Uruguay	142-929	6.66667	80.8333	AAAAAAGGCC		1
PI94562		AA	AA	AA	GG	CC	3	cultivated	0	PI94562	6.66667	80	AAAAAAGGCC		1
PI191977		AA	AA	AA	GG	CC	3	cultivated	Portugal	ACORES	6.66667	70	AAAAAAGGCC		1
PI330959		AA	AA	AA	GG	CC	3	cultivar	Australia	RAVEN	6.75	82.5	AAAAAAGGCC		1
PI278220		AA	AA	AA	GG	CC	3	cultivated	Austria	BROOK3	6.83333	94.1667	AAAAAAGGCC		1
PI469072		AA	AA	AA	GG	CC	3	landrace	Greece	MG27959	6.83333	80	AAAAAAGGCC		1
PI574320		AA	AA	AA	GG	CC	3	breeding	Tunisia	KM780-92	6.83333	82.5	AAAAAAGGCC		1
PI185110		AA	AA	AA	GG	CC	3	cultivated	Guatemala	PI185110	6.83333	71.6667	AAAAAAGGCC		1
PI577770		AA	AA	AA	GG	CC	3	landrace	Mexico	MG17983	6.83333	81.6667	AAAAAAGGCC		1
PI337147		AA	AA	AA	GG	CC	3	cultivar	United Kingdom	MAGNIF96	7	86.6667	AAAAAAGGCC		1
PI186041		AA	AA	AA	GG	CC	3	breeding	Mexico	II-1443-2C-2C-7C	7	87.5	AAAAAAGGCC		1
PI468980		AA	GG	AA	GG	CC	3	landrace	Greece	MG27028	7	75	AAGGAAGGCC			1
PI469093		AA	GG	AA	GG	CC	3	landrace	Pakistan	MG27981	7	75.8333	AAGGAAGGCC			1
PI534372		AA	AA	AA	GG	CC	3	landrace	Algeria	MG18160	7.16667	88.3333	AAAAAAGGCC		1
PI534448		AA	AA	AA	GG	CC	3	landrace	Portugal	MG18237	7.25	75	AAAAAAGGCC		1
PI130647		AA	AA	AA	GG	CC	3	breeding	Australia	81005	7.33333	90.8333	AAAAAAGGCC		1
PI186034		AA	AA	AA	GG	CC	3	breeding	Mexico	II-1442-4C-1C-12C	7.33333	87.5	AAAAAAGGCC		1
PI283821		AA	AA	AA	GG	CC	3	cultivar	Australia	KINGS_RED	7.5	91.6667	AAAAAAGGCC		1
PI184846		AA	AA	AA	GG	CC	3	cultivated	Guatemala	CRIOLLO|PI184846	7.5	83.3333	AAAAAAGGCC		1
PI235221		AA	AA	AA	GG	CC	3	breeding	Japan	HIMEKEI_NO.428-1	7.66667	83.3333	AAAAAAGGCC		1
PI186033		AA	AA	AA	GG	CC	3	breeding	Mexico	II-1442-4C-1C-11C	7.66667	87.5	AAAAAAGGCC		1
PI168789		AA	AA	AA	GG	CC	3	cultivated	Peru	RESCOTE	7.83333	88.3333	AAAAAAGGCC		1
PI241599		AA	AA	AA	GG	CC	3	cultivar	Taiwan	TAICHUNG_NO.32|PI241599	7.83333	88.3333	AAAAAAGGCC		1
PI478500		AA	AA	AA	GG	CC	3	landrace	South Africa	R-138	8	81.6667	AAAAAAGGCC		1
PI225378		AA	AA	AA	GG	CC	3	breeding	Uruguay	17-99	8	94.1667	AAAAAAGGCC		1
PI134348		AA	AA	AA	GG	CC	3	breeding	Australia	AD21/1-3-5	8.16667	93.3333	AAAAAAGGCC		1
PI631524		AA	AA	AA	GG	CC	3	breeding	Kazakhstan	ARS95_463	8.5	88.3333	AAAAAAGGCC		1
PI42407		AA	AA	AA	GG	CC	3	cultivated	Egypt	SIBIES_KOREN	8.5	88.3333	AAAAAAGGCC		1
PI278213		AA	AA	AA	GG	CC	3	landrace	Egypt	SINAI1	8.66667	96.6667	AAAAAAGGCC		1
PI131401		AA	AA	AA	GG	CC	3	breeding	Australia	0-27-5-0	8.66667	93.3333	AAAAAAGGCC		1
PI153786		AA	AA	AA	GG	CC	3	cultivar	Brazil	VEADEIROS	8.83333	98.3333	AAAAAAGGCC		1
PI192632		GG	GG	AA	TT	CC	4A	cultivated	Angola	JACTO	1.5	12	GGGGAATTCC					1
PI351852		AA	AA	AA	GG	CC	4A	cultivar	Burundi	ERYTHROSPERMUM37	1.5	10	AAAAAAGGCC		1
PI481719		AA	AA	AA	GG	CC	4A	landrace	Mali	PI481719	1.66667	12.5	AAAAAAGGCC		1
PI347169		AA	AA	AA	GG	CC	4A	landrace	Afghanistan	TIRMAI	2	41.6667	AAAAAAGGCC		1
PI406487		AA	AA	AA	GG	CC	4A	landrace	Tunisia	PI406487	2.16667	21.6667	AAAAAAGGCC		1
CItr15397		AA	AA	AA	GG	CC	4A	cultivated	Lebanon	KHOSTI	2.33333	22.6667	AAAAAAGGCC		1
CItr15136		AA	AA	AA	GG	AA	4A	breeding	Sudan	AMERICAN378|CITR15136	2.33333	22.5	AAAAAAGGAA										1
PI630982		GG	AA	AA	GG	CC	4A	breeding	Kazakhstan	93-11-2-3-2	2.33333	20.8333	GGAAAAGGCC											1		1
CItr15212		AA	GG	AA	GG	CC	4A	cultivated	Jordan	DEIR_ALLA	2.66667	23.3333	AAGGAAGGCC			1
PI372128		AA	AA	AA	GG	CC	4A	cultivar	Tajikistan	SURHAK5688	2.83333	40	AAAAAAGGCC		1
PI347196		AA	AA	AA	GG	CC	4A	landrace	Japan	KALABUDUNDAK	2.83333	35	AAAAAAGGCC		1
PI384411		AA	AA	AA	GG	CC	4A	cultivated	Ethiopia	WURNO12	2.83333	31.6667	AAAAAAGGCC		1
PI37602		GG	AA	AA	GG	CC	4A	cultivar	Netherlands	IMPERIAAL	3.16667	53.3333	GGAAAAGGCC											1		1
PI572630		AA	AA	AA	GG	CC	4A	cultivar	Syria	KAZAHSTANSKAJA4	3.33333	38.3333	AAAAAAGGCC		1
CItr15088		AA	AA	AA	GG	CC	4A	genetic stock	Canada	SR13	3.33333	63.3333	AAAAAAGGCC		1
PI211102		AA	AA	AA	GG	CC	4A	landrace	Afghanistan	12794	3.5	51.6667	AAAAAAGGCC		1
PI68281		GG	AA	AA	GG	CC	4A	cultivated	Ukraine	PI68281	3.66667	73.3333	GGAAAAGGCC											1		1
PI347171		AA	AA	AA	GG	CC	4A	landrace	Afghanistan	FAO26.430	3.66667	43.3333	AAAAAAGGCC		1
PI429699		AA	AA	AA	GG	NN	4A	landrace	Russian Federation	NW96A	4	43.3333	AAAAAAGGNN
PI210871		GG	AA	AA	GG	CC	4A	breeding	Brazil	4219-50	4	65	GGAAAAGGCC											1		1
PI245394		AA	AA	AA	GG	CC	4A	landrace	Afghanistan	3064	4.16667	65	AAAAAAGGCC		1
PI626549		AA	AA	AA	GG	CC	4A	landrace	United States	IWA8614276	4.16667	65	AAAAAAGGCC		1
PI214390		AA	AA	AA	GG	CC	4A	cultivar	Brazil	COLONIAS|PI214390	4.5	48.3333	AAAAAAGGCC		1
PI189737		GG	GG	AA	TT	CC	4A	cultivar	Japan	NORIN96	4.5	55.8333	GGGGAATTCC					1
PI372150		AA	AA	AA	GG	CC	4A	cultivar	Mali	FERRUGINEUM67	4.66667	61.6667	AAAAAAGGCC		1
PI83733		AA	AA	AA	GG	CC	4A	cultivar	0	TISZAGYONGYE_NO.164	4.66667	61.6667	AAAAAAGGCC		1
PI623828		AA	AA	AA	GG	CC	4A	landrace	Iran	IWA8607194	4.66667	63.3333	AAAAAAGGCC		1
PI372134		AA	AA	AA	GG	CC	4A	cultivar	Ukraine	KRASNAJA_ZVEZDA|PI372134	4.83333	58.3333	AAAAAAGGCC		1
PI641754		GG	AA	AA	GG	CC	4A	breeding	Azerbaijan	SSL67-68	5	55	GGAAAAGGCC											1		1
PI625571		AA	AA	AA	GG	CC	4A	landrace	United States	IWA8611725	5	60	AAAAAAGGCC		1
PI624883		AA	AA	AA	GG	CC	4A	landrace	Iran	IWA8609067	5	75	AAAAAAGGCC		1
PI267141		AA	AA	AA	GG	CC	4A	cultivar	Kazakhstan	KAZAKHISTANSKAJA126	5.16667	75	AAAAAAGGCC		1
PI502627		AA	AA	AA	GG	CC	4A	cultivar	Israel	RED_STAR	5.16667	60	AAAAAAGGCC		1
PI294970		AA	AA	AA	GG	CC	4A	cultivar	Kazakhstan	KRASNAJA_ZVEZDA|PI294970	5.33333	73.3333	AAAAAAGGCC		1
PI243679		AA	AA	AA	GG	CC	4A	landrace	Iran	5401	5.33333	63.3333	AAAAAAGGCC		1
PI410630		GG	AA	AA	TT	CC	4A	landrace	Spain	W79	5.33333	61.6667	GGAAAATTCC
PI624945		AA	AA	AA	GG	CC	4A	landrace	Iran	IWA8609207	5.5	66.6667	AAAAAAGGCC		1
PI626149		AA	GG	AA	GG	CC	4A	landrace	United States	IWA8613301	5.66667	80	AAGGAAGGCC			1
PI372127		AA	AA	AA	GG	CC	4A	cultivar	Tajikistan	IRODY1006	6	70	AAAAAAGGCC		1
PI462111		AA	AA	AA	GG	CC	4A	cultivated	Greece	PI462111	6	88.3333	AAAAAAGGCC		1
PI630979		AA	GG	AA	GG	CC	4A	breeding	United States	93-11-14-2-2	6.16667	73.3333	AAGGAAGGCC			1
PI178755		AA	AA	AA	GG	CC	4A	landrace	Iraq	HUSAINIYA	6.2	76	AAAAAAGGCC		1
PI184631		AA	AA	AA	GG	CC	4A	cultivated	Russian Federation	WEBSTER	6.33333	75	AAAAAAGGCC		1
PI623452		AA	AA	AA	GG	CC	4A	landrace	Iran	IWA8604895	6.33333	80	AAAAAAGGCC		1
PI624979		AA	AA	AA	GG	CC	4A	landrace	Iran	IWA8609318	6.33333	81.6667	AAAAAAGGCC		1
PI625317		AA	AA	AA	GG	CC	4A	landrace	Iran	IWA8610797	6.33333	86.6667	AAAAAAGGCC		1
PI447384		AA	AA	AA	GG	CC	4A	cultivar	Spain	XIN_CHUN_NO.1	6.5	83.3333	AAAAAAGGCC		1
PI623352		AA	AA	AA	GG	CC	4A	landrace	Iran	IWA8603039	6.66667	89.1667	AAAAAAGGCC		1
PI572794		AA	AA	AA	GG	CC	4A	landrace	Saudi Arabia	86PK1288-001.03	6.66667	75.8333	AAAAAAGGCC		1
PI625250		AA	AA	AA	GG	CC	4A	landrace	Iran	IWA8610514	6.66667	88.3333	AAAAAAGGCC		1
PI278638		AA	AA	AA	GG	CC	4A	cultivated	Kazakhstan	FEHORRI25031KAZAK	6.83333	73.3333	AAAAAAGGCC		1
PI624636		AA	GG	AA	GG	CC	4A	landrace	Iran	IWA8608719	7	91.6667	AAGGAAGGCC			1
PI262620		AA	AA	AA	TT	CC	4A	landrace	Kyrgyzstan	AK_BUGDAI	7	75	AAAAAATTCC												1
PI202672		AA	AA	AA	GG	CC	4A	breeding	Finland	PI202672	7	81.6667	AAAAAAGGCC		1
PI624406		AA	AA	AA	GG	CC	4A	landrace	Iran	IWA8608302	7.16667	80	AAAAAAGGCC		1
PI223185		GG	AA	AA	GG	CC	4A	breeding	Ecuador	ATACATZO_NO.1	7.16667	76.6667	GGAAAAGGCC											1		1
PI155264		GG	GG	AA	TT	CC	4A	cultivar	Japan	NORIN16	7.16667	75	GGGGAATTCC					1
PI155272		AA	GG	AA	GG	CC	4A	cultivar	Japan	NORIN52	7.33333	81.6667	AAGGAAGGCC			1
PI624156		AA	GG	AA	GG	CC	4A	landrace	Iran	IWA8607793	7.5	93.3333	AAGGAAGGCC			1
PI624023		AA	GG	AA	GG	CC	4A	landrace	Iran	IWA8607570	7.5	93.3333	AAGGAAGGCC			1
PI623426		AA	AA	AA	GG	CC	4A	landrace	Iran	IWA8604316	7.66667	93.3333	AAAAAAGGCC		1
PI625778		AA	GG	AA	GG	CC	4A	landrace	South Africa	IWA8612362	7.66667	91.6667	AAGGAAGGCC			1
PI278741		AA	AA	AA	GG	CC	4A	cultivar	Taiwan	TAICHUNG_NO.23|PI278741	7.66667	87.5	AAAAAAGGCC		1
PI411132		GG	AA	AA	GG	CC	4A	cultivar	South Africa	GOGATSU_KOMUGI	7.83333	91.6667	GGAAAAGGCC											1		1
PI623820		AA	AA	AA	GG	CC	4A	landrace	Iran	IWA8607143	7.83333	86.6667	AAAAAAGGCC		1
PI623968		AA	AA	AA	GG	CC	4A	landrace	Iran	IWA8607462	8	93.3333	AAAAAAGGCC		1
PI278740		GG	GG	AA	TT	CC	4A	cultivar	Taiwan	TAICHUNG_NO.2|PI278740	8	92.5	GGGGAATTCC					1
PI347732		AA	AA	AA	GG	CC	4A	cultivar	Switzerland	AF18	8	84	AAAAAAGGCC		1
PI625556		AA	AA	AA	GG	CC	4A	landrace	Canada	IWA8611685	8.16667	94.1667	AAAAAAGGCC		1
PI626280		AA	GG	AA	GG	CC	4A	landrace	United States	IWA8613502	8.16667	96.6667	AAGGAAGGCC			1
PI624480		AA	AA	AA	GG	CC	4A	landrace	Iran	IWA8608425	8.16667	95	AAAAAAGGCC		1
PI625471		AA	GG	AA	GG	CC	4A	landrace	Iran	IWA8611326	8.33333	90	AAGGAAGGCC			1
PI278742		AA	AA	AA	TT	CC	4A	cultivar	Taiwan	TAICHUNG_NO.29|PI278742	8.33333	90.8333	AAAAAATTCC												1
PI241596		AA	AA	AA	GG	CC	4A	cultivar	Taiwan	TAICHUNG_NO.23|PI241596	8.33333	98.3333	AAAAAAGGCC		1
PI270044		AA	AA	AA	GG	CC	4A	cultivated	Pakistan	C591	8.5	96.6667	AAAAAAGGCC		1
PI532258		AA	AA	AA	GG	CC	4A	cultivated	Oman	HAMIRA|PI532258	8.5	93.3333	AAAAAAGGCC		1
PI384352		AA	AA	AA	GG	CC	4A	cultivated	Nigeria	DIKWA7	8.6	96	AAAAAAGGCC		1
PI94554		GG	AA	AA	TT	CC	4A	cultivated	0	PI94554	8.66667	98.3333	GGAAAATTCC
PI175518		GG	AA	AA	TT	AA	4A	cultivar	Finland	VARMA|PI175518	8.66667	95	GGAAAATTAA
PI241597		AA	AA	AA	GG	CC	4A	cultivar	Taiwan	TAICHUNG_NO.29|PI241597	8.66667	98.3333	AAAAAAGGCC		1
PI261822		AA	AA	AA	GG	CC	4A	cultivated	Saudi Arabia	GERBYA	8.83333	99.1667	AAAAAAGGCC		1
PI366923		AA	AA	AA	GG	CC	4A	landrace	South Africa	1196	8.83333	98.3333	AAAAAAGGCC		1
PI155269		AA	GG	AA	GG	CC	4A	cultivar	Japan	NORIN36|PI155269	8.83333	91.6667	AAGGAAGGCC			1
PI427285		GG	AA	AA	GG	CC	4A	cultivar	France	SAKIGAKE_KOMUGI	8.83333	90	GGAAAAGGCC											1		1
PI490399		AA	AA	AA	GG	CC	4A	cultivated	Zambia	ALHAMA|PI490399	9	100	AAAAAAGGCC		1
PI542661		AA	AA	AA	GG	CC	4A	cultivated	Kazakhstan	BOURBA	9	100	AAAAAAGGCC		1
PI343716		AA	AA	AA	GG	CC	4A	cultivated	Germany	PI343716	9	100	AAAAAAGGCC		1
PI532263		AA	AA	AA	GG	CC	4A	cultivated	Ethiopia	MUSANE|PI532263	9	98.3333	AAAAAAGGCC		1
PI532260		AA	AA	AA	GG	CC	4A	cultivated	United States	KULE|PI532260	9	100	AAAAAAGGCC		1
PI532255		AA	AA	AA	GG	CC	4A	cultivated	Oman	MUFSEGHA	9	100	AAAAAAGGCC		1
PI572822		AA	AA	AA	GG	CC	4A	landrace	Saudi Arabia	86PK1311-001.02	9	96.6667	AAAAAAGGCC		1
PI94341		AA	AA	AA	GG	CC	4B	landrace	0	PI94341	1.33333	7.66667	AAAAAAGGCC		1
PI51685		AA	AA	AA	GG	CC	4B	cultivar	Canada	CONCURRENT	1.5	9.16667	AAAAAAGGCC		1
PI625671		AA	AA	AA	GG	CC	4B	landrace	United States	IWA8612066	1.5	5.5	AAAAAAGGCC		1
CItr12345		AA	AA	AA	GG	CC	4B	cultivated	Egypt	RED_EGYPTIAN|CITR12345	1.5	18.3333	AAAAAAGGCC		1
PI165180		AA	AA	AA	GG	CC	4B	landrace	Turkey	AKYARNAZ	1.83333	10.5	AAAAAAGGCC		1
PI388082		GG	AA	GG	TT	AA	4B	landrace	Pakistan	FAO33.218	2.16667	20.1667	GGAAGGTTAA	1
PI499971		AA	AA	AA	GG	CC	4B	cultivated	Israel	KU1806	2.5	31.8333	AAAAAAGGCC		1
PI178011		AA	AA	AA	GG	CC	4B	breeding	Turkey	176/6	2.5	22.5	AAAAAAGGCC		1
PI352251		AA	AA	AA	GG	CC	4B	breeding	Switzerland	T-2842	2.5	31.8333	AAAAAAGGCC		1
PI321889		AA	AA	AA	GG	CC	4B	landrace	Turkey	B-858	2.66667	36.6667	AAAAAAGGCC		1
PI175517		AA	AA	AA	GG	CC	4B	cultivar	Finland	SAMPO|PI175517	2.66667	48.3333	AAAAAAGGCC		1
PI625253		AA	AA	AA	GG	CC	4B	landrace	Iran	IWA8610524	2.83333	61.6667	AAAAAAGGCC		1
PI182751		AA	AA	AA	GG	CC	4B	landrace	Turkey	10446	2.83333	50	AAAAAAGGCC		1
PI532891		AA	AA	AA	GG	CC	4B	breeding	Tunisia	M82-3419	3	32.5	AAAAAAGGCC		1
PI623524		AA	AA	AA	GG	CC	4B	landrace	Iran	IWA8606232	3.16667	43.3333	AAAAAAGGCC		1
PI574348		AA	AA	AA	GG	CC	4B	cultivated	Algeria	15040	3.16667	53.3333	AAAAAAGGCC		1
PI499967		AA	AA	AA	GG	CC	4B	cultivated	Uzbekistan	KU1630	3.33333	50	AAAAAAGGCC		1
PI624666		AA	AA	AA	GG	CC	4B	landrace	Iran	IWA8608771	3.33333	65	AAAAAAGGCC		1
PI624897		AA	AA	AA	GG	CC	4B	landrace	Iran	IWA8609091	3.5	70	AAAAAAGGCC		1
PI624631		AA	AA	AA	GG	CC	4B	landrace	Iran	IWA8608710	3.83333	50	AAAAAAGGCC		1
PI574347		AA	AA	AA	GG	CC	4B	cultivated	Algeria	15039	3.83333	46.6667	AAAAAAGGCC		1
PI111244		AA	AA	AA	GG	CC	4B	landrace	Turkey	EDIRNE	3.83333	52.5	AAAAAAGGCC		1
PI624901		AA	AA	AA	GG	CC	4B	landrace	Iran	IWA8609095	3.83333	56.6667	AAAAAAGGCC		1
PI624182		AA	AA	AA	GG	CC	4B	landrace	Iran	IWA8607847	3.83333	53.6667	AAAAAAGGCC		1
PI623758		AA	AA	AA	GG	CC	4B	landrace	Iran	IWA8606892	4	67.5	AAAAAAGGCC		1
PI73329		AA	AA	AA	GG	CC	4B	landrace	Mongolia	KARMIR	4	60	AAAAAAGGCC		1
PI192071		AA	AA	AA	GG	CC	4B	cultivated	Germany	ROEMER|PI192071	4	60	AAAAAAGGCC		1
PI625297		AA	AA	AA	GG	CC	4B	landrace	Iran	IWA8610665	4	70	AAAAAAGGCC		1
PI624336		AA	AA	AA	GG	CC	4B	landrace	Iran	IWA8608177	4.16667	66.6667	AAAAAAGGCC		1
PI94367		AA	AA	AA	GG	CC	4B	landrace	0	61BP	4.33333	53.3333	AAAAAAGGCC		1
PI178705		AA	AA	AA	GG	CC	4B	breeding	Turkey	175/2	4.33333	61.6667	AAAAAAGGCC		1
PI192208		AA	AA	AA	GG	CC	4B	cultivated	Romania	RUMANIEN|PI192208	4.33333	61.6667	AAAAAAGGCC		1
PI278545		AA	AA	AA	GG	CC	4B	landrace	Syria	ALEPPO28	4.33333	46.6667	AAAAAAGGCC		1
PI623684		AA	AA	AA	GG	CC	4B	landrace	Iran	IWA8606649	4.5	55	AAAAAAGGCC		1
PI145724		AA	AA	AA	GG	CC	4B	landrace	Saudi Arabia	PI145724	4.5	66.6667	AAAAAAGGCC		1
PI410909		AA	AA	AA	GG	CC	4B	landrace	South Africa	BOUDAHAIKA	4.83333	48.3333	AAAAAAGGCC		1
PI182673		AA	AA	AA	GG	CC	4B	landrace	Lebanon	SALAMOUNI	4.83333	61.6667	AAAAAAGGCC		1
PI624306		AA	AA	AA	GG	CC	4B	landrace	Iran	IWA8608076	5	70	AAAAAAGGCC		1
PI624279		AA	AA	AA	GG	CC	4B	landrace	Iran	IWA8608007	5.16667	70	AAAAAAGGCC		1
PI625141		AA	AA	AA	GG	CC	4B	landrace	Iran	IWA8609754	5.33333	76.6667	AAAAAAGGCC		1
PI623585		AA	AA	AA	GG	CC	4B	landrace	Iran	IWA8606331	5.33333	75	AAAAAAGGCC		1
PI574346		AA	AA	AA	GG	CC	4B	cultivated	Algeria	15037	5.33333	71	AAAAAAGGCC		1
PI574344		AA	AA	AA	GG	CC	4B	cultivated	Italy	15023	5.33333	60.8333	AAAAAAGGCC		1
PI624815		AA	AA	AA	GG	CC	4B	landrace	Iran	IWA8608982	5.5	73.3333	AAAAAAGGCC		1
PI166863		AA	AA	AA	GG	CC	4B	landrace	Turkey	KIRMIZI_YAZLIK	5.5	76.6667	AAAAAAGGCC		1
PI155119		AA	AA	AA	GG	CC	4B	cultivar	Russian Federation	CAESIUM111|PI155119	5.66667	73.3333	AAAAAAGGCC		1
PI173488		AA	AA	AA	GG	CC	4B	landrace	Turkey	8328	5.83333	66.6667	AAAAAAGGCC		1
PI167636		AA	AA	AA	GG	CC	4B	landrace	Turkey	AK_SUNTER	6	70.8333	AAAAAAGGCC		1
PI623086		AA	AA	AA	GG	CC	4B	landrace	Iran	IWA8600037	6	85	AAAAAAGGCC		1
PI306529		AA	AA	AA	GG	CC	4B	cultivated	Romania	HARISON_BARBU	6	76.6667	AAAAAAGGCC		1
PI623876		AA	AA	AA	GG	CC	4B	landrace	Iran	IWA8607313	6.16667	86.6667	AAAAAAGGCC		1
PI623756		AA	AA	AA	GG	CC	4B	landrace	Iran	IWA8606889	6.16667	83.3333	AAAAAAGGCC		1
PI623366		AA	AA	AA	GG	CC	4B	landrace	Iran	IWA8603111	6.25	82.5	AAAAAAGGCC		1
PI623487		AA	AA	AA	GG	CC	4B	landrace	Iran	IWA8606101	6.33333	80	AAAAAAGGCC		1
PI624578		AA	AA	AA	GG	CC	4B	landrace	Iran	IWA8608569	6.66667	86.6667	AAAAAAGGCC		1
PI428690		AA	AA	AA	GG	CC	4B	cultivar	Yemen	LEUCURUM3|PI428690	6.66667	81.6667	AAAAAAGGCC		1
PI625200		AA	AA	AA	GG	CC	4B	landrace	Iran	IWA8610374	6.66667	80	AAAAAAGGCC		1
PI45403		AA	AA	AA	GG	CC	4B	cultivated	Yemen	RED_EGYPTIAN|PI45403	7	78.3333	AAAAAAGGCC		1
PI73345		AA	AA	AA	GG	CC	4B	cultivated	Armenia	SPITAKAT	7.16667	75	AAAAAAGGCC		1
PI329234		AA	AA	AA	GG	CC	4B	cultivated	Lebanon	MISHRAGANI	7.16667	78.3333	AAAAAAGGCC		1
PI625116		AA	AA	AA	GG	CC	4B	landrace	Iran	IWA8609679	7.83333	88.3333	AAAAAAGGCC		1
PI623766		AA	AA	AA	GG	CC	4B	landrace	Iran	IWA8606906	8.33333	93.3333	AAAAAAGGCC		1
PI193014		AA	AA	AA	GG	CC	4B	cultivar	South Africa	BONTAAR	8.5	97.5	AAAAAAGGCC		1
PI624215		AA	AA	AA	GG	CC	4B	landrace	Iran	IWA8607897	8.66667	96.6667	AAAAAAGGCC		1
PI624198		AA	AA	AA	GG	CC	4B	landrace	Iran	IWA8607871	8.66667	95	AAAAAAGGCC		1
PI624226		AA	AA	AA	GG	CC	4B	landrace	Iran	IWA8607919	8.66667	95	AAAAAAGGCC		1
PI624190		AA	AA	AA	GG	CC	4B	landrace	Iran	IWA8607856	8.83333	96.6667	AAAAAAGGCC		1
PI624520		AA	AA	AA	GG	CC	4B	landrace	Iran	IWA8608473	9	91.6667	AAAAAAGGCC		1
PI624837		AA	AA	AA	GG	CC	4B	landrace	Iran	IWA8609011	9	100	AAAAAAGGCC		1
PI168480		GG	AA	GG	TT	AA	4C	landrace	India	9361A	0.833333	2.5	GGAAGGTTAA	1
PI164377		GG	AA	GG	TT	AA	4C	landrace	India	8670	1.33333	7.83333	GGAAGGTTAA	1
PI322168		GG	AA	GG	TT	AA	4C	cultivated	India	WC513	1.33333	8.33333	GGAAGGTTAA	1
PI623378		GG	AA	GG	TT	AA	4C	landrace	Iran	IWA8603166	1.33333	7.66667	GGAAGGTTAA	1
PI193159		GG	AA	GG	TT	AA	4C	cultivated	Bolivia	NILTAL	1.33333	15	GGAAGGTTAA	1
PI445696		GG	AA	GG	TT	AA	4C	landrace	Nepal	FAO51.835	1.5	14.1667	GGAAGGTTAA	1
PI322071		GG	AA	GG	TT	AA	4C	cultivated	India	WC414	1.5	3.5	GGAAGGTTAA	1
PI322092		GG	AA	GG	TT	AA	4C	cultivated	India	WC436	1.5	9.16667	GGAAGGTTAA	1
PI220453		GG	AA	GG	TT	AA	4C	breeding	Egypt	LINE1241-379	1.5	14.1667	GGAAGGTTAA	1
PI182077		GG	AA	GG	TT	AA	4C	cultivated	Pakistan	S-1	1.66667	6.83333	GGAAGGTTAA	1
PI388095		GG	AA	GG	TT	AA	4C	landrace	Kazakhstan	FAO33.231	1.66667	12.8333	GGAAGGTTAA	1
PI322114		GG	AA	GG	TT	AA	4C	cultivated	India	WC459	1.66667	15	GGAAGGTTAA	1
PI445694		GG	AA	GG	TT	AA	4C	landrace	Nepal	FAO51.833	1.66667	13.3333	GGAAGGTTAA	1
PI178752		GG	AA	GG	TT	AA	4C	landrace	Iraq	HAMRA|PI178752	1.66667	14.1667	GGAAGGTTAA	1
PI388090		GG	AA	GG	TT	AA	4C	landrace	Pakistan	FAO33.226	1.83333	17.5	GGAAGGTTAA	1
PI445754		GG	AA	GG	TT	AA	4C	landrace	China	DOTIL	1.83333	12.8333	GGAAGGTTAA	1
PI322118		GG	AA	GG	TT	AA	4C	cultivated	India	WC463	1.83333	18.3333	GGAAGGTTAA	1
PI322089		GG	AA	GG	TT	AA	4C	cultivated	India	WC433	1.83333	18.3333	GGAAGGTTAA	1
PI322182		GG	AA	GG	TT	AA	4C	cultivated	India	WC528	1.83333	21.8333	GGAAGGTTAA	1
PI283148		GG	AA	AA	GG	AA	4C	cultivar	Jordan	PI283148	2	19.1667	GGAAAAGGAA									1
PI193384		GG	AA	GG	TT	AA	4C	landrace	Pakistan	PI193384	2	17.8333	GGAAGGTTAA	1
PI182094		GG	AA	GG	TT	AA	4C	cultivated	Pakistan	S-20	2	17.8333	GGAAGGTTAA	1
PI322208		GG	AA	GG	TT	AA	4C	cultivated	India	WC555	2.16667	5.83333	GGAAGGTTAA	1
PI322199		GG	AA	GG	TT	AA	4C	cultivated	India	WC545	2.16667	20.5	GGAAGGTTAA	1
PI388066		AA	AA	AA	GG	CC	4C	landrace	Pakistan	FAO33.202	2.16667	23.3333	AAAAAAGGCC		1
PI384384		GG	AA	GG	TT	AA	4C	cultivated	Nigeria	DIKWA39	2.33333	22.5	GGAAGGTTAA	1
PI70695		GG	AA	GG	TT	AA	4C	landrace	Armenia	PI70695	2.33333	25.1667	GGAAGGTTAA	1
PI445778		GG	AA	GG	TT	AA	4C	landrace	China	FAO51.826	2.33333	11.8333	GGAAGGTTAA	1
PI168796		GG	AA	GG	TT	AA	4C	cultivated	Italy	MENTANA|PI168796	2.5	22	GGAAGGTTAA	1
PI185375		GG	AA	AA	GG	AA	4C	cultivar	India	PUSA100	2.5	30.8333	GGAAAAGGAA									1
PI422280		GG	AA	GG	TT	AA	4C	cultivar	Egypt	HI385	2.83333	16	GGAAGGTTAA	1
PI176325		GG	AA	GG	TT	AA	4C	landrace	India	10056	2.83333	24.3333	GGAAGGTTAA	1
PI322226		GG	AA	GG	TT	AA	4C	cultivated	India	WC1073B	3	24.1667	GGAAGGTTAA	1
CItr8440		GG	AA	GG	TT	AA	4C	cultivated	Argentina	PERUANO	3.5	45	GGAAGGTTAA	1
PI384374		AA	AA	AA	GG	AA	4C	cultivated	Nigeria	DIKWA29	3.83333	41.6667	AAAAAAGGAA										1
CItr3008		GG	AA	GG	TT	AA	4C	cultivated	South Africa	WOL_KOREN|CITR3008	3.83333	49.5	GGAAGGTTAA	1
PI192646		GG	AA	GG	TT	AA	4C	cultivated	Mozambique	MATOPO	4	45.8333	GGAAGGTTAA	1
PI176225		GG	AA	GG	TT	CC	4C	landrace	India	9544A	4	42.5	GGAAGGTTCC				1
PI192199		GG	AA	GG	TT	AA	4C	cultivated	Mozambique	LALKAZAN	4	46	GGAAGGTTAA	1
PI42396		GG	AA	GG	TT	AA	4C	cultivated	Japan	DEFIANCE	4	45.8333	GGAAGGTTAA	1
CItr15090		GG	AA	GG	TT	AA	4C	cultivated	Canada	HARD_RED_CALCUTTA	5.33333	70	GGAAGGTTAA	1
PI192080		GG	AA	GG	TT	AA	4C	cultivated	Mozambique	REGIONAL_DE_ANGOLA	5.5	83.3333	GGAAGGTTAA	1
PI164518		GG	AA	AA	GG	AA	4C	landrace	India	KANAK|PI164518	8.83333	100	GGAAAAGGAA									1
													COUNT	62	644	76	23	24	1	0	1	4	6	14	3	14
													FREQUENCY	0.0711825	0.73938	0.087256	0.0264064	0.0275545	0.00114811	0	0.00114811	0.00459242	0.00688863	0.0160735	0.00344432	0.0160735
