# Supplementary material for: A Genome-Wide Association Study of Resistance to Stripe Rust (Puccinia striiformis f. sp. tritici) in a Worldwide Collection of Hexaploid Spring Wheat (Triticum aestivum L.)
Source: G3 (Bethesda). 2015 Jan 20;5(3):449–65. doi: 10.1534/g3.114.014563 (PMC4349098; doi:10.1534/g3.114.014563)
Supplement: Supporting Information [file supp_g3.114.014563_FileS4.xlsx]

## Sheet: 1A
A Genome-Wide Association Study of Resistance to Stripe Rust (Puccinia striiformis f. sp. tritici) in a Worldwide Collection of Hexaploid Spring Wheat (Triticum aestivum L.)
Marco Maccaferri*,§1, Junli Zhang*1, Peter BulliϮ1, Zewdie Abate*, Shiaoman Chao**, Dario Cantu***, Eligio Bossolini*, Xianming Chen Ϯ Ϯ , Michael PumphreyϮ, Jorge Dubcovsky*,Ϯ Ϯ Ϯ, 2
* Department of Plant Sciences, University of California, Davis, CA 95616, USA; § Department of Agricultural Sciences (DipSA), University of Bologna, Bologna 40127, Italy; Ϯ Department of Crop and Soil Sciences, Washington State University, Pullman, WA 99164-6420, USA ; Ϯ Ϯ USDA-ARS, Wheat Genetics, Quality Physiology, and Disease Research Unit, and Department of Plant Pathology, Washington State…
Spplemental File S4. Integrated genetic map used to compare locations of Pst resistance genes and QTL detected in previous bi-parental population studies with the 10 QTL-tagging SNPs detected in this GWAS (Figure 6)
Counts	Marker	cM	Relative distance (%)	CENTROMERE
1	IWA2269	0	0			Markers projected before the SNPs at 0 cM in the 9K consensus map were excluded
2	IWA4240	0	0
3	IWA7967	0	0
4	IWA7399	0.358	0.1766
5	IWB3662	0.659	0.325082
6	IWA1773	0.703	0.346787
7	IWA4351	0.703	0.346787
8	IWA6649	0.703	0.346787
9	IWA8622	0.775	0.382304
10	IWB8881	2.329	1.14889
11	IWA3182	2.749	1.35607
12	IWB7603	2.863	1.41231
13	gdm33	3.02	1.48975
14	wPt-6993	3.058	1.5085
15	IWB10536	4.456	2.19813
16	IWB29495	4.456	2.19813
17	IWB31869	4.456	2.19813
18	IWB34801	4.456	2.19813
19	IWB42055	4.456	2.19813
20	IWB57868	4.456	2.19813
21	IWB61980	4.456	2.19813
22	IWB68798	4.456	2.19813
23	IWB70554	4.456	2.19813
24	IWB71565	4.456	2.19813
25	IWB72690	4.456	2.19813
26	IWB72726	4.456	2.19813
27	IWB74011	4.456	2.19813
28	IWB7943	4.456	2.19813
29	IWB12147	4.456	2.19813
30	IWB16714	4.456	2.19813
31	IWB47522	4.456	2.19813
32	IWB6058	4.456	2.19813
33	IWB71109	4.456	2.19813
34	IWB9066	4.456	2.19813
35	IWB525	4.456	2.19813
36	IWB7208	4.456	2.19813
37	IWB7944	4.456	2.19813
38	IWB8777	4.456	2.19813
39	IWB9867	4.456	2.19813
40	wPt-668160	4.87	2.40235
41	wPt-4676	4.904	2.41912
42	wPt-734078	5.107	2.51926
43	IWB61484	5.131	2.5311
44	IWB73334b	5.846	2.88381
45	ksuD14	6.16	3.0387
46	wPt-4811	6.241	3.07866
47	IWB34338	6.317	3.11615
48	IWB72725	6.317	3.11615
49	IWA1375	6.435	3.17436
50	IWB10291	6.435	3.17436
51	IWB11640	6.435	3.17436
52	IWB23712	6.435	3.17436
53	IWB26563	6.435	3.17436
54	IWB31609	6.435	3.17436
55	IWB31610	6.435	3.17436
56	IWB3240	6.435	3.17436
57	IWB33686	6.435	3.17436
58	IWB35002	6.435	3.17436
59	IWB42918	6.435	3.17436
60	IWB46112	6.435	3.17436
61	IWB49352	6.435	3.17436
62	IWB49754	6.435	3.17436
63	IWB54840	6.435	3.17436
64	IWB5766	6.435	3.17436
65	IWB58458	6.435	3.17436
66	IWB61125	6.435	3.17436
67	IWB64096	6.435	3.17436
68	IWB6605	6.435	3.17436
69	IWB73334a	6.435	3.17436
70	IWB74344	6.435	3.17436
71	IWB7460	6.435	3.17436
72	IWB74985	6.435	3.17436
73	kbo-0228	6.435	3.17436
74	wPt-7296	6.435	3.17436
75	IWA1376	6.533	3.2227
76	Opata_4168583_18_PstIMspI_SNP	6.533	3.2227
77	M6_372581_PstIMspI_PA	6.533	3.2227
78	Opata_67931_22_PstIMspI_SNP	6.533	3.2227
79	Opata_26214_PstIMspI_PA	6.533	3.2227
80	M6_588496_PstIMluI_PA	6.533	3.2227
81	Opata_545454_88_PstIMseI_SNP	6.533	3.2227
82	M6_491384_PstIMspI_PA	6.533	3.2227
83	M6_364856_PstIMspI_PA	6.533	3.2227
84	M6_872158_PstIMseI_PA	6.533	3.2227
85	Opata_4341595_82_PstIMseI_SNP	6.533	3.2227
86	Opata_1755164_30_PstIMspI_SNP	6.533	3.2227
87	M6_1477759_PstIMseI_PA	6.533	3.2227
88	M6_3379896_PstIMspI_PA	6.533	3.2227
89	Opata_1648009_PstIMspI_PA	6.533	3.2227
90	M6_943620_PstIMspI_PA	6.533	3.2227
91	M6_1519640_PstIMseI_PA	6.533	3.2227
92	Opata_1460774_3_PstIMspI_SNP	6.533	3.2227
93	M6_646323_PstIMspI_PA	6.533	3.2227
94	M6_3534246_PstIMspI_PA	6.533	3.2227
95	M6_1902641_PstIMspI_PA	6.533	3.2227
96	Opata_687866_PstIMseI_PA	6.533	3.2227
97	M6_3428352_PstIMspI_PA	6.533	3.2227
98	Opata_3519656_48_PstIMspI_SNP	6.533	3.2227
99	M6_813375_PstIMspI_PA	6.533	3.2227
100	M6_3532266_PstIMseI_PA	6.533	3.2227
101	M6_2276272_PstIMspI_PA	6.533	3.2227
102	M6_2023986_PstIMspI_PA	6.533	3.2227
103	Opata_754956_PstIMspI_PA	6.533	3.2227
104	Opata_13204_83_PstIMluI_SNP	6.533	3.2227
105	Opata_47350_PstIMseI_PA	6.533	3.2227
106	Opata_694860_PstIMspI_PA	6.533	3.2227
107	M6_712475_PstIMspI_PA	6.533	3.2227
108	M6_35845_PstIMspI_PA	6.533	3.2227
109	M6_2125176_PstIMspI_PA	6.533	3.2227
110	M6_81480_PstIMseI_PA	6.533	3.2227
111	Opata_3854262_PstIMspI_PA	6.533	3.2227
112	Opata_988251_75_PstIMseI_SNP	6.533	3.2227
113	Opata_131095_11_PstIMspI_SNP	6.533	3.2227
114	Opata_2919494_PstIMspI_PA	6.533	3.2227
115	M6_1351277_PstIMspI_PA	6.533	3.2227
116	Opata_2389820_39_PstIMspI_SNP	6.533	3.2227
117	M6_3438881_PstIMspI_PA	6.533	3.2227
118	M6_3380284_PstIMspI_PA	6.533	3.2227
119	Opata_1260963_PstIMspI_PA	6.533	3.2227
120	Opata_815924_PstIMspI_PA	6.533	3.2227
121	Opata_3125886_PstIMseI_PA	6.533	3.2227
122	M6_795541_PstIMspI_PA	6.533	3.2227
123	M6_89115_PstIMluI_PA	6.533	3.2227
124	Opata_915208_28_PstIMspI_SNP	6.533	3.2227
125	M6_1098636_PstIMspI_PA	6.533	3.2227
126	Opata_2915399_44_PstIMspI_SNP	6.533	3.2227
127	M6_619013_PstIMspI_PA	6.533	3.2227
128	M6_1895199_PstIMseI_PA	6.533	3.2227
129	M6_374539_PstIMseI_PA	6.533	3.2227
130	Opata_135925_74_PstIMseI_SNP	6.533	3.2227
131	M6_1274194_PstIMspI_PA	6.533	3.2227
132	M6_568617_PstIMspI_PA	6.533	3.2227
133	M6_182812_PstIMseI_PA	6.533	3.2227
134	M6_2610938_PstIMseI_PA	6.533	3.2227
135	Opata_131095_16_PstIMspI_SNP	6.533	3.2227
136	M6_3429476_PstIMspI_PA	6.533	3.2227
137	Opata_70125_31_PstIMseI_SNP	6.533	3.2227
138	M6_1210759_PstIMspI_PA	6.533	3.2227
139	M6_282364_PstIMspI_PA	6.533	3.2227
140	M6_1338614_PstIMseI_PA	6.533	3.2227
141	Opata_87737_PstIMspI_PA	6.533	3.2227
142	M6_334551_PstIMspI_PA	6.533	3.2227
143	Opata_600964_89_PstIMseI_SNP	6.533	3.2227
144	M6_139285_PstIMseI_PA	6.533	3.2227
145	Opata_28386_PstIMseI_PA	6.533	3.2227
146	Opata_353153_PstIMseI_PA	6.533	3.2227
147	M6_1090745_PstIMspI_PA	6.533	3.2227
148	M6_1927148_PstIMspI_PA	6.533	3.2227
149	M6_487957_PstIMspI_PA	6.533	3.2227
150	M6_348359_PstIMspI_PA	6.533	3.2227
151	M6_906787_PstIMspI_PA	6.533	3.2227
152	M6_2871628_PstIMspI_PA	6.533	3.2227
153	M6_2696536_PstIMspI_PA	6.533	3.2227
154	M6_314036_PstIMspI_PA	6.533	3.2227
155	M6_1696221_PstIMseI_PA	6.533	3.2227
156	M6_472494_PstIMspI_PA	6.533	3.2227
157	M6_1971275_PstIMseI_PA	6.533	3.2227
158	Opata_2980718_PstIMseI_PA	6.533	3.2227
159	M6_2635986_PstIMspI_PA	6.533	3.2227
160	Opata_403207_70_PstIMspI_SNP	6.533	3.2227
161	M6_1426464_PstIMseI_PA	6.533	3.2227
162	Opata_2670695_27_PstIMspI_SNP	6.533	3.2227
163	Opata_602071_58_PstIMseI_SNP	6.533	3.2227
164	M6_3332075_PstIMspI_PA	6.533	3.2227
165	M6_192706_PstIMseI_PA	6.533	3.2227
166	Opata_443106_PstIMspI_PA	6.533	3.2227
167	M6_3608985_PstIMspI_PA	6.533	3.2227
168	M6_847999_PstIMspI_PA	6.533	3.2227
169	M6_3595696_PstIMspI_PA	6.533	3.2227
170	Opata_816510_PstIMseI_PA	6.533	3.2227
171	Opata_3293474_PstIMspI_PA	6.533	3.2227
172	M6_1010289_PstIMspI_PA	6.533	3.2227
173	M6_2257103_PstIMspI_PA	6.533	3.2227
174	Opata_1557385_PstIMluI_PA	6.533	3.2227
175	Opata_131095_23_PstIMspI_SNP	6.533	3.2227
176	Opata_2513656_PstIMspI_PA	6.533	3.2227
177	M6_394763_PstIMluI_PA	6.533	3.2227
178	Opata_719625_84_PstIMseI_SNP	6.533	3.2227
179	Opata_1509374_PstIMluI_PA	6.533	3.2227
180	Opata_2483977_56_PstIMspI_SNP	6.533	3.2227
181	Opata_1059565_PstIMseI_PA	6.533	3.2227
182	M6_3471473_PstIMseI_PA	6.533	3.2227
183	M6_3560708_PstIMspI_PA	6.533	3.2227
184	M6_1662322_PstIMseI_PA	6.533	3.2227
185	M6_1012731_PstIMspI_PA	6.533	3.2227
186	M6_2823890_PstIMspI_PA	6.533	3.2227
187	Opata_84995_57_PstIMseI_SNP	6.533	3.2227
188	M6_293411_PstIMseI_PA	6.533	3.2227
189	M6_1097749_PstIMspI_PA	6.533	3.2227
190	Opata_1196736_PstIMseI_PA	6.533	3.2227
191	M6_422038_PstIMspI_PA	6.533	3.2227
192	M6_481549_PstIMspI_PA	6.533	3.2227
193	Opata_2742460_28_PstIMspI_SNP	6.533	3.2227
194	M6_1768547_PstIMspI_PA	6.533	3.2227
195	M6_1079252_PstIMspI_PA	6.533	3.2227
196	M6_1249724_PstIMspI_PA	6.533	3.2227
197	M6_1439630_PstIMseI_PA	6.533	3.2227
198	M6_946432_PstIMseI_PA	6.533	3.2227
199	M6_1173205_PstIMspI_PA	6.533	3.2227
200	M6_1275085_PstIMspI_PA	6.533	3.2227
201	M6_2382410_PstIMspI_PA	6.533	3.2227
202	Opata_2454079_PstIMluI_PA	6.533	3.2227
203	Opata_46426_PstIMseI_PA	6.533	3.2227
204	Opata_4442608_PstIMseI_PA	6.533	3.2227
205	M6_415712_PstIMspI_PA	6.533	3.2227
206	M6_3175544_PstIMspI_PA	6.533	3.2227
207	M6_99938_PstIMseI_PA	6.533	3.2227
208	M6_1393277_PstIMspI_PA	6.533	3.2227
209	M6_3188410_PstIMspI_PA	6.533	3.2227
210	Opata_267219_60_PstIMspI_SNP	6.533	3.2227
211	M6_897701_PstIMspI_PA	6.533	3.2227
212	M6_1477502_PstIMspI_PA	6.533	3.2227
213	M6_2575408_PstIMspI_PA	6.533	3.2227
214	Opata_988251_30_PstIMseI_SNP	6.533	3.2227
215	M6_1612768_PstIMseI_PA	6.533	3.2227
216	M6_738564_PstIMseI_PA	6.533	3.2227
217	Opata_543797_PstIMseI_PA	6.533	3.2227
218	Opata_3519656_72_PstIMspI_SNP	6.533	3.2227
219	M6_372269_PstIMseI_PA	6.533	3.2227
220	Opata_879062_PstIMseI_PA	6.533	3.2227
221	Opata_1998851_69_PstIMspI_SNP	6.533	3.2227
222	Opata_300611_PstIMspI_PA	6.533	3.2227
223	Opata_45647_46_PstIMseI_SNP	6.533	3.2227
224	M6_758999_PstIMseI_PA	6.533	3.2227
225	M6_1532151_PstIMspI_PA	6.533	3.2227
226	Opata_3448833_PstIMspI_PA	6.533	3.2227
227	Opata_88617_PstIMluI_PA	6.533	3.2227
228	M6_1459918_PstIMspI_PA	6.533	3.2227
229	M6_1372557_PstIMspI_PA	6.533	3.2227
230	M6_3463328_PstIMspI_PA	6.533	3.2227
231	Opata_2423575_PstIMspI_PA	6.533	3.2227
232	M6_4937_PstIMseI_PA	6.533	3.2227
233	Opata_991512_14_PstIMseI_SNP	6.533	3.2227
234	M6_2271889_PstIMspI_PA	6.533	3.2227
235	M6_3308219_PstIMspI_PA	6.533	3.2227
236	M6_3290994_PstIMseI_PA	6.533	3.2227
237	Opata_403207_60_PstIMspI_SNP	6.533	3.2227
238	Opata_948220_39_PstIMseI_SNP	6.533	3.2227
239	M6_881418_PstIMseI_PA	6.533	3.2227
240	M6_327366_PstIMspI_PA	6.533	3.2227
241	M6_2183365_PstIMspI_PA	6.533	3.2227
242	Opata_562499_52_PstIMseI_SNP	6.533	3.2227
243	Opata_709655_PstIMseI_PA	6.533	3.2227
244	M6_3963121_PstIMseI_PA	6.533	3.2227
245	Opata_2602411_31_PstIMspI_SNP	6.533	3.2227
246	Opata_1890454_PstIMspI_PA	6.533	3.2227
247	M6_2284851_PstIMseI_PA	6.533	3.2227
248	M6_1825472_PstIMseI_PA	6.533	3.2227
249	M6_1877991_PstIMspI_PA	6.533	3.2227
250	Opata_3320904_2_PstIMspI_SNP	6.533	3.2227
251	M6_2758255_PstIMspI_PA	6.533	3.2227
252	Opata_545454_24_PstIMseI_SNP	6.533	3.2227
253	M6_468059_PstIMseI_PA	6.533	3.2227
254	Opata_1613519_PstIMspI_PA	6.533	3.2227
255	M6_1379211_PstIMspI_PA	6.533	3.2227
256	Opata_4168583_3_PstIMspI_SNP	6.533	3.2227
257	Opata_1998851_43_PstIMspI_SNP	6.533	3.2227
258	M6_2443127_PstIMspI_PA	6.533	3.2227
259	M6_3416028_PstIMspI_PA	6.533	3.2227
260	M6_1458332_PstIMspI_PA	6.533	3.2227
261	M6_2427942_PstIMspI_PA	6.533	3.2227
262	Opata_521774_PstIMseI_PA	6.533	3.2227
263	Opata_102105_PstIMseI_PA	6.533	3.2227
264	M6_59444_PstIMseI_PA	6.533	3.2227
265	Opata_3724781_PstIMspI_PA	6.533	3.2227
266	M6_1056645_PstIMspI_PA	6.533	3.2227
267	Opata_119381_PstIMseI_PA	6.533	3.2227
268	M6_720122_PstIMspI_PA	6.533	3.2227
269	M6_842468_PstIMspI_PA	6.533	3.2227
270	M6_1376879_PstIMspI_PA	6.533	3.2227
271	M6_2899182_PstIMspI_PA	6.533	3.2227
272	M6_3410894_PstIMspI_PA	6.533	3.2227
273	Opata_752918_PstIMspI_PA	6.533	3.2227
274	Opata_3591_PstIMspI_PA	6.533	3.2227
275	M6_827602_PstIMspI_PA	6.533	3.2227
276	M6_2775650_PstIMspI_PA	6.533	3.2227
277	Opata_282333_16_PstIMspI_SNP	6.533	3.2227
278	M6_196270_PstIMseI_PA	6.533	3.2227
279	M6_669038_PstIMspI_PA	6.533	3.2227
280	M6_1733086_PstIMluI_PA	6.533	3.2227
281	wPt-664778	6.67	3.29029
282	wPt-666776	6.67	3.29029
283	wPt-671790	6.67	3.29029
284	wPt-741357	6.67	3.29029
285	wPt-3198	6.67	3.29029
286	wPt-9317	6.67	3.29029
287	wPt-666537	6.67	3.29029
288	wPt-669484	6.67	3.29029
289	wPt-730213	6.67	3.29029
290	wPt-730618	6.67	3.29029
291	wPt-732520	6.67	3.29029
292	wPt-733361	6.67	3.29029
293	wPt-734000	6.67	3.29029
294	wPt-743417	6.67	3.29029
295	wPt-744290	6.67	3.29029
296	IWA7559	6.906	3.4067
297	IWB31154	6.906	3.4067
298	IWB55608	6.959	3.43285
299	IWB6476	6.959	3.43285
300	IWB27821	7.965	3.9291
301	IWB64368	7.965	3.9291
302	377889	7.965	3.9291
303	IWB22569	7.965	3.9291
304	IWB24740	7.965	3.9291
305	IWB41913	7.965	3.9291
306	IWB41914	7.965	3.9291
307	IWB47523	7.965	3.9291
308	IWB74214	7.965	3.9291
309	IWB74217	7.965	3.9291
310	IWB74220	7.965	3.9291
311	IWB74222	7.965	3.9291
312	kbo-0287	7.965	3.9291
313	wPt-1167	7.965	3.9291
314	wPt-5876	7.965	3.9291
315	wPt-6709	7.965	3.9291
316	wPt-8770	7.965	3.9291
317	IWB25590	8.128	4.00951
318	IWB50666	8.128	4.00951
319	IWB6234	8.128	4.00951
320	IWA1602	8.201	4.04552
321	IWA6644	8.201	4.04552
322	IWB21832	8.201	4.04552
323	IWB2454	8.201	4.04552
324	IWB25591	8.201	4.04552
325	IWB34707	8.201	4.04552
326	IWB6621	8.201	4.04552
327	IWB9473	8.201	4.04552
328	IWB74213	8.201	4.04552
329	IWB7628	8.201	4.04552
330	IWB9223	8.201	4.04552
331	IWB9222	8.201	4.04552
332	IWA1603	8.201	4.04552
333	IWA4524	8.201	4.04552
334	IWA5065	8.201	4.04552
335	IWB74216	8.201	4.04552
336	IWB71713	8.855	4.36814
337	IWB7832	8.855	4.36814
338	wPt-1517	9.139	4.50823
339	IWB60351	9.227	4.55164
340	IWB8757	9.227	4.55164
341	IWB14190	9.229	4.55263
342	IWB13141	9.245	4.56052
343	IWB44855	9.245	4.56052
344	IWB61124	9.245	4.56052
345	wPt-6450	9.599	4.73515
346	IWA3181	9.875	4.8713
347	wPt-744902	9.908	4.88758
348	IWA803	10.2	5.03162
349	IWA4241	10.461	5.16037
350	IWB11264	10.528	5.19342
351	IWB13355	10.528	5.19342
352	IWB3225	10.528	5.19342
353	IWB71424	10.528	5.19342
354	IWB7436	10.874	5.3641
355	IWB8776	10.874	5.3641
356	IWB33512	10.874	5.3641
357	wPt-9752	10.874	5.3641
358	wPt-2075	11.219	5.53429
359	wPt-2859	11.219	5.53429
360	wPt-7905	11.219	5.53429
361	wPt-8261	11.219	5.53429
362	wPt-665375	11.219	5.53429
363	wPt-741704	11.219	5.53429
364	IWA8063	11.249	5.54909
365	IWB12616	11.249	5.54909
366	IWB65373	11.249	5.54909
367	IWB14518	11.31	5.57918
368	IWB20403	11.379	5.61322
369	IWB72253	11.379	5.61322
370	IWB69249	11.498	5.67192
371	gwm136	11.498	5.67192
372	IWA6645	11.498	5.67192
373	IWB1515	11.498	5.67192
374	IWB35885	11.498	5.67192
375	BJ237020	11.498	5.67192
376	gwm403	11.498	5.67192
377	IWB13560	11.498	5.67192
378	wPt-0595	11.498	5.67192
379	wPt-6564	11.498	5.67192
380	wPt-665724	11.498	5.67192
381	wPt-4652	11.498	5.67192
382	wPt-1782	11.498	5.67192
383	Opata_520143_PstIMluI_PA	11.498	5.67192
384	Opata_2527884_54_PstIMspI_SNP	11.498	5.67192
385	M6_908013_PstIMspI_PA	11.498	5.67192
386	Opata_317751_PstIMseI_PA	11.498	5.67192
387	Opata_3055645_PstIMspI_PA	11.498	5.67192
388	Opata_777334_PstIMseI_PA	11.498	5.67192
389	Opata_2235145_PstIMluI_PA	11.498	5.67192
390	Opata_67784_PstIMluI_PA	11.498	5.67192
391	M6_1672711_PstIMseI_PA	11.498	5.67192
392	Opata_958914_4_PstIMseI_SNP	11.498	5.67192
393	Opata_2241158_PstIMspI_PA	11.498	5.67192
394	Opata_1835163_PstIMluI_PA	11.498	5.67192
395	M6_1432033_PstIMspI_PA	11.498	5.67192
396	Opata_167756_PstIMspI_PA	11.498	5.67192
397	Opata_4200185_PstIMspI_PA	11.498	5.67192
398	Opata_522514_PstIMseI_PA	11.498	5.67192
399	M6_28476_PstIMseI_PA	11.498	5.67192
400	Opata_568300_PstIMspI_PA	11.498	5.67192
401	Opata_1074507_PstIMspI_PA	11.498	5.67192
402	Opata_940420_9_PstIMseI_SNP	11.498	5.67192
403	Opata_722522_PstIMluI_PA	11.498	5.67192
404	Opata_4222798_PstIMseI_PA	11.498	5.67192
405	M6_1083512_PstIMspI_PA	11.498	5.67192
406	M6_3846532_PstIMseI_PA	11.498	5.67192
407	Opata_2451_54_PstIMseI_SNP	11.498	5.67192
408	Opata_1814588_PstIMspI_PA	11.498	5.67192
409	M6_3171257_PstIMspI_PA	11.498	5.67192
410	M6_2073558_PstIMspI_PA	11.498	5.67192
411	Opata_4308389_PstIMseI_PA	11.498	5.67192
412	Opata_1728738_PstIMseI_PA	11.498	5.67192
413	Opata_107663_60_PstIMseI_SNP	11.498	5.67192
414	Opata_461926_PstIMseI_PA	11.498	5.67192
415	Opata_311726_PstIMluI_PA	11.498	5.67192
416	M6_2022113_PstIMspI_PA	11.498	5.67192
417	M6_1190886_9_PstIMspI_SNP	11.498	5.67192
418	Opata_2451_51_PstIMseI_SNP	11.498	5.67192
419	Opata_1005610_PstIMluI_PA	11.498	5.67192
420	Opata_825104_PstIMseI_PA	11.498	5.67192
421	Opata_3345924_PstIMspI_PA	11.498	5.67192
422	M6_908798_PstIMspI_PA	11.498	5.67192
423	M6_2778968_PstIMseI_PA	11.498	5.67192
424	Opata_3221243_PstIMspI_PA	11.498	5.67192
425	M6_1379549_PstIMspI_PA	11.498	5.67192
426	Opata_1174816_PstIMseI_PA	11.498	5.67192
427	Opata_3342505_PstIMspI_PA	11.498	5.67192
428	Opata_338670_PstIMseI_PA	11.498	5.67192
429	Opata_33538_PstIMseI_PA	11.498	5.67192
430	Opata_53801_PstIMspI_PA	11.498	5.67192
431	Opata_84995_40_PstIMseI_SNP	11.498	5.67192
432	Opata_2742659_PstIMspI_PA	11.498	5.67192
433	Opata_489416_PstIMluI_PA	11.498	5.67192
434	Opata_2901916_PstIMspI_PA	11.498	5.67192
435	M6_1554129_PstIMspI_PA	11.498	5.67192
436	Opata_414768_PstIMseI_PA	11.498	5.67192
437	Opata_3690916_PstIMspI_PA	11.498	5.67192
438	Opata_2451_26_PstIMseI_SNP	11.498	5.67192
439	Opata_193172_PstIMluI_PA	11.498	5.67192
440	Opata_107663_29_PstIMseI_SNP	11.498	5.67192
441	M6_2583425_PstIMspI_PA	11.498	5.67192
442	Opata_1163054_PstIMluI_PA	11.498	5.67192
443	Opata_264427_PstIMseI_PA	11.498	5.67192
444	Opata_3030713_PstIMspI_PA	11.498	5.67192
445	Opata_1292584_PstIMseI_PA	11.498	5.67192
446	M6_702298_PstIMspI_PA	11.498	5.67192
447	IWA4505	11.783	5.81251
448	IWB12354	12.121	5.97924
449	IWA3180	12.121	5.97924
450	IWB40117	12.121	5.97924
451	wPt-8455	12.184	6.01032
452	Opata_137624_42_PstIMseI_SNP	12.184	6.01032
453	Opata_4203439_46_PstIMspI_SNP	12.184	6.01032
454	wPt-2527	12.246	6.0409
455	IWB36466	12.246	6.0409
456	wPt-0196	12.246	6.0409
457	IWA6172	12.441	6.1371
458	IWB1449	12.493	6.16275
459	IWB16675	12.493	6.16275
460	IWB39039	12.493	6.16275
461	IWB57448	12.493	6.16275
462	IWB71425	12.493	6.16275
463	IWB7470	12.493	6.16275
464	IWA5150	12.734	6.28163
465	wPt-6269	12.741	6.28509
466	wPt-6280	12.869	6.34823
467	IWB18583	12.869	6.34823
468	wPt-1924	12.869	6.34823
469	wPt-4029	12.869	6.34823
470	Opata_390364_30_PstIMseI_SNP	12.869	6.34823
471	M6_1952470_PstIMspI_PA	12.869	6.34823
472	Opata_648452_71_PstIMseI_SNP	12.869	6.34823
473	Opata_913228_20_PstIMseI_SNP	12.869	6.34823
474	Opata_1907811_5_PstIMspI_SNP	12.869	6.34823
475	M6_171397_PstIMspI_PA	12.869	6.34823
476	M6_2416959_PstIMspI_PA	12.869	6.34823
477	Opata_85856_67_PstIMseI_SNP	12.869	6.34823
478	M6_3741788_PstIMseI_PA	12.869	6.34823
479	Opata_1937873_27_PstIMspI_SNP	12.869	6.34823
480	Opata_610859_78_PstIMspI_SNP	12.869	6.34823
481	Opata_2264180_16_PstIMspI_SNP	12.869	6.34823
482	Opata_235336_60_PstIMseI_SNP	12.869	6.34823
483	Opata_610859_1_PstIMspI_SNP	12.869	6.34823
484	Opata_390364_5_PstIMseI_SNP	12.869	6.34823
485	Opata_411721_10_PstIMseI_SNP	12.869	6.34823
486	Opata_913228_4_PstIMseI_SNP	12.869	6.34823
487	Opata_1937873_26_PstIMspI_SNP	12.869	6.34823
488	Opata_1937873_33_PstIMspI_SNP	12.869	6.34823
489	Opata_2264180_60_PstIMspI_SNP	12.869	6.34823
490	M6_1131230_PstIMseI_PA	12.869	6.34823
491	wPt-0512	13.243	6.53272
492	wPt-667056	13.243	6.53272
493	wPt-3347	13.345	6.58304
494	wPt-666424	13.345	6.58304
495	IWA4351b	13.991	6.90171
496	IWA5150b	13.991	6.90171
497	IWA6649b	13.991	6.90171
498	IWB11098b	13.991	6.90171
499	IWB11117b	13.991	6.90171
500	IWB17894b	13.991	6.90171
501	IWB28576b	13.991	6.90171
502	IWB28577b	13.991	6.90171
503	IWB63542b	13.991	6.90171
504	wPt-3870a	14.116	6.96337
505	wPt-730136	14.281	7.04476
506	IWB8696	14.731	7.26674
507	wPt-730187	14.74	7.27118
508	wPt-731846	14.74	7.27118
509	wPt-9229	14.901	7.35061
510	IWB11098	15.04	7.41917
511	wPt-6358	15.247	7.52129
512	wPt-379669	15.632	7.7112
513	IWB17894	15.798	7.79309
514	IWB20957	15.798	7.79309
515	IWB29206	15.868	7.82762
516	IWB32244	15.868	7.82762
517	IWB42635	15.868	7.82762
518	IWB48747	15.868	7.82762
519	IWB56511	15.868	7.82762
520	IWB67232	15.868	7.82762
521	IWB8819	15.868	7.82762
522	Glu-3	16.106	7.94503
523	IWB3334a	16.236	8.00916
524	wPt-7567	16.313	8.04714
525	wPt-665174	16.481	8.13001
526	wPt-671596	16.481	8.13001
527	IWA7968	16.485	8.13199
528	IWB1457	16.485	8.13199
529	IWB61509	16.485	8.13199
530	wPt-671823	16.95	8.36137
531	IWB11117	16.987	8.37962
532	IWB31866	16.987	8.37962
533	IWB31867	16.987	8.37962
534	IWB44655	16.987	8.37962
535	IWB63542	16.987	8.37962
536	IWB8796	16.987	8.37962
537	IWB48326	16.987	8.37962
538	IWB51388	16.987	8.37962
539	wPt-3870b	17.108	8.43931
540	wPt-734107	17.305	8.53649
541	IWB27228	17.411	8.58878
542	IWB29039	17.411	8.58878
543	IWB28577	17.411	8.58878
544	IWB6172	17.411	8.58878
545	IWB73271	17.411	8.58878
546	tPt-513201	17.423	8.5947
547	wPt-732958	17.516	8.64057
548	wPt-4177	17.607	8.68546
549	IWB3087	17.656	8.70964
550	IWB54411	17.656	8.70964
551	IWB8127	17.656	8.70964
552	IWB3088	17.656	8.70964
553	IWB33789	17.656	8.70964
554	IWB44057	17.656	8.70964
555	IWB43000	17.981	8.86996
556	IWB4497	17.981	8.86996
557	IWB46412	17.981	8.86996
558	IWB4985	17.981	8.86996
559	IWA60	17.981	8.86996
560	wPt-667155	18.085	8.92126
561	wPt-671698	18.106	8.93162
562	IWB13068	18.106	8.93162
563	IWB19801	18.106	8.93162
564	IWB22921	18.106	8.93162
565	IWB46413	18.106	8.93162
566	wPt-1692	18.106	8.93162
567	wPt-8076	18.106	8.93162
568	wPt-666300	18.106	8.93162
569	wPt-7014	18.106	8.93162
570	wPt-665545	18.106	8.93162
571	wPt-3560	18.106	8.93162
572	IWB37267	18.873	9.30998
573	IWB42196	18.873	9.30998
574	IWB72531	18.979	9.36227
575	IWA4351a	18.979	9.36227
576	IWA5150a	18.979	9.36227
577	IWA6649a	18.979	9.36227
578	IWB11098a	18.979	9.36227
579	IWB11117a	18.979	9.36227
580	IWB12520	18.979	9.36227
581	IWB17894a	18.979	9.36227
582	IWB28576a	18.979	9.36227
583	IWB28577a	18.979	9.36227
584	IWB63542a	18.979	9.36227
585	IWB65717	18.979	9.36227
586	wPt-667180	18.979	9.36227
587	wPt-729972	18.979	9.36227
588	wPt-731843	18.979	9.36227
589	IWB5992	19.055	9.39976
590	IWB71687	19.055	9.39976
591	IWB71688	19.055	9.39976
592	IWB7590	19.055	9.39976
593	IWB10392	19.228	9.4851
594	IWB10867	19.228	9.4851
595	IWB35459	19.228	9.4851
596	IWB43053	19.228	9.4851
597	IWB43660	19.228	9.4851
598	IWB61317	19.228	9.4851
599	IWB61318	19.228	9.4851
600	IWB75039	19.228	9.4851
601	IWB11162	19.228	9.4851
602	IWB47572	19.228	9.4851
603	IWB11208	19.228	9.4851
604	IWB29371	19.228	9.4851
605	IWB36707	19.228	9.4851
606	IWB37531	19.228	9.4851
607	IWB42976	19.228	9.4851
608	IWB42999	19.228	9.4851
609	IWB50599	19.228	9.4851
610	IWB54709	19.228	9.4851
611	IWB5842	19.228	9.4851
612	IWB71461	19.228	9.4851
613	IWB73128	19.228	9.4851
614	IWB7461	19.228	9.4851
615	IWB12589	19.228	9.4851
616	IWB12795	19.228	9.4851
617	IWB71462	19.228	9.4851
618	IWB14618	19.228	9.4851
619	IWB29562	19.228	9.4851
620	IWB35349	19.228	9.4851
621	IWB38011	19.228	9.4851
622	IWB30371	19.228	9.4851
623	IWB59361	19.228	9.4851
624	IWB23623	19.228	9.4851
625	IWB6195	19.228	9.4851
626	IWB59783	19.228	9.4851
627	IWB29601	19.228	9.4851
628	IWB60395	19.228	9.4851
629	IWB6155	19.228	9.4851
630	IWB68308	19.228	9.4851
631	IWB24829	19.257	9.4994
632	IWB61182	19.263	9.50236
633	IWB7008	19.263	9.50236
634	IWB47675	19.733	9.73421
635	IWB57680	19.733	9.73421
636	IWB73129	19.733	9.73421
637	IWB7333	19.733	9.73421
638	wPt-664586	19.75	9.7426
639	wPt-731412	19.75	9.7426
640	Lr10	19.762	9.74852
641	wPt-667458	20.523	10.1239
642	wPt-2150	20.592	10.158
643	M6_1262556_PstIMspI_PA	20.637	10.1802
644	M6_2425289_PstIMspI_PA	20.637	10.1802
645	M6_1225453_PstIMspI_PA	20.637	10.1802
646	Opata_1673642_PstIMseI_PA	20.637	10.1802
647	M6_3254176_PstIMseI_PA	20.637	10.1802
648	Opata_1085151_PstIMluI_PA	20.637	10.1802
649	M6_1035696_PstIMspI_PA	20.637	10.1802
650	Opata_2670549_PstIMluI_PA	20.637	10.1802
651	M6_3505265_PstIMspI_PA	20.637	10.1802
652	Opata_4273772_PstIMseI_PA	20.637	10.1802
653	Opata_346918_75_PstIMspI_SNP	20.637	10.1802
654	Opata_2837826_PstIMluI_PA	20.637	10.1802
655	Opata_2801516_PstIMluI_PA	20.637	10.1802
656	M6_2809162_PstIMspI_PA	20.637	10.1802
657	Opata_2300_39_PstIMseI_SNP	20.637	10.1802
658	M6_499201_PstIMspI_PA	20.637	10.1802
659	Opata_33696_PstIMspI_PA	20.637	10.1802
660	Opata_1954087_PstIMspI_PA	20.637	10.1802
661	M6_584640_PstIMspI_PA	20.637	10.1802
662	Opata_2300_29_PstIMseI_SNP	20.637	10.1802
663	Opata_38813_50_PstIMluI_SNP	20.637	10.1802
664	Opata_2619586_PstIMspI_PA	20.637	10.1802
665	Opata_100538_22_PstIMseI_SNP	20.637	10.1802
666	Opata_298349_5_PstIMspI_SNP	20.637	10.1802
667	Opata_1099177_PstIMspI_PA	20.637	10.1802
668	M6_1029891_PstIMseI_PA	20.637	10.1802
669	Opata_4174785_2_PstIMspI_SNP	20.637	10.1802
670	Opata_448704_84_PstIMseI_SNP	20.637	10.1802
671	Opata_656918_PstIMspI_PA	20.637	10.1802
672	Opata_1233445_PstIMluI_PA	20.637	10.1802
673	Opata_2148559_31_PstIMspI_SNP	20.637	10.1802
674	M6_453966_PstIMseI_PA	20.637	10.1802
675	Opata_2750832_84_PstIMspI_SNP	20.637	10.1802
676	M6_1941001_PstIMspI_PA	20.637	10.1802
677	Opata_846243_PstIMspI_PA	20.637	10.1802
678	Opata_2948853_PstIMspI_PA	20.637	10.1802
679	Opata_2997873_4_PstIMspI_SNP	20.637	10.1802
680	M6_2519492_PstIMspI_PA	20.637	10.1802
681	M6_1188949_PstIMspI_PA	20.637	10.1802
682	Opata_599420_21_PstIMspI_SNP	20.637	10.1802
683	Opata_1657574_37_PstIMspI_SNP	20.637	10.1802
684	Opata_1894426_PstIMseI_PA	20.637	10.1802
685	Opata_2148559_24_PstIMspI_SNP	20.637	10.1802
686	Opata_2308140_PstIMseI_PA	20.637	10.1802
687	Opata_38813_8_PstIMluI_SNP	20.637	10.1802
688	Opata_1035625_PstIMseI_PA	20.637	10.1802
689	Opata_2504366_PstIMspI_PA	20.637	10.1802
690	M6_2564708_PstIMspI_PA	20.637	10.1802
691	Opata_2969234_PstIMseI_PA	20.637	10.1802
692	Opata_448704_26_PstIMseI_SNP	20.637	10.1802
693	M6_110907_PstIMseI_PA	20.637	10.1802
694	M6_3330087_PstIMseI_PA	20.637	10.1802
695	Opata_333978_35_PstIMseI_SNP	20.637	10.1802
696	Opata_3879140_PstIMspI_PA	20.637	10.1802
697	Opata_11956_14_PstIMseI_SNP	20.637	10.1802
698	Opata_3672438_PstIMspI_PA	20.637	10.1802
699	Opata_3075614_49_PstIMspI_SNP	20.637	10.1802
700	Opata_1557556_PstIMseI_PA	20.637	10.1802
701	Opata_202254_49_PstIMseI_SNP	20.637	10.1802
702	Opata_185800_57_PstIMseI_SNP	20.637	10.1802
703	M6_3368522_PstIMspI_PA	20.637	10.1802
704	Opata_2810626_PstIMspI_PA	20.637	10.1802
705	Opata_185800_80_PstIMseI_SNP	20.637	10.1802
706	Opata_633436_77_PstIMseI_SNP	20.637	10.1802
707	Opata_751024_PstIMspI_PA	20.637	10.1802
708	Opata_2729364_PstIMseI_PA	20.637	10.1802
709	Opata_2300_36_PstIMseI_SNP	20.637	10.1802
710	Opata_1635704_PstIMluI_PA	20.637	10.1802
711	IWB10746	20.898	10.3089
712	IWB45715	20.898	10.3089
713	IWB11402	20.898	10.3089
714	IWB20818	20.898	10.3089
715	IWB43759	20.898	10.3089
716	IWB45123	20.898	10.3089
717	IWB59322	20.898	10.3089
718	IWB59323	20.898	10.3089
719	cfa2226	21.009	10.3637
720	tPt-0302	21.083	10.4002
721	IWB55413	21.382	10.5477
722	cfd15	21.633	10.6715
723	wPt-3870	21.677	10.6932
724	M6_347742_PstIMspI_PA	21.677	10.6932
725	M6_201107_PstIMseI_PA	21.677	10.6932
726	M6_689682_PstIMspI_PA	21.677	10.6932
727	M6_2647227_PstIMseI_PA	21.677	10.6932
728	M6_1390277_PstIMseI_PA	21.677	10.6932
729	M6_574197_PstIMseI_PA	21.677	10.6932
730	Opata_4209841_59_PstIMspI_SNP	21.677	10.6932
731	M6_4223903_PstIMseI_PA	21.677	10.6932
732	M6_596632_PstIMseI_PA	21.677	10.6932
733	Opata_550114_88_PstIMseI_SNP	21.677	10.6932
734	M6_2458603_PstIMspI_PA	21.677	10.6932
735	Opata_800212_28_PstIMseI_SNP	21.677	10.6932
736	M6_401682_PstIMseI_PA	21.677	10.6932
737	M6_1452034_PstIMseI_PA	21.677	10.6932
738	M6_2363684_PstIMseI_PA	21.677	10.6932
739	M6_2281892_PstIMseI_PA	21.677	10.6932
740	Opata_800212_83_PstIMseI_SNP	21.677	10.6932
741	M6_746328_PstIMspI_PA	21.677	10.6932
742	M6_2326738_PstIMseI_PA	21.677	10.6932
743	Opata_518303_70_PstIMseI_SNP	21.677	10.6932
744	M6_1029888_PstIMspI_PA	21.677	10.6932
745	M6_2857651_PstIMspI_PA	21.677	10.6932
746	M6_1354991_PstIMspI_PA	21.677	10.6932
747	Opata_940779_53_PstIMseI_SNP	21.677	10.6932
748	M6_534506_PstIMspI_PA	21.677	10.6932
749	M6_465878_PstIMspI_PA	21.677	10.6932
750	M6_79723_PstIMseI_PA	21.677	10.6932
751	Opata_800212_9_PstIMseI_SNP	21.677	10.6932
752	M6_441357_PstIMseI_PA	21.677	10.6932
753	M6_3168230_PstIMseI_PA	21.677	10.6932
754	Opata_1302350_33_PstIMseI_SNP	21.677	10.6932
755	M6_1774393_PstIMseI_PA	21.677	10.6932
756	M6_1966205_PstIMseI_PA	21.677	10.6932
757	M6_1378686_PstIMseI_PA	21.677	10.6932
758	Opata_2750832_74_PstIMspI_SNP	21.677	10.6932
759	M6_973203_PstIMspI_PA	21.677	10.6932
760	M6_1998110_PstIMspI_PA	21.677	10.6932
761	Opata_1810484_89_PstIMspI_SNP	21.677	10.6932
762	M6_621292_PstIMseI_PA	21.677	10.6932
763	Opata_940779_54_PstIMseI_SNP	21.677	10.6932
764	Opata_3517992_PstIMseI_PA	21.677	10.6932
765	M6_2101827_PstIMspI_PA	21.677	10.6932
766	Opata_262687_84_PstIMspI_SNP	21.677	10.6932
767	M6_724195_PstIMspI_PA	21.677	10.6932
768	M6_1939072_PstIMspI_PA	21.677	10.6932
769	M6_800823_PstIMspI_PA	21.677	10.6932
770	M6_1114266_PstIMspI_PA	21.677	10.6932
771	M6_2365295_PstIMseI_PA	21.677	10.6932
772	M6_682984_PstIMspI_PA	21.677	10.6932
773	M6_2378936_PstIMspI_PA	21.677	10.6932
774	M6_3515980_PstIMseI_PA	21.677	10.6932
775	M6_3871842_PstIMseI_PA	21.677	10.6932
776	M6_3785557_PstIMseI_PA	21.677	10.6932
777	M6_3292278_PstIMspI_PA	21.677	10.6932
778	M6_668004_PstIMspI_PA	21.677	10.6932
779	M6_2723525_PstIMspI_PA	21.677	10.6932
780	M6_2211539_PstIMspI_PA	21.677	10.6932
781	M6_1468827_PstIMseI_PA	21.677	10.6932
782	M6_1455119_PstIMseI_PA	21.677	10.6932
783	Opata_1183291_69_PstIMseI_SNP	21.677	10.6932
784	M6_756877_PstIMseI_PA	21.677	10.6932
785	M6_1399491_PstIMspI_PA	21.677	10.6932
786	M6_2384208_PstIMspI_PA	21.677	10.6932
787	M6_942875_PstIMseI_PA	21.677	10.6932
788	M6_840389_PstIMspI_PA	21.677	10.6932
789	M6_474922_PstIMspI_PA	21.677	10.6932
790	M6_646910_PstIMspI_PA	21.677	10.6932
791	M6_2028666_PstIMspI_PA	21.677	10.6932
792	M6_3165760_PstIMspI_PA	21.677	10.6932
793	M6_2674826_PstIMspI_PA	21.677	10.6932
794	M6_316217_PstIMseI_PA	21.677	10.6932
795	M6_2025170_PstIMspI_PA	21.677	10.6932
796	Opata_2527982_55_PstIMseI_SNP	21.677	10.6932
797	M6_679371_PstIMspI_PA	21.677	10.6932
798	M6_3487418_PstIMspI_PA	21.677	10.6932
799	M6_3463591_PstIMspI_PA	21.677	10.6932
800	M6_312456_PstIMseI_PA	21.677	10.6932
801	M6_998729_PstIMspI_PA	21.677	10.6932
802	M6_20868_PstIMseI_PA	21.677	10.6932
803	M6_3143643_PstIMspI_PA	21.677	10.6932
804	M6_339038_PstIMseI_PA	21.677	10.6932
805	Opata_1178618_16_PstIMseI_SNP	21.677	10.6932
806	M6_350195_PstIMspI_PA	21.677	10.6932
807	M6_2216444_PstIMspI_PA	21.677	10.6932
808	M6_1264942_PstIMseI_PA	21.677	10.6932
809	M6_1372656_PstIMseI_PA	21.677	10.6932
810	M6_2802826_PstIMspI_PA	21.677	10.6932
811	M6_744457_PstIMseI_PA	21.677	10.6932
812	M6_330438_PstIMspI_PA	21.677	10.6932
813	M6_2507124_PstIMseI_PA	21.677	10.6932
814	M6_127420_PstIMseI_PA	21.677	10.6932
815	M6_710309_PstIMspI_PA	21.677	10.6932
816	M6_1087083_PstIMspI_PA	21.677	10.6932
817	M6_3590787_PstIMseI_PA	21.677	10.6932
818	M6_2365831_PstIMseI_PA	21.677	10.6932
819	M6_1838720_PstIMseI_PA	21.677	10.6932
820	M6_3263313_PstIMspI_PA	21.677	10.6932
821	Opata_940779_23_PstIMseI_SNP	21.677	10.6932
822	Opata_1302350_46_PstIMseI_SNP	21.677	10.6932
823	M6_397693_PstIMseI_PA	21.677	10.6932
824	M6_22712_PstIMspI_PA	21.677	10.6932
825	M6_480102_PstIMspI_PA	21.677	10.6932
826	M6_3255615_PstIMseI_PA	21.677	10.6932
827	M6_1326940_PstIMseI_PA	21.677	10.6932
828	M6_1851061_PstIMspI_PA	21.677	10.6932
829	Opata_2593959_35_PstIMspI_SNP	21.677	10.6932
830	M6_1975962_PstIMseI_PA	21.677	10.6932
831	M6_1338512_PstIMseI_PA	21.677	10.6932
832	M6_1185056_PstIMspI_PA	21.677	10.6932
833	M6_3445085_PstIMspI_PA	21.677	10.6932
834	M6_367176_PstIMseI_PA	21.677	10.6932
835	M6_70293_PstIMseI_PA	21.677	10.6932
836	M6_846817_PstIMseI_PA	21.677	10.6932
837	M6_100870_PstIMseI_PA	21.677	10.6932
838	Opata_168811_7_PstIMspI_SNP	21.677	10.6932
839	M6_348322_PstIMspI_PA	21.677	10.6932
840	M6_2713571_PstIMspI_PA	21.677	10.6932
841	M6_1229143_PstIMspI_PA	21.677	10.6932
842	M6_102751_PstIMseI_PA	21.677	10.6932
843	M6_3906609_PstIMseI_PA	21.677	10.6932
844	M6_626673_PstIMseI_PA	21.677	10.6932
845	M6_2620329_PstIMspI_PA	21.677	10.6932
846	M6_427537_PstIMseI_PA	21.677	10.6932
847	M6_1135781_PstIMseI_PA	21.677	10.6932
848	IWB54276	22.018	10.8614
849	IWB42450a	22.23	10.966
850	wPt-665228	22.91	11.3014
851	wPt-672089	22.91	11.3014
852	wPt-731994	22.995	11.3433
853	IWA1481	23.13	11.4099
854	IWB69234	23.174	11.4316
855	wPt-4666	23.272	11.48
856	wPt-6122	23.272	11.48
857	wPt-7326	23.272	11.48
858	M6_1383695_PstIMspI_PA	23.272	11.48
859	Opata_1713561_85_PstIMspI_SNP	23.272	11.48
860	Opata_3194315_PstIMspI_PA	23.272	11.48
861	M6_2254624_PstIMspI_PA	23.272	11.48
862	Opata_4062960_PstIMspI_PA	23.272	11.48
863	Opata_200846_PstIMluI_PA	23.272	11.48
864	M6_863414_PstIMspI_PA	23.272	11.48
865	Opata_169861_52_PstIMseI_SNP	23.272	11.48
866	M6_316996_PstIMspI_PA	23.272	11.48
867	M6_2965815_PstIMspI_PA	23.272	11.48
868	M6_1196596_PstIMspI_PA	23.272	11.48
869	M6_834155_PstIMspI_PA	23.272	11.48
870	M6_443125_PstIMseI_PA	23.272	11.48
871	Opata_1475427_PstIMluI_PA	23.272	11.48
872	M6_204145_PstIMseI_PA	23.272	11.48
873	Opata_4141069_82_PstIMseI_SNP	23.272	11.48
874	M6_589296_PstIMspI_PA	23.272	11.48
875	M6_1235001_PstIMspI_PA	23.272	11.48
876	M6_2064677_PstIMluI_PA	23.272	11.48
877	Opata_3119089_35_PstIMspI_SNP	23.272	11.48
878	M6_487657_PstIMseI_PA	23.272	11.48
879	M6_737043_PstIMseI_PA	23.272	11.48
880	M6_1431534_PstIMspI_PA	23.272	11.48
881	M6_454805_PstIMspI_PA	23.272	11.48
882	M6_483939_PstIMseI_PA	23.272	11.48
883	M6_3081871_PstIMseI_PA	23.272	11.48
884	Opata_49904_63_PstIMseI_SNP	23.272	11.48
885	Opata_911398_52_PstIMspI_SNP	23.272	11.48
886	M6_345471_PstIMseI_PA	23.272	11.48
887	Opata_1647393_86_PstIMspI_SNP	23.272	11.48
888	Opata_212867_73_PstIMseI_SNP	23.272	11.48
889	Opata_911398_19_PstIMspI_SNP	23.272	11.48
890	Opata_1154069_70_PstIMseI_SNP	23.272	11.48
891	M6_919210_PstIMseI_PA	23.272	11.48
892	M6_516112_PstIMspI_PA	23.272	11.48
893	M6_2647174_PstIMseI_PA	23.272	11.48
894	M6_1552639_PstIMspI_PA	23.272	11.48
895	M6_1327533_PstIMspI_PA	23.272	11.48
896	M6_2799877_PstIMspI_PA	23.272	11.48
897	Opata_581137_32_PstIMseI_SNP	23.272	11.48
898	M6_347697_PstIMspI_PA	23.272	11.48
899	M6_786476_PstIMspI_PA	23.272	11.48
900	M6_777709_PstIMseI_PA	23.272	11.48
901	Opata_1167131_25_PstIMseI_SNP	23.272	11.48
902	M6_745361_PstIMseI_PA	23.272	11.48
903	M6_651427_PstIMspI_PA	23.272	11.48
904	M6_2234667_PstIMspI_PA	23.272	11.48
905	M6_2572048_PstIMseI_PA	23.272	11.48
906	Opata_1713561_86_PstIMspI_SNP	23.272	11.48
907	M6_690977_PstIMspI_PA	23.272	11.48
908	M6_1005056_PstIMspI_PA	23.272	11.48
909	M6_755287_PstIMspI_PA	23.272	11.48
910	M6_1832485_PstIMspI_PA	23.272	11.48
911	M6_3600062_PstIMspI_PA	23.272	11.48
912	Opata_514855_PstIMspI_PA	23.272	11.48
913	M6_245655_PstIMspI_PA	23.272	11.48
914	M6_80124_PstIMseI_PA	23.272	11.48
915	M6_398438_PstIMspI_PA	23.272	11.48
916	M6_3942762_PstIMseI_PA	23.272	11.48
917	M6_1514138_PstIMspI_PA	23.272	11.48
918	M6_1906312_PstIMseI_PA	23.272	11.48
919	Opata_683707_PstIMseI_PA	23.272	11.48
920	M6_3915871_PstIMseI_PA	23.272	11.48
921	M6_95183_PstIMseI_PA	23.272	11.48
922	M6_2082584_PstIMspI_PA	23.272	11.48
923	Opata_3058941_48_PstIMspI_SNP	23.272	11.48
924	M6_1757624_PstIMspI_PA	23.272	11.48
925	M6_317470_PstIMseI_PA	23.272	11.48
926	M6_1142092_PstIMspI_PA	23.272	11.48
927	Opata_873568_28_PstIMspI_SNP	23.272	11.48
928	M6_528075_PstIMspI_PA	23.272	11.48
929	M6_1403914_PstIMseI_PA	23.272	11.48
930	M6_603464_PstIMseI_PA	23.272	11.48
931	M6_615617_PstIMseI_PA	23.272	11.48
932	M6_310234_PstIMseI_PA	23.272	11.48
933	M6_3810116_PstIMseI_PA	23.272	11.48
934	M6_27778_PstIMseI_PA	23.272	11.48
935	M6_3537417_PstIMspI_PA	23.272	11.48
936	M6_632511_PstIMseI_PA	23.272	11.48
937	Opata_273042_21_PstIMspI_SNP	23.272	11.48
938	Opata_2006036_31_PstIMspI_SNP	23.272	11.48
939	Opata_1431989_70_PstIMseI_SNP	23.272	11.48
940	Opata_1778198_PstIMluI_PA	23.272	11.48
941	M6_2571213_PstIMspI_PA	23.272	11.48
942	M6_1485014_PstIMspI_PA	23.272	11.48
943	M6_1046132_PstIMspI_PA	23.272	11.48
944	M6_560689_PstIMspI_PA	23.272	11.48
945	M6_2486400_PstIMspI_PA	23.272	11.48
946	M6_940066_PstIMspI_PA	23.272	11.48
947	M6_2045065_PstIMspI_PA	23.272	11.48
948	Opata_1766213_PstIMspI_PA	23.272	11.48
949	M6_2286586_PstIMspI_PA	23.272	11.48
950	Opata_973955_PstIMspI_PA	23.272	11.48
951	M6_2745757_PstIMspI_PA	23.272	11.48
952	M6_781984_PstIMspI_PA	23.272	11.48
953	Opata_1645739_PstIMspI_PA	23.272	11.48
954	M6_1804157_PstIMseI_PA	23.272	11.48
955	M6_956785_PstIMspI_PA	23.272	11.48
956	M6_622190_PstIMseI_PA	23.272	11.48
957	M6_3336871_PstIMspI_PA	23.272	11.48
958	M6_3245437_PstIMspI_PA	23.272	11.48
959	M6_864204_PstIMspI_PA	23.272	11.48
960	M6_941596_PstIMspI_PA	23.272	11.48
961	M6_1853503_PstIMseI_PA	23.272	11.48
962	M6_3196578_PstIMseI_PA	23.272	11.48
963	M6_859571_PstIMspI_PA	23.272	11.48
964	M6_3326398_PstIMspI_PA	23.272	11.48
965	Opata_873568_25_PstIMspI_SNP	23.272	11.48
966	M6_1355600_PstIMspI_PA	23.272	11.48
967	M6_2673934_PstIMspI_PA	23.272	11.48
968	M6_1411280_PstIMspI_PA	23.272	11.48
969	M6_533510_PstIMseI_PA	23.272	11.48
970	M6_3255092_PstIMspI_PA	23.272	11.48
971	Opata_4141069_42_PstIMseI_SNP	23.272	11.48
972	Opata_3790408_PstIMspI_PA	23.272	11.48
973	M6_1072784_PstIMseI_PA	23.272	11.48
974	M6_862991_PstIMspI_PA	23.272	11.48
975	M6_1276360_PstIMseI_PA	23.272	11.48
976	M6_914946_PstIMseI_PA	23.272	11.48
977	M6_160090_PstIMseI_PA	23.272	11.48
978	M6_138129_PstIMseI_PA	23.272	11.48
979	M6_1428366_PstIMseI_PA	23.272	11.48
980	M6_3407949_PstIMseI_PA	23.272	11.48
981	M6_1152798_PstIMspI_PA	23.272	11.48
982	M6_353346_PstIMspI_PA	23.272	11.48
983	Opata_315353_PstIMspI_PA	23.272	11.48
984	M6_1259893_PstIMspI_PA	23.272	11.48
985	Opata_593144_3_PstIMseI_SNP	23.272	11.48
986	M6_1431969_PstIMseI_PA	23.272	11.48
987	M6_3360517_PstIMspI_PA	23.272	11.48
988	M6_1195605_PstIMspI_PA	23.272	11.48
989	M6_1541724_PstIMspI_PA	23.272	11.48
990	Opata_30224_38_PstIMseI_SNP	23.272	11.48
991	M6_1150906_PstIMspI_PA	23.272	11.48
992	Opata_2718276_PstIMspI_PA	23.272	11.48
993	M6_1834305_PstIMspI_PA	23.272	11.48
994	M6_2308794_PstIMspI_PA	23.272	11.48
995	M6_3437559_PstIMspI_PA	23.272	11.48
996	M6_692767_PstIMspI_PA	23.272	11.48
997	M6_991313_PstIMspI_PA	23.272	11.48
998	M6_238036_PstIMseI_PA	23.272	11.48
999	Opata_19339_18_PstIMseI_SNP	23.272	11.48
1000	M6_2188045_PstIMseI_PA	23.272	11.48
1001	Opata_873568_35_PstIMspI_SNP	23.272	11.48
1002	M6_573237_PstIMspI_PA	23.272	11.48
1003	M6_549677_PstIMseI_PA	23.272	11.48
1004	M6_213194_PstIMspI_PA	23.272	11.48
1005	Opata_3660532_PstIMspI_PA	23.272	11.48
1006	M6_318484_PstIMseI_PA	23.272	11.48
1007	M6_386969_PstIMspI_PA	23.272	11.48
1008	M6_2590223_PstIMluI_PA	23.272	11.48
1009	M6_2816999_PstIMseI_PA	23.272	11.48
1010	M6_631596_PstIMspI_PA	23.272	11.48
1011	M6_518442_PstIMspI_PA	23.272	11.48
1012	M6_1393312_PstIMspI_PA	23.272	11.48
1013	M6_2193455_PstIMspI_PA	23.272	11.48
1014	M6_564665_PstIMspI_PA	23.272	11.48
1015	M6_1412039_PstIMspI_PA	23.272	11.48
1016	Opata_343735_PstIMseI_PA	23.272	11.48
1017	M6_3507305_PstIMspI_PA	23.272	11.48
1018	M6_57170_PstIMspI_PA	23.272	11.48
1019	Opata_1706797_PstIMseI_PA	23.272	11.48
1020	Opata_148884_48_PstIMseI_SNP	23.272	11.48
1021	M6_1383884_PstIMseI_PA	23.272	11.48
1022	M6_2099812_PstIMspI_PA	23.272	11.48
1023	Opata_264632_78_PstIMspI_SNP	23.272	11.48
1024	IWB46642	23.457	11.5712
1025	Opata_3991_81_PstIMseI_SNP	23.827	11.7538
1026	Opata_250621_19_PstIMseI_SNP	23.827	11.7538
1027	Opata_186815_67_PstIMseI_SNP	23.827	11.7538
1028	Opata_54442_39_PstIMseI_SNP	23.827	11.7538
1029	Opata_1886323_1_PstIMluI_SNP	23.827	11.7538
1030	Opata_3980868_33_PstIMspI_SNP	23.827	11.7538
1031	Opata_1829203_74_PstIMseI_SNP	23.827	11.7538
1032	Opata_40580_48_PstIMseI_SNP	23.827	11.7538
1033	Opata_250621_87_PstIMseI_SNP	23.827	11.7538
1034	M6_682473_PstIMspI_PA	23.827	11.7538
1035	M6_193051_PstIMspI_PA	23.827	11.7538
1036	Opata_216379_45_PstIMseI_SNP	23.827	11.7538
1037	Opata_984656_15_PstIMseI_SNP	23.827	11.7538
1038	Opata_313592_63_PstIMseI_SNP	23.827	11.7538
1039	Opata_3375339_41_PstIMseI_SNP	23.827	11.7538
1040	Opata_250621_6_PstIMseI_SNP	23.827	11.7538
1041	Opata_1183291_87_PstIMseI_SNP	23.827	11.7538
1042	Opata_444265_66_PstIMseI_SNP	23.827	11.7538
1043	Opata_176539_67_PstIMseI_SNP	23.827	11.7538
1044	Opata_54442_67_PstIMseI_SNP	23.827	11.7538
1045	Opata_745362_12_PstIMseI_SNP	23.827	11.7538
1046	Opata_54442_34_PstIMseI_SNP	23.827	11.7538
1047	Opata_1886323_45_PstIMluI_SNP	23.827	11.7538
1048	Opata_268853_75_PstIMseI_SNP	23.827	11.7538
1049	Opata_268853_40_PstIMseI_SNP	23.827	11.7538
1050	Opata_740460_29_PstIMseI_SNP	23.827	11.7538
1051	Opata_740460_15_PstIMseI_SNP	23.827	11.7538
1052	M6_1498169_PstIMspI_PA	23.827	11.7538
1053	M6_829363_PstIMspI_PA	23.827	11.7538
1054	Opata_49033_34_PstIMseI_SNP	23.827	11.7538
1055	Opata_40580_40_PstIMseI_SNP	23.827	11.7538
1056	M6_411332_PstIMseI_PA	23.827	11.7538
1057	Opata_186815_11_PstIMseI_SNP	23.827	11.7538
1058	Opata_229806_54_PstIMseI_SNP	23.827	11.7538
1059	M6_947195_PstIMspI_PA	23.827	11.7538
1060	Opata_581137_56_PstIMseI_SNP	23.827	11.7538
1061	Opata_444265_68_PstIMseI_SNP	23.827	11.7538
1062	IWA4643	23.918	11.7987
1063	wPt-9266	24.132	11.9042
1064	IWB11297	24.204	11.9397
1065	IWB18424	24.204	11.9397
1066	IWB57005	24.204	11.9397
1067	IWB4186	24.377	12.0251
1068	IWB54277	24.377	12.0251
1069	tPt-514116	24.39	12.0315
1070	IWB7203	24.53	12.1006
1071	wsnp_JD_c2805_3748370	24.59	12.1302
1072	M6_235120_PstIMseI_PA	24.59	12.1302
1073	Opata_208651_79_PstIMseI_SNP	24.59	12.1302
1074	M6_1530939_PstIMseI_PA	24.59	12.1302
1075	M6_2404497_PstIMseI_PA	24.59	12.1302
1076	M6_1303230_PstIMseI_PA	24.59	12.1302
1077	M6_3533504_PstIMspI_PA	24.59	12.1302
1078	M6_2434057_PstIMspI_PA	24.59	12.1302
1079	M6_3442215_PstIMspI_PA	24.59	12.1302
1080	M6_513028_PstIMspI_PA	24.59	12.1302
1081	wPt-667558	24.631	12.1504
1082	wPt-669118	24.631	12.1504
1083	wPt-743329	24.631	12.1504
1084	wPt-667260	24.654	12.1617
1085	IWA3563	24.68	12.1745
1086	IWA4033	24.68	12.1745
1087	IWA4753	24.68	12.1745
1088	IWA5976	24.68	12.1745
1089	IWA6889	24.68	12.1745
1090	IWA7191	24.68	12.1745
1091	IWB10394	24.68	12.1745
1092	IWB10395	24.68	12.1745
1093	IWB10921	24.68	12.1745
1094	IWB10922	24.68	12.1745
1095	IWB12166	24.68	12.1745
1096	IWB13009	24.68	12.1745
1097	IWB22151	24.68	12.1745
1098	IWB26603	24.68	12.1745
1099	IWB26870	24.68	12.1745
1100	IWB2711	24.68	12.1745
1101	IWB35145	24.68	12.1745
1102	IWB387	24.68	12.1745
1103	IWB38771	24.68	12.1745
1104	IWB41725	24.68	12.1745
1105	IWB42451	24.68	12.1745
1106	IWB45122	24.68	12.1745
1107	IWB49962	24.68	12.1745
1108	IWB65627	24.68	12.1745
1109	IWB75289	24.68	12.1745
1110	IWB10730	24.68	12.1745
1111	IWB12612	24.68	12.1745
1112	IWB24448	24.68	12.1745
1113	IWB1201	24.68	12.1745
1114	IWB45546	24.68	12.1745
1115	IWB56841	24.68	12.1745
1116	IWB30651	24.702	12.1854
1117	wPt-7872	24.846	12.2564
1118	wPt-666723	24.846	12.2564
1119	IWB7493	24.985	12.325
1120	IWB71545	24.985	12.325
1121	wmc818	24.985	12.325
1122	IWB26927	25.006	12.3354
1123	IWB7219	25.006	12.3354
1124	wPt-667763	25.34	12.5001
1125	wPt-734054	25.34	12.5001
1126	IWA1479	25.833	12.7433
1127	IWA3635	25.833	12.7433
1128	IWA4034	25.833	12.7433
1129	IWA4678	25.833	12.7433
1130	IWA8001	25.833	12.7433
1131	IWB20402	25.833	12.7433
1132	IWB24379	25.833	12.7433
1133	IWB25932	25.833	12.7433
1134	IWB6999	25.833	12.7433
1135	IWB39517	25.833	12.7433
1136	IWB12206	25.833	12.7433
1137	IWB21907	25.833	12.7433
1138	IWB24273	25.833	12.7433
1139	IWB42450	25.833	12.7433
1140	IWB55244	25.833	12.7433
1141	IWB71172	25.833	12.7433
1142	IWB71173	25.833	12.7433
1143	IWB27788	25.833	12.7433
1144	IWB60070	25.833	12.7433
1145	IWB36389	25.833	12.7433
1146	IWB2105	25.833	12.7433
1147	IWB9667	25.833	12.7433
1148	IWB36835	25.833	12.7433
1149	IWB55079	25.833	12.7433
1150	IWB42450b	25.833	12.7433
1151	IWB48443	25.833	12.7433
1152	IWB36797	25.833	12.7433
1153	IWB21573	25.833	12.7433
1154	IWB71171	25.833	12.7433
1155	IWB71174	25.833	12.7433
1156	IWB21572	25.833	12.7433
1157	IWB2622	25.833	12.7433
1158	IWB26930	25.833	12.7433
1159	IWB46667	25.833	12.7433
1160	IWB58651	25.962	12.807
1161	IWB34779	25.962	12.807
1162	IWB2108	25.962	12.807
1163	IWB23779	25.962	12.807
1164	IWB26307	25.962	12.807
1165	IWB33339	25.962	12.807
1166	IWB36117	25.962	12.807
1167	IWB41044	25.962	12.807
1168	IWB4247	25.962	12.807
1169	IWB42746	25.962	12.807
1170	IWB43005	25.962	12.807
1171	IWB54690	25.962	12.807
1172	IWB58960	25.962	12.807
1173	IWB59070	25.962	12.807
1174	wPt-2311	26.157	12.9031
1175	IWA2452	26.165	12.9071
1176	IWA4644	26.165	12.9071
1177	IWB11202	26.255	12.9515
1178	IWB55537	26.255	12.9515
1179	IWB11203	26.255	12.9515
1180	IWB63611	26.255	12.9515
1181	IWB11053	26.341	12.9939
1182	IWB11301	26.341	12.9939
1183	IWB26718	26.341	12.9939
1184	IWB386	26.341	12.9939
1185	wPt-2922	26.475	13.06
1186	IWA4754	26.491	13.0679
1187	IWB10192	26.583	13.1133
1188	IWB1071	26.583	13.1133
1189	IWB10932	26.583	13.1133
1190	IWB11248	26.583	13.1133
1191	IWB12126	26.583	13.1133
1192	IWB21663	26.583	13.1133
1193	IWB22778	26.583	13.1133
1194	IWB31746	26.583	13.1133
1195	IWB35007	26.583	13.1133
1196	IWB3519	26.583	13.1133
1197	IWB40692	26.583	13.1133
1198	IWB49309	26.583	13.1133
1199	IWB53183	26.583	13.1133
1200	IWB56359	26.583	13.1133
1201	IWB59459	26.583	13.1133
1202	IWB59865	26.583	13.1133
1203	IWB63565	26.583	13.1133
1204	IWB67281	26.583	13.1133
1205	IWB67282	26.583	13.1133
1206	IWB68393	26.583	13.1133
1207	IWB7089	26.583	13.1133
1208	IWB72127	26.583	13.1133
1209	IWB72128	26.583	13.1133
1210	IWB72258	26.583	13.1133
1211	IWB7233	26.583	13.1133
1212	IWB7351	26.583	13.1133
1213	IWB73615	26.583	13.1133
1214	IWB74614	26.583	13.1133
1215	IWB12172	26.583	13.1133
1216	IWB42449	26.583	13.1133
1217	IWB44449	26.583	13.1133
1218	IWB71175	26.583	13.1133
1219	IWB34835	26.583	13.1133
1220	IWB44709	26.583	13.1133
1221	IWB45180	26.583	13.1133
1222	IWB74770	26.583	13.1133
1223	IWB35649	26.583	13.1133
1224	IWB49628	26.583	13.1133
1225	IWB63610	26.583	13.1133
1226	IWB63712	26.583	13.1133
1227	IWB42452	26.583	13.1133
1228	wmc336	26.802	13.2213
1229	wPt-731476	26.996	13.317
1230	wPt-734027	26.996	13.317
1231	cfd21	27.061	13.3491
1232	IWA98	27.061	13.3491
1233	kbo-0301	27.061	13.3491
1234	IWB23538	27.217	13.426
1235	IWB23539	27.418	13.5252
1236	IWB73272	27.578	13.6041
1237	wPt-7726	27.765	13.6964
1238	IWB1225	27.792	13.7097
1239	IWB12518	27.966	13.7955
1240	IWB71538	27.966	13.7955
1241	IWB7727	27.966	13.7955
1242	IWB74541	27.966	13.7955
1243	IWB30914	27.966	13.7955
1244	IWB70139	27.966	13.7955
1245	IWB1229	28.152	13.8873
1246	IWB36053	28.152	13.8873
1247	IWB55142	28.152	13.8873
1248	IWB5896	28.152	13.8873
1249	IWB5889	28.152	13.8873
1250	IWB59016	28.152	13.8873
1251	IWB69805	28.152	13.8873
1252	IWB72793	28.152	13.8873
1253	IWB72794	28.152	13.8873
1254	IWB63564	28.164	13.8932
1255	IWB74615	28.164	13.8932
1256	IWA414	28.21	13.9159
1257	IWB13840	28.21	13.9159
1258	IWB19101	28.21	13.9159
1259	IWB35266	28.21	13.9159
1260	IWB7627	28.21	13.9159
1261	IWB60792	28.21	13.9159
1262	IWB6520	28.21	13.9159
1263	IWB9312	28.21	13.9159
1264	IWB67283	28.5	14.0589
1265	IWA4350	28.5	14.0589
1266	IWB2853	28.5	14.0589
1267	wPt-4735	28.633	14.1245
1268	wPt-6882	28.633	14.1245
1269	wPt-0527	28.96	14.2859
1270	wPt-3904	29.105	14.3574
1271	IWB12336	29.167	14.388
1272	IWB21518	29.167	14.388
1273	IWB34387	29.167	14.388
1274	IWB38726	29.167	14.388
1275	IWB41970	29.167	14.388
1276	IWB66130	29.167	14.388
1277	IWB7096	29.167	14.388
1278	IWB8188	29.167	14.388
1279	IWB8865	29.167	14.388
1280	IWB57360	29.167	14.388
1281	IWB59245	29.167	14.388
1282	IWB50189	29.167	14.388
1283	IWB55944	29.167	14.388
1284	IWB10500	29.167	14.388
1285	IWB28998	29.167	14.388
1286	IWB31444	29.167	14.388
1287	IWB74174	29.167	14.388
1288	wPt-1862	29.445	14.5251
1289	wPt-8749	29.445	14.5251
1290	wPt-5776	29.445	14.5251
1291	Opata_61344_PstIMseI_PA	29.445	14.5251
1292	Opata_2486894_PstIMspI_PA	29.445	14.5251
1293	Opata_1219385_24_PstIMspI_SNP	29.445	14.5251
1294	Opata_1734899_PstIMspI_PA	29.445	14.5251
1295	Opata_685268_PstIMspI_PA	29.445	14.5251
1296	Opata_1214029_83_PstIMseI_SNP	29.445	14.5251
1297	Opata_3437762_PstIMspI_PA	29.445	14.5251
1298	Opata_1929912_PstIMseI_PA	29.445	14.5251
1299	Opata_1734533_59_PstIMseI_SNP	29.445	14.5251
1300	Opata_273661_PstIMspI_PA	29.445	14.5251
1301	Opata_2364211_PstIMspI_PA	29.445	14.5251
1302	Opata_1031151_74_PstIMspI_SNP	29.445	14.5251
1303	Opata_1829648_PstIMspI_PA	29.445	14.5251
1304	Opata_2702166_72_PstIMspI_SNP	29.445	14.5251
1305	Opata_1518928_PstIMspI_PA	29.445	14.5251
1306	Opata_247874_61_PstIMseI_SNP	29.445	14.5251
1307	Opata_388560_PstIMspI_PA	29.445	14.5251
1308	M6_3712081_PstIMseI_PA	29.445	14.5251
1309	Opata_827953_PstIMspI_PA	29.445	14.5251
1310	Opata_3434825_PstIMspI_PA	29.445	14.5251
1311	Opata_2040177_PstIMspI_PA	29.445	14.5251
1312	Opata_906929_PstIMseI_PA	29.445	14.5251
1313	Opata_2168481_PstIMluI_PA	29.445	14.5251
1314	Opata_1757659_PstIMseI_PA	29.445	14.5251
1315	Opata_1214029_32_PstIMseI_SNP	29.445	14.5251
1316	Opata_133609_PstIMseI_PA	29.445	14.5251
1317	Opata_1123423_PstIMspI_PA	29.445	14.5251
1318	Opata_4469009_5_PstIMseI_SNP	29.445	14.5251
1319	Opata_1126870_32_PstIMseI_SNP	29.445	14.5251
1320	Opata_1885152_PstIMspI_PA	29.445	14.5251
1321	Opata_4469009_46_PstIMseI_SNP	29.445	14.5251
1322	Opata_2593181_PstIMspI_PA	29.445	14.5251
1323	Opata_38345_PstIMseI_PA	29.445	14.5251
1324	Opata_1067300_33_PstIMspI_SNP	29.445	14.5251
1325	Opata_840269_PstIMspI_PA	29.445	14.5251
1326	Opata_2538872_PstIMseI_PA	29.445	14.5251
1327	M6_685148_PstIMseI_PA	29.445	14.5251
1328	Opata_1308713_PstIMspI_PA	29.445	14.5251
1329	Opata_1640510_PstIMspI_PA	29.445	14.5251
1330	Opata_3943041_65_PstIMspI_SNP	29.445	14.5251
1331	M6_1552118_PstIMseI_PA	29.445	14.5251
1332	Opata_3480741_81_PstIMspI_SNP	29.445	14.5251
1333	Opata_247593_PstIMseI_PA	29.445	14.5251
1334	Opata_1297322_2_PstIMseI_SNP	29.445	14.5251
1335	Opata_1734533_53_PstIMseI_SNP	29.445	14.5251
1336	Opata_1606141_PstIMspI_PA	29.445	14.5251
1337	M6_1426973_PstIMspI_PA	29.445	14.5251
1338	Opata_3930630_PstIMspI_PA	29.445	14.5251
1339	Opata_432503_PstIMspI_PA	29.445	14.5251
1340	Opata_381833_PstIMspI_PA	29.445	14.5251
1341	Opata_302355_87_PstIMspI_SNP	29.445	14.5251
1342	Opata_82770_23_PstIMseI_SNP	29.445	14.5251
1343	Opata_75762_PstIMspI_PA	29.445	14.5251
1344	Opata_1856393_PstIMspI_PA	29.445	14.5251
1345	Opata_1261814_PstIMseI_PA	29.445	14.5251
1346	Opata_1285193_PstIMspI_PA	29.445	14.5251
1347	Opata_3995791_PstIMspI_PA	29.445	14.5251
1348	Opata_943392_PstIMspI_PA	29.445	14.5251
1349	Opata_867077_PstIMspI_PA	29.445	14.5251
1350	Opata_1062959_PstIMseI_PA	29.445	14.5251
1351	Opata_3458837_PstIMspI_PA	29.445	14.5251
1352	Opata_1819014_PstIMspI_PA	29.445	14.5251
1353	Opata_2538173_PstIMspI_PA	29.445	14.5251
1354	M6_146035_PstIMseI_PA	29.445	14.5251
1355	Opata_1593780_PstIMspI_PA	29.445	14.5251
1356	Opata_1545516_4_PstIMseI_SNP	29.445	14.5251
1357	Opata_212877_77_PstIMseI_SNP	29.445	14.5251
1358	Opata_1031151_70_PstIMspI_SNP	29.445	14.5251
1359	Opata_2778623_PstIMspI_PA	29.445	14.5251
1360	Opata_817281_PstIMspI_PA	29.445	14.5251
1361	Opata_2294463_PstIMseI_PA	29.445	14.5251
1362	Opata_3382956_PstIMseI_PA	29.445	14.5251
1363	Opata_1751059_PstIMspI_PA	29.445	14.5251
1364	Opata_3480741_35_PstIMspI_SNP	29.445	14.5251
1365	Opata_1575857_PstIMseI_PA	29.445	14.5251
1366	Opata_294388_PstIMspI_PA	29.445	14.5251
1367	Opata_89100_PstIMspI_PA	29.445	14.5251
1368	Opata_2990475_PstIMspI_PA	29.445	14.5251
1369	Opata_4170543_PstIMspI_PA	29.445	14.5251
1370	M6_2676898_PstIMluI_PA	29.445	14.5251
1371	Opata_2032345_PstIMspI_PA	29.445	14.5251
1372	Opata_149446_12_PstIMseI_SNP	29.445	14.5251
1373	Opata_534594_PstIMseI_PA	29.445	14.5251
1374	Opata_2413429_68_PstIMspI_SNP	29.445	14.5251
1375	Opata_4059907_PstIMspI_PA	29.445	14.5251
1376	Opata_2443679_PstIMspI_PA	29.445	14.5251
1377	Opata_2751493_PstIMluI_PA	29.445	14.5251
1378	Opata_864440_PstIMspI_PA	29.445	14.5251
1379	Opata_2963599_PstIMspI_PA	29.445	14.5251
1380	Opata_391935_PstIMspI_PA	29.445	14.5251
1381	Opata_1694075_78_PstIMspI_SNP	29.445	14.5251
1382	Opata_86605_PstIMspI_PA	29.445	14.5251
1383	Opata_2844879_76_PstIMspI_SNP	29.445	14.5251
1384	Opata_517218_PstIMluI_PA	29.445	14.5251
1385	Opata_3902978_PstIMspI_PA	29.445	14.5251
1386	Opata_2004714_PstIMspI_PA	29.445	14.5251
1387	Opata_3058882_41_PstIMspI_SNP	29.445	14.5251
1388	IWB9029	29.593	14.5981
1389	wPt-667172	29.645	14.6238
1390	wPt-668236	29.645	14.6238
1391	IWB73371	29.874	14.7367
1392	IWB47067	29.984	14.791
1393	IWA4506	30.138	14.867
1394	IWB21788	30.138	14.867
1395	IWB23185	30.138	14.867
1396	IWB23832	30.138	14.867
1397	IWB27591	30.138	14.867
1398	IWB31415	30.138	14.867
1399	IWB31764	30.138	14.867
1400	IWB34675	30.138	14.867
1401	IWB42930	30.138	14.867
1402	IWB57361	30.138	14.867
1403	IWB59888	30.138	14.867
1404	IWB68907	30.138	14.867
1405	IWB9329	30.138	14.867
1406	IWB9541	30.138	14.867
1407	IWB31414	30.138	14.867
1408	IWB51995	30.138	14.867
1409	IWB31763	30.138	14.867
1410	IWB68663	30.138	14.867
1411	IWB50401	30.138	14.867
1412	IWB53646	30.138	14.867
1413	Opata_2615530_60_PstIMspI_SNP	30.138	14.867
1414	Opata_2273767_40_PstIMspI_SNP	30.138	14.867
1415	Opata_2304190_20_PstIMspI_SNP	30.138	14.867
1416	Opata_82770_32_PstIMseI_SNP	30.138	14.867
1417	Opata_687787_86_PstIMseI_SNP	30.138	14.867
1418	Opata_1636190_50_PstIMspI_SNP	30.138	14.867
1419	Opata_1642139_7_PstIMspI_SNP	30.138	14.867
1420	M6_3059359_PstIMspI_PA	30.138	14.867
1421	Opata_181465_12_PstIMseI_SNP	30.138	14.867
1422	Opata_517629_41_PstIMseI_SNP	30.138	14.867
1423	Opata_1104027_PstIMspI_PA	30.138	14.867
1424	Opata_687787_47_PstIMseI_SNP	30.138	14.867
1425	Opata_686325_70_PstIMseI_SNP	30.138	14.867
1426	Opata_687787_36_PstIMseI_SNP	30.138	14.867
1427	Opata_320630_42_PstIMseI_SNP	30.138	14.867
1428	Opata_166238_PstIMseI_PA	30.138	14.867
1429	M6_537588_PstIMseI_PA	30.138	14.867
1430	Opata_1181411_53_PstIMspI_SNP	30.138	14.867
1431	Opata_3152879_PstIMspI_PA	30.138	14.867
1432	M6_399586_PstIMseI_PA	30.138	14.867
1433	Opata_3265408_70_PstIMspI_SNP	30.138	14.867
1434	Opata_68748_29_PstIMseI_SNP	30.138	14.867
1435	M6_1207871_PstIMspI_PA	30.138	14.867
1436	M6_1183799_PstIMspI_PA	30.138	14.867
1437	Opata_3111394_PstIMseI_PA	30.138	14.867
1438	Opata_2006886_68_PstIMspI_SNP	30.138	14.867
1439	Opata_485606_60_PstIMseI_SNP	30.138	14.867
1440	Opata_762397_13_PstIMspI_SNP	30.138	14.867
1441	Opata_3265408_50_PstIMspI_SNP	30.138	14.867
1442	Opata_389357_1_PstIMseI_SNP	30.138	14.867
1443	Opata_246439_6_PstIMseI_SNP	30.138	14.867
1444	M6_1756595_PstIMspI_PA	30.138	14.867
1445	Opata_63171_72_PstIMseI_SNP	30.138	14.867
1446	Opata_22072_54_PstIMseI_SNP	30.138	14.867
1447	Opata_7557_54_PstIMseI_SNP	30.138	14.867
1448	Opata_1481071_70_PstIMspI_SNP	30.138	14.867
1449	Opata_39226_21_PstIMseI_SNP	30.138	14.867
1450	Opata_2980308_PstIMspI_PA	30.138	14.867
1451	Opata_762397_3_PstIMspI_SNP	30.138	14.867
1452	Opata_320630_6_PstIMseI_SNP	30.138	14.867
1453	Opata_440101_16_PstIMseI_SNP	30.138	14.867
1454	Opata_2537397_PstIMseI_PA	30.138	14.867
1455	Opata_3672_37_PstIMseI_SNP	30.138	14.867
1456	Opata_246439_7_PstIMseI_SNP	30.138	14.867
1457	Opata_130674_43_PstIMseI_SNP	30.138	14.867
1458	Opata_783710_PstIMspI_PA	30.138	14.867
1459	M6_2470843_PstIMseI_PA	30.138	14.867
1460	M6_1464771_PstIMseI_PA	30.138	14.867
1461	Opata_1481071_65_PstIMspI_SNP	30.138	14.867
1462	Opata_263574_25_PstIMseI_SNP	30.138	14.867
1463	Opata_2439048_45_PstIMspI_SNP	30.138	14.867
1464	Opata_56519_31_PstIMseI_SNP	30.138	14.867
1465	M6_1384977_PstIMspI_PA	30.138	14.867
1466	Opata_3239753_PstIMspI_PA	30.138	14.867
1467	Opata_950211_PstIMspI_PA	30.138	14.867
1468	Opata_2588408_PstIMseI_PA	30.138	14.867
1469	Opata_718862_PstIMspI_PA	30.138	14.867
1470	Opata_517629_33_PstIMseI_SNP	30.138	14.867
1471	Opata_63171_56_PstIMseI_SNP	30.138	14.867
1472	Opata_440101_11_PstIMseI_SNP	30.138	14.867
1473	Opata_1894656_67_PstIMspI_SNP	30.138	14.867
1474	Opata_517629_35_PstIMseI_SNP	30.138	14.867
1475	M6_763748_PstIMseI_PA	30.138	14.867
1476	Opata_2467247_5_PstIMspI_SNP	30.138	14.867
1477	Opata_112055_72_PstIMseI_SNP	30.138	14.867
1478	Opata_181465_85_PstIMseI_SNP	30.138	14.867
1479	Opata_1611278_PstIMspI_PA	30.138	14.867
1480	Opata_2808325_PstIMspI_PA	30.138	14.867
1481	Opata_838637_PstIMspI_PA	30.138	14.867
1482	Opata_1894656_77_PstIMspI_SNP	30.138	14.867
1483	M6_3589288_PstIMspI_PA	30.138	14.867
1484	Opata_105248_72_PstIMseI_SNP	30.138	14.867
1485	M6_2739535_PstIMspI_PA	30.138	14.867
1486	Opata_2273767_74_PstIMspI_SNP	30.138	14.867
1487	Opata_74624_PstIMseI_PA	30.138	14.867
1488	Opata_1181411_42_PstIMspI_SNP	30.138	14.867
1489	M6_1356927_PstIMspI_PA	30.138	14.867
1490	M6_2445490_PstIMseI_PA	30.138	14.867
1491	Opata_64825_13_PstIMseI_SNP	30.138	14.867
1492	Opata_546666_39_PstIMspI_SNP	30.138	14.867
1493	Opata_1608642_10_PstIMspI_SNP	30.138	14.867
1494	Opata_2535040_PstIMseI_PA	30.138	14.867
1495	Opata_130674_38_PstIMseI_SNP	30.138	14.867
1496	Opata_762397_60_PstIMspI_SNP	30.138	14.867
1497	Opata_1911856_PstIMseI_PA	30.138	14.867
1498	Opata_485606_35_PstIMseI_SNP	30.138	14.867
1499	Opata_681488_1_PstIMseI_SNP	30.138	14.867
1500	M6_2754569_PstIMspI_PA	30.138	14.867
1501	M6_1390326_PstIMspI_PA	30.138	14.867
1502	Opata_292612_75_PstIMseI_SNP	30.138	14.867
1503	Opata_3672_54_PstIMseI_SNP	30.138	14.867
1504	Opata_64825_41_PstIMseI_SNP	30.138	14.867
1505	Opata_1149160_14_PstIMspI_SNP	30.138	14.867
1506	M6_795737_PstIMspI_PA	30.138	14.867
1507	Opata_39226_25_PstIMseI_SNP	30.138	14.867
1508	Opata_1636190_8_PstIMspI_SNP	30.138	14.867
1509	M6_2036559_PstIMseI_PA	30.138	14.867
1510	Opata_25208_PstIMluI_PA	30.138	14.867
1511	Opata_1881907_PstIMseI_PA	30.138	14.867
1512	Opata_1894656_59_PstIMspI_SNP	30.138	14.867
1513	M6_3120034_PstIMspI_PA	30.138	14.867
1514	Opata_452141_34_PstIMseI_SNP	30.138	14.867
1515	Opata_847170_36_PstIMspI_SNP	30.138	14.867
1516	Opata_686325_87_PstIMseI_SNP	30.138	14.867
1517	Opata_1608642_13_PstIMspI_SNP	30.138	14.867
1518	Opata_215738_4_PstIMspI_SNP	30.138	14.867
1519	M6_1102900_PstIMspI_PA	30.138	14.867
1520	M6_337820_PstIMspI_PA	30.138	14.867
1521	Opata_2057431_PstIMseI_PA	30.138	14.867
1522	Opata_246439_63_PstIMseI_SNP	30.138	14.867
1523	Opata_610497_68_PstIMspI_SNP	30.138	14.867
1524	Opata_112055_26_PstIMseI_SNP	30.138	14.867
1525	Opata_3332953_9_PstIMspI_SNP	30.138	14.867
1526	Opata_2439048_39_PstIMspI_SNP	30.138	14.867
1527	Opata_106634_68_PstIMspI_SNP	30.138	14.867
1528	Opata_847787_31_PstIMseI_SNP	30.138	14.867
1529	Opata_2610121_6_PstIMspI_SNP	30.138	14.867
1530	Opata_465348_54_PstIMseI_SNP	30.138	14.867
1531	wmc329	30.445	15.0184
1532	cfa2158	30.445	15.0184
1533	tPt-5413	30.548	15.0692
1534	wPt-665985	30.677	15.1328
1535	wPt-733128	30.705	15.1467
1536	tPt-1362	30.86	15.2231
1537	wPt-4712	30.86	15.2231
1538	wPt-5968	30.86	15.2231
1539	IWB20633	31.21	15.3958
1540	IWB26042	31.21	15.3958
1541	IWB53645	31.321	15.4505
1542	wmc95	31.572	15.5743
1543	IWB15488	31.614	15.5951
1544	gdm136	33.483	16.517
1545	IWB34618	34.627	17.0814
1546	IWB22004	34.892	17.2121
1547	IWA7050	35.499	17.5115
1548	IWA4163	35.824	17.6718
1549	IWA4164	35.824	17.6718
1550	IWB11044	35.824	17.6718
1551	IWB47586	35.824	17.6718
1552	IWB21708	35.824	17.6718
1553	IWA4008	36.157	17.8361
1554	IWB22005	36.37	17.9412
1555	IWA1388	36.482	17.9964
1556	wPt-8735	36.537	18.0236
1557	IWA7377	36.808	18.1572
1558	Opata_1473026_PstIMseI_PA	36.808	18.1572
1559	M6_321313_PstIMseI_PA	36.808	18.1572
1560	Opata_572727_58_PstIMseI_SNP	36.808	18.1572
1561	Opata_3564665_PstIMspI_PA	36.808	18.1572
1562	Opata_1914119_7_PstIMspI_SNP	36.808	18.1572
1563	M6_319751_PstIMseI_PA	36.808	18.1572
1564	Opata_134162_11_PstIMseI_SNP	36.808	18.1572
1565	Opata_2249003_PstIMseI_PA	36.808	18.1572
1566	Opata_1185590_65_PstIMseI_SNP	36.808	18.1572
1567	Opata_348301_64_PstIMseI_SNP	36.808	18.1572
1568	Opata_284843_57_PstIMseI_SNP	36.808	18.1572
1569	Opata_136054_14_PstIMseI_SNP	36.808	18.1572
1570	M6_927736_PstIMseI_PA	36.808	18.1572
1571	M6_1369992_PstIMspI_PA	36.808	18.1572
1572	Opata_99641_45_PstIMseI_SNP	36.808	18.1572
1573	M6_2324432_PstIMspI_PA	36.808	18.1572
1574	Opata_566244_69_PstIMspI_SNP	36.808	18.1572
1575	Opata_158029_PstIMspI_PA	36.808	18.1572
1576	Opata_1185590_57_PstIMseI_SNP	36.808	18.1572
1577	Opata_2576154_14_PstIMspI_SNP	36.808	18.1572
1578	Opata_151986_12_PstIMseI_SNP	36.808	18.1572
1579	M6_2463629_PstIMseI_PA	36.808	18.1572
1580	Opata_389214_67_PstIMseI_SNP	36.808	18.1572
1581	Opata_239477_34_PstIMseI_SNP	36.808	18.1572
1582	Opata_869469_5_PstIMspI_SNP	36.808	18.1572
1583	Opata_2254486_6_PstIMspI_SNP	36.808	18.1572
1584	Opata_1638351_PstIMspI_PA	36.808	18.1572
1585	Opata_4141716_PstIMseI_PA	36.808	18.1572
1586	Opata_72798_8_PstIMspI_SNP	36.808	18.1572
1587	Opata_1914119_16_PstIMspI_SNP	36.808	18.1572
1588	Opata_908301_26_PstIMseI_SNP	36.808	18.1572
1589	Opata_2389371_44_PstIMseI_SNP	36.808	18.1572
1590	Opata_954002_60_PstIMseI_SNP	36.808	18.1572
1591	Opata_750081_PstIMseI_PA	36.808	18.1572
1592	Opata_3370735_81_PstIMseI_SNP	36.808	18.1572
1593	Opata_141487_31_PstIMseI_SNP	36.808	18.1572
1594	Opata_298403_49_PstIMspI_SNP	36.808	18.1572
1595	Opata_2982729_14_PstIMspI_SNP	36.808	18.1572
1596	Opata_906305_36_PstIMseI_SNP	36.808	18.1572
1597	Opata_176290_43_PstIMseI_SNP	36.808	18.1572
1598	M6_954807_PstIMspI_PA	36.808	18.1572
1599	Opata_80803_5_PstIMseI_SNP	36.808	18.1572
1600	Opata_137368_17_PstIMseI_SNP	36.808	18.1572
1601	Opata_141487_28_PstIMseI_SNP	36.808	18.1572
1602	Opata_536340_12_PstIMspI_SNP	36.808	18.1572
1603	Opata_572727_71_PstIMseI_SNP	36.808	18.1572
1604	M6_913000_PstIMseI_PA	36.808	18.1572
1605	Opata_2925801_77_PstIMspI_SNP	36.808	18.1572
1606	Opata_148076_37_PstIMseI_SNP	36.808	18.1572
1607	Opata_1789315_PstIMspI_PA	36.808	18.1572
1608	Opata_2385896_15_PstIMspI_SNP	36.808	18.1572
1609	Opata_2963566_8_PstIMspI_SNP	36.808	18.1572
1610	Opata_4214996_40_PstIMseI_SNP	36.808	18.1572
1611	Opata_1057285_70_PstIMseI_SNP	36.808	18.1572
1612	Opata_22916_48_PstIMseI_SNP	36.808	18.1572
1613	Opata_176290_7_PstIMseI_SNP	36.808	18.1572
1614	Opata_1868330_15_PstIMspI_SNP	36.808	18.1572
1615	Opata_566244_33_PstIMspI_SNP	36.808	18.1572
1616	Opata_1185590_13_PstIMseI_SNP	36.808	18.1572
1617	Opata_23781_6_PstIMseI_SNP	36.808	18.1572
1618	Opata_602821_62_PstIMseI_SNP	36.808	18.1572
1619	Opata_1914119_37_PstIMspI_SNP	36.808	18.1572
1620	M6_2003280_PstIMspI_PA	36.808	18.1572
1621	Opata_1771485_72_PstIMseI_SNP	36.808	18.1572
1622	Opata_384280_6_PstIMspI_SNP	36.808	18.1572
1623	Opata_524521_12_PstIMseI_SNP	36.808	18.1572
1624	M6_794581_PstIMseI_PA	36.808	18.1572
1625	wPt-2436	36.886	18.1957
1626	IWA1387	37.31	18.4049
1627	IWB12251	37.31	18.4049
1628	IWB14137	37.31	18.4049
1629	IWB41525	37.31	18.4049
1630	IWB55991	37.31	18.4049
1631	wmc24	37.609	18.5524
1632	wPt-3698	37.909	18.7004
1633	IWB1739	38.059	18.7744
1634	IWB3334b	38.059	18.7744
1635	IWA6217	38.202	18.8449
1636	IWB54363	38.202	18.8449
1637	IWB14138	38.319	18.9026
1638	IWB54638	38.319	18.9026
1639	IWB24259	38.319	18.9026
1640	IWB31933	38.319	18.9026
1641	IWB45928	38.319	18.9026
1642	IWB60691	38.319	18.9026
1643	IWB66061	38.319	18.9026
1644	wPt-731617	38.33	18.908
1645	wPt-732946	38.33	18.908
1646	IWB28549	38.828	19.1537
1647	IWB3682	38.828	19.1537
1648	IWB40979	38.828	19.1537
1649	IWB31935	38.828	19.1537
1650	IWB3294	38.828	19.1537
1651	Opata_608877_82_PstIMseI_SNP	38.828	19.1537
1652	Opata_195301_59_PstIMseI_SNP	38.828	19.1537
1653	M6_1137752_PstIMspI_PA	38.828	19.1537
1654	M6_2198662_PstIMseI_PA	38.828	19.1537
1655	Opata_423217_30_PstIMspI_SNP	38.828	19.1537
1656	Opata_2524483_56_PstIMspI_SNP	38.828	19.1537
1657	M6_3580697_PstIMspI_PA	38.828	19.1537
1658	M6_2674518_PstIMspI_PA	38.828	19.1537
1659	M6_3234043_PstIMspI_PA	38.828	19.1537
1660	M6_952566_PstIMseI_PA	38.828	19.1537
1661	Opata_938846_28_PstIMseI_SNP	38.828	19.1537
1662	M6_341297_PstIMseI_PA	38.828	19.1537
1663	M6_1587970_PstIMseI_PA	38.828	19.1537
1664	M6_2080087_PstIMspI_PA	38.828	19.1537
1665	M6_775487_PstIMseI_PA	38.828	19.1537
1666	M6_385984_PstIMseI_PA	38.828	19.1537
1667	M6_495754_PstIMspI_PA	38.828	19.1537
1668	M6_790563_PstIMseI_PA	38.828	19.1537
1669	M6_831802_PstIMspI_PA	38.828	19.1537
1670	M6_149053_PstIMspI_PA	38.828	19.1537
1671	M6_1449903_PstIMspI_PA	38.828	19.1537
1672	M6_2232986_PstIMspI_PA	38.828	19.1537
1673	M6_395673_PstIMseI_PA	38.828	19.1537
1674	M6_3484225_PstIMspI_PA	38.828	19.1537
1675	M6_2669483_PstIMseI_PA	38.828	19.1537
1676	M6_2422692_PstIMspI_PA	38.828	19.1537
1677	M6_1376924_PstIMspI_PA	38.828	19.1537
1678	Opata_1728809_40_PstIMseI_SNP	38.828	19.1537
1679	Opata_218576_79_PstIMseI_SNP	38.828	19.1537
1680	M6_1021901_PstIMspI_PA	38.828	19.1537
1681	M6_717884_PstIMspI_PA	38.828	19.1537
1682	Opata_54388_89_PstIMseI_SNP	38.828	19.1537
1683	M6_689353_PstIMspI_PA	38.828	19.1537
1684	M6_3593829_PstIMspI_PA	38.828	19.1537
1685	M6_3358066_PstIMspI_PA	38.828	19.1537
1686	M6_2267439_PstIMspI_PA	38.828	19.1537
1687	M6_3344932_PstIMseI_PA	38.828	19.1537
1688	Opata_776309_45_PstIMspI_SNP	38.828	19.1537
1689	M6_2437839_PstIMspI_PA	38.828	19.1537
1690	Opata_423217_68_PstIMspI_SNP	38.828	19.1537
1691	M6_672268_PstIMspI_PA	38.828	19.1537
1692	M6_1594746_PstIMspI_PA	38.828	19.1537
1693	M6_99254_PstIMseI_PA	38.828	19.1537
1694	M6_3138953_PstIMspI_PA	38.828	19.1537
1695	M6_104473_PstIMseI_PA	38.828	19.1537
1696	Opata_608877_62_PstIMseI_SNP	38.828	19.1537
1697	M6_3028934_PstIMspI_PA	38.828	19.1537
1698	M6_1686422_PstIMspI_PA	38.828	19.1537
1699	Opata_379316_83_PstIMspI_SNP	38.828	19.1537
1700	M6_4249622_PstIMseI_PA	38.828	19.1537
1701	M6_1302684_PstIMspI_PA	38.828	19.1537
1702	M6_836789_PstIMseI_PA	38.828	19.1537
1703	Opata_4180_59_PstIMseI_SNP	38.828	19.1537
1704	M6_2422399_PstIMspI_PA	38.828	19.1537
1705	Opata_2822617_31_PstIMspI_SNP	38.828	19.1537
1706	Opata_486638_64_PstIMspI_SNP	38.828	19.1537
1707	M6_1446353_PstIMseI_PA	38.828	19.1537
1708	IWB54031	38.861	19.17
1709	IWA513	39.003	19.24
1710	IWA6441	39.003	19.24
1711	IWB33537	39.614	19.5414
1712	wsnp_Ex_c31983_40710608	39.694	19.5809
1713	IWA7796	39.726	19.5967
1714	IWB34995	39.726	19.5967
1715	IWB42659	39.726	19.5967
1716	IWB6471	39.726	19.5967
1717	IWB74039	39.726	19.5967
1718	IWB41059	39.786	19.6263
1719	IWB48819	40.177	19.8192
1720	wsnp_Ku_c52464_57427549	40.271	19.8655
1721	Opata_1803960_67_PstIMspI_SNP	40.271	19.8655
1722	Opata_274839_10_PstIMspI_SNP	40.271	19.8655
1723	Opata_274839_69_PstIMspI_SNP	40.271	19.8655
1724	Opata_23345_30_PstIMspI_SNP	40.271	19.8655
1725	IWA360	40.651	20.053
1726	IWB31602	40.651	20.053
1727	IWB31932	40.651	20.053
1728	IWB61685	40.651	20.053
1729	IWB3334	40.651	20.053
1730	IWB3419	40.651	20.053
1731	IWB46201	40.651	20.053
1732	IWB40844	40.651	20.053
1733	IWB68105	40.651	20.053
1734	IWB64822	40.651	20.053
1735	IWB808	40.651	20.053
1736	IWB9425	40.651	20.053
1737	IWB45509	40.651	20.053
1738	wPt-665920	41.14	20.2942
1739	IWA3375	41.81	20.6247
1740	gwm772	42.256	20.8447
1741	M6_578969_PstIMspI_PA	42.292	20.8625
1742	M6_2325434_PstIMspI_PA	42.292	20.8625
1743	M6_615967_PstIMseI_PA	42.292	20.8625
1744	Opata_111340_88_PstIMseI_SNP	42.292	20.8625
1745	M6_2305486_PstIMspI_PA	42.292	20.8625
1746	Opata_2775824_31_PstIMspI_SNP	42.292	20.8625
1747	M6_2748734_PstIMspI_PA	42.292	20.8625
1748	Opata_2860626_33_PstIMseI_SNP	42.292	20.8625
1749	M6_1845934_PstIMspI_PA	42.292	20.8625
1750	M6_816465_PstIMseI_PA	42.292	20.8625
1751	M6_2033496_PstIMseI_PA	42.292	20.8625
1752	Opata_560294_39_PstIMseI_SNP	42.292	20.8625
1753	M6_1739374_PstIMspI_PA	42.292	20.8625
1754	M6_299991_PstIMseI_PA	42.292	20.8625
1755	M6_2418353_PstIMspI_PA	42.292	20.8625
1756	M6_1254245_PstIMseI_PA	42.292	20.8625
1757	M6_1281608_PstIMseI_PA	42.292	20.8625
1758	M6_865954_PstIMspI_PA	42.292	20.8625
1759	Opata_560294_18_PstIMseI_SNP	42.292	20.8625
1760	Opata_152910_5_PstIMseI_SNP	42.292	20.8625
1761	Opata_1496467_71_PstIMseI_SNP	42.292	20.8625
1762	M6_936169_PstIMspI_PA	42.292	20.8625
1763	M6_137434_PstIMseI_PA	42.292	20.8625
1764	M6_3220588_PstIMspI_PA	42.292	20.8625
1765	M6_559081_PstIMseI_PA	42.292	20.8625
1766	M6_1711113_PstIMspI_PA	42.292	20.8625
1767	M6_695068_PstIMseI_PA	42.292	20.8625
1768	M6_873194_PstIMseI_PA	42.292	20.8625
1769	M6_2508642_PstIMspI_PA	42.292	20.8625
1770	M6_262494_PstIMseI_PA	42.292	20.8625
1771	M6_1778514_PstIMseI_PA	42.292	20.8625
1772	M6_1710609_PstIMspI_PA	42.292	20.8625
1773	M6_2916915_PstIMspI_PA	42.292	20.8625
1774	Opata_2860626_58_PstIMseI_SNP	42.292	20.8625
1775	Opata_784865_15_PstIMseI_SNP	42.292	20.8625
1776	M6_370117_PstIMseI_PA	42.292	20.8625
1777	Opata_560294_30_PstIMseI_SNP	42.292	20.8625
1778	M6_539977_PstIMseI_PA	42.292	20.8625
1779	M6_2134200_PstIMseI_PA	42.292	20.8625
1780	M6_3171123_PstIMspI_PA	42.292	20.8625
1781	M6_1271779_PstIMspI_PA	42.292	20.8625
1782	M6_2331535_PstIMspI_PA	42.292	20.8625
1783	Opata_1855654_88_PstIMspI_SNP	42.292	20.8625
1784	Opata_335298_PstIMseI_PA	42.292	20.8625
1785	M6_1228245_PstIMseI_PA	42.292	20.8625
1786	M6_1244599_PstIMspI_PA	42.292	20.8625
1787	M6_2011639_PstIMspI_PA	42.292	20.8625
1788	M6_3879499_PstIMseI_PA	42.292	20.8625
1789	Opata_212322_68_PstIMseI_SNP	42.292	20.8625
1790	IWB13911	42.357	20.8945
1791	IWB44045	42.357	20.8945
1792	IWB66889	42.357	20.8945
1793	IWB66891	42.357	20.8945
1794	IWB72799	42.357	20.8945
1795	IWB53832	42.556	20.9927
1796	IWB9758	42.556	20.9927
1797	barc119_1	42.58	21.0045
1798	Opata_3139331_49_PstIMspI_SNP	42.58	21.0045
1799	Opata_2644353_10_PstIMspI_SNP	42.58	21.0045
1800	M6_2160032_PstIMseI_PA	42.58	21.0045
1801	Opata_701980_71_PstIMspI_SNP	42.58	21.0045
1802	Opata_50595_51_PstIMseI_SNP	42.58	21.0045
1803	Opata_392477_76_PstIMspI_SNP	42.58	21.0045
1804	Opata_2934551_34_PstIMspI_SNP	42.58	21.0045
1805	Opata_1679603_84_PstIMspI_SNP	42.58	21.0045
1806	Opata_92415_10_PstIMspI_SNP	42.58	21.0045
1807	M6_2652865_PstIMspI_PA	42.58	21.0045
1808	M6_916456_PstIMseI_PA	42.58	21.0045
1809	M6_2698841_PstIMseI_PA	42.58	21.0045
1810	M6_1612988_PstIMspI_PA	42.58	21.0045
1811	Opata_523475_46_PstIMspI_SNP	42.58	21.0045
1812	Opata_2790342_65_PstIMspI_SNP	42.58	21.0045
1813	M6_1646431_PstIMseI_PA	42.58	21.0045
1814	M6_2050865_PstIMseI_PA	42.58	21.0045
1815	M6_2453576_PstIMspI_PA	42.58	21.0045
1816	Opata_43225_1_PstIMseI_SNP	42.58	21.0045
1817	M6_2632993_PstIMspI_PA	42.58	21.0045
1818	Opata_239028_20_PstIMspI_SNP	42.58	21.0045
1819	M6_1327895_PstIMseI_PA	42.58	21.0045
1820	M6_1775195_PstIMspI_PA	42.58	21.0045
1821	M6_1507300_PstIMseI_PA	42.58	21.0045
1822	M6_1296255_PstIMspI_PA	42.58	21.0045
1823	M6_569974_PstIMspI_PA	42.58	21.0045
1824	M6_3574873_PstIMseI_PA	42.58	21.0045
1825	M6_784039_PstIMspI_PA	42.58	21.0045
1826	M6_2698968_PstIMspI_PA	42.58	21.0045
1827	M6_1360986_PstIMspI_PA	42.58	21.0045
1828	Opata_683032_78_PstIMspI_SNP	42.58	21.0045
1829	M6_329622_PstIMseI_PA	42.58	21.0045
1830	Opata_3058882_12_PstIMspI_SNP	42.58	21.0045
1831	Opata_99013_90_PstIMseI_SNP	42.58	21.0045
1832	M6_1422429_PstIMseI_PA	42.58	21.0045
1833	Opata_557803_PstIMspI_PA	42.58	21.0045
1834	M6_3282487_PstIMspI_PA	42.58	21.0045
1835	Opata_2924287_58_PstIMseI_SNP	42.58	21.0045
1836	Opata_701980_64_PstIMspI_SNP	42.58	21.0045
1837	M6_679715_PstIMspI_PA	42.58	21.0045
1838	M6_3261125_PstIMspI_PA	42.58	21.0045
1839	M6_1444616_PstIMseI_PA	42.58	21.0045
1840	M6_155335_PstIMseI_PA	42.58	21.0045
1841	M6_1502971_PstIMspI_PA	42.58	21.0045
1842	M6_19245_PstIMspI_PA	42.58	21.0045
1843	M6_2715448_PstIMspI_PA	42.58	21.0045
1844	M6_214846_PstIMseI_PA	42.58	21.0045
1845	M6_694731_PstIMspI_PA	42.58	21.0045
1846	Opata_142444_PstIMluI_PA	42.58	21.0045
1847	M6_1311676_PstIMspI_PA	42.58	21.0045
1848	Opata_764173_PstIMseI_PA	42.58	21.0045
1849	Opata_2074647_42_PstIMspI_SNP	42.58	21.0045
1850	M6_406343_PstIMseI_PA	42.58	21.0045
1851	M6_3310477_PstIMspI_PA	42.58	21.0045
1852	M6_298831_PstIMseI_PA	42.58	21.0045
1853	M6_870613_PstIMseI_PA	42.58	21.0045
1854	M6_3612775_PstIMseI_PA	42.58	21.0045
1855	M6_1210141_PstIMseI_PA	42.58	21.0045
1856	M6_1197322_PstIMseI_PA	42.58	21.0045
1857	M6_2082385_PstIMspI_PA	42.58	21.0045
1858	Opata_1608384_78_PstIMspI_SNP	42.58	21.0045
1859	M6_1087500_PstIMseI_PA	42.58	21.0045
1860	M6_38845_PstIMseI_PA	42.58	21.0045
1861	M6_777308_PstIMspI_PA	42.58	21.0045
1862	M6_2364327_PstIMluI_PA	42.58	21.0045
1863	Opata_2039361_79_PstIMspI_SNP	42.58	21.0045
1864	Opata_92415_13_PstIMspI_SNP	42.58	21.0045
1865	M6_1287858_PstIMspI_PA	42.58	21.0045
1866	Opata_1380391_PstIMseI_PA	42.58	21.0045
1867	M6_603354_PstIMspI_PA	42.58	21.0045
1868	Opata_77007_78_PstIMseI_SNP	42.58	21.0045
1869	IWB45602	42.895	21.1599
1870	IWA3373	42.937	21.1807
1871	IWA3374	42.937	21.1807
1872	IWA7151	42.937	21.1807
1873	IWA8094	42.937	21.1807
1874	IWB47933	43.156	21.2887
1875	IWB73417	43.156	21.2887
1876	IWB68106	43.156	21.2887
1877	IWB68107	43.156	21.2887
1878	IWB69751	43.156	21.2887
1879	IWB72065	43.156	21.2887
1880	IWB72066	43.156	21.2887
1881	IWB45604	43.156	21.2887
1882	IWB36939	43.156	21.2887
1883	IWB70475	43.156	21.2887
1884	IWB72507	43.156	21.2887
1885	wPt-1720	43.157	21.2892
1886	wPt-8478	43.157	21.2892
1887	Opata_881752_49_PstIMseI_SNP	43.157	21.2892
1888	M6_950822_PstIMspI_PA	43.157	21.2892
1889	M6_946142_PstIMspI_PA	43.157	21.2892
1890	M6_931854_PstIMspI_PA	43.157	21.2892
1891	Opata_953131_PstIMspI_PA	43.157	21.2892
1892	M6_3435853_PstIMspI_PA	43.157	21.2892
1893	M6_607959_PstIMspI_PA	43.157	21.2892
1894	M6_1396393_PstIMspI_PA	43.157	21.2892
1895	Opata_1105_73_PstIMseI_SNP	43.157	21.2892
1896	M6_888220_PstIMspI_PA	43.157	21.2892
1897	Opata_22220_PstIMspI_PA	43.157	21.2892
1898	Opata_881752_24_PstIMseI_SNP	43.157	21.2892
1899	Opata_881752_11_PstIMseI_SNP	43.157	21.2892
1900	M6_1148824_PstIMspI_PA	43.157	21.2892
1901	M6_3317134_PstIMspI_PA	43.157	21.2892
1902	M6_1461847_PstIMspI_PA	43.157	21.2892
1903	M6_1293528_PstIMspI_PA	43.157	21.2892
1904	M6_565224_PstIMspI_PA	43.157	21.2892
1905	M6_834821_PstIMspI_PA	43.157	21.2892
1906	M6_1783888_PstIMspI_PA	43.157	21.2892
1907	M6_3223519_PstIMspI_PA	43.157	21.2892
1908	M6_489717_PstIMspI_PA	43.157	21.2892
1909	Opata_384280_65_PstIMspI_SNP	43.157	21.2892
1910	M6_357320_PstIMseI_PA	43.157	21.2892
1911	M6_1348324_PstIMspI_PA	43.157	21.2892
1912	gwm752	43.646	21.5304
1913	barc119	43.752	21.5827
1914	IWB22754	43.758	21.5857
1915	IWB30674	43.758	21.5857
1916	IWB38267	43.758	21.5857
1917	IWB39451	43.758	21.5857
1918	IWB43652	43.758	21.5857
1919	IWB26816	43.758	21.5857
1920	IWB60976	43.758	21.5857
1921	IWB44046	43.769	21.5911
1922	IWB73652	43.769	21.5911
1923	IWA7048	44.071	21.7401
1924	IWB51485	44.252	21.8293
1925	IWB35755	44.425	21.9147
1926	IWB53853	44.425	21.9147
1927	wPt-733588	44.579	21.9906
1928	barc263	44.648	22.0247
1929	wPt-2384	44.737	22.0686
1930	IWB26996	44.739	22.0696
1931	IWB31276	44.739	22.0696
1932	IWB28622	44.739	22.0696
1933	IWB28624	44.739	22.0696
1934	IWB47652	44.739	22.0696
1935	IWB52903	44.739	22.0696
1936	IWB62099	44.739	22.0696
1937	IWB47651	44.739	22.0696
1938	IWB72800	44.739	22.0696
1939	wPt-8172	44.889	22.1436
1940	M6_754882_PstIMspI_PA	44.889	22.1436
1941	M6_977320_PstIMspI_PA	44.889	22.1436
1942	M6_3302016_69_PstIMspI_SNP	44.889	22.1436
1943	Opata_57257_50_PstIMseI_SNP	44.889	22.1436
1944	M6_3372538_PstIMseI_PA	44.889	22.1436
1945	Opata_934769_69_PstIMseI_SNP	44.889	22.1436
1946	Opata_1668247_41_PstIMspI_SNP	44.889	22.1436
1947	Opata_57257_69_PstIMseI_SNP	44.889	22.1436
1948	M6_95528_PstIMspI_PA	44.889	22.1436
1949	Opata_1668247_62_PstIMspI_SNP	44.889	22.1436
1950	Opata_934769_9_PstIMseI_SNP	44.889	22.1436
1951	M6_6695_PstIMseI_PA	44.889	22.1436
1952	Opata_473354_PstIMseI_PA	44.889	22.1436
1953	M6_850387_PstIMspI_PA	44.889	22.1436
1954	Opata_3449420_38_PstIMspI_SNP	44.889	22.1436
1955	Opata_3281777_24_PstIMspI_SNP	44.889	22.1436
1956	Opata_578600_PstIMseI_PA	44.889	22.1436
1957	M6_1844361_PstIMspI_PA	44.889	22.1436
1958	Opata_1668247_32_PstIMspI_SNP	44.889	22.1436
1959	M6_274726_PstIMseI_PA	44.889	22.1436
1960	cdo426	44.917	22.1574
1961	IWA4985	45.197	22.2955
1962	IWA6941	45.197	22.2955
1963	IWB7717	45.299	22.3458
1964	wPt-666822	45.545	22.4672
1965	IWA217	45.875	22.63
1966	abc156	46.045	22.7138
1967	IWA944	46.259	22.8194
1968	IWB35770	46.259	22.8194
1969	IWB60704	46.259	22.8194
1970	IWB65739	46.259	22.8194
1971	wsnp_Ku_c11769_19153951	46.332	22.8554
1972	Opata_2782644_49_PstIMspI_SNP	46.332	22.8554
1973	Opata_1031366_20_PstIMspI_SNP	46.332	22.8554
1974	Opata_683032_40_PstIMspI_SNP	46.332	22.8554
1975	Opata_3866664_PstIMspI_PA	46.332	22.8554
1976	M6_2214235_PstIMseI_PA	46.332	22.8554
1977	Opata_821663_5_PstIMseI_SNP	46.332	22.8554
1978	M6_663132_PstIMspI_PA	46.332	22.8554
1979	Opata_61885_34_PstIMseI_SNP	46.332	22.8554
1980	Opata_248371_32_PstIMspI_SNP	46.332	22.8554
1981	Opata_134571_55_PstIMseI_SNP	46.332	22.8554
1982	Opata_821663_3_PstIMseI_SNP	46.332	22.8554
1983	Opata_4386815_79_PstIMseI_SNP	46.332	22.8554
1984	Opata_1241878_PstIMspI_PA	46.332	22.8554
1985	Opata_1977458_69_PstIMspI_SNP	46.332	22.8554
1986	Opata_746947_2_PstIMspI_SNP	46.332	22.8554
1987	Opata_920886_78_PstIMseI_SNP	46.332	22.8554
1988	Opata_310369_57_PstIMseI_SNP	46.332	22.8554
1989	M6_1737973_PstIMluI_PA	46.332	22.8554
1990	Opata_920886_43_PstIMseI_SNP	46.332	22.8554
1991	Opata_16695_45_PstIMseI_SNP	46.332	22.8554
1992	M6_313838_PstIMspI_PA	46.332	22.8554
1993	Opata_1772028_4_PstIMspI_SNP	46.332	22.8554
1994	Opata_1019166_77_PstIMseI_SNP	46.332	22.8554
1995	Opata_1747632_35_PstIMspI_SNP	46.332	22.8554
[truncated: 4,895 more rows]

## Sheet: 1B
Counts	Marker	cM	Relative distance (%)	CENTROMERE
1	IWB64131	0	0			Markers projected before the SNPs at 0 cM in the 9K consensus map were excluded
2	IWB21517	1.384	0.802985
3	gwm550	2.35	1.36345
4	IWB54702	3.338	1.93668
5	IWB28576	4.225	2.45131
6	IWB19395	4.719	2.73792
7	IWB42055	5.128	2.97522
8	IWB8589	5.128	2.97522
9	IWB11975	5.19	3.01119
10	IWB42054	5.783	3.35525
11	gwm33	7.247	4.20465
12	IWB16714	8.128	4.71579
13	IWB7613	8.128	4.71579
14	IWB7273	8.128	4.71579
15	IWB7122	8.128	4.71579
16	IWB59696	8.128	4.71579
17	IWB59268	8.128	4.71579
18	IWB56433	8.128	4.71579
19	IWB55606	8.128	4.71579
20	IWB45437	8.128	4.71579
21	IWB43013	8.128	4.71579
22	IWB4184	8.128	4.71579
23	IWB36662	8.128	4.71579
24	IWB23711	8.128	4.71579
25	IWB21698	8.128	4.71579
26	IWB21697	8.128	4.71579
27	IWB13538	8.128	4.71579
28	IWB11788	8.128	4.71579
29	IWB10908	8.128	4.71579
30	IWB10537	8.128	4.71579
31	IWB10536	8.128	4.71579
32	IWB34338	8.128	4.71579
33	IWB65495	8.128	4.71579
34	IWB6864	8.128	4.71579
35	IWB9473	8.128	4.71579
36	IWB60469	8.128	4.71579
37	gwm374	8.765	5.08538
38	IWB69597	9.136	5.30063
39	IWB9054	9.409	5.45902
40	IWA1310	9.409	5.45902
41	IWB7487	9.409	5.45902
42	IWB73377	9.409	5.45902
43	IWB73375	9.409	5.45902
44	IWB7123	9.409	5.45902
45	IWB7109	9.409	5.45902
46	IWB684	9.409	5.45902
47	IWB66045	9.409	5.45902
48	IWB65421	9.409	5.45902
49	IWB6303	9.409	5.45902
50	IWB63002	9.409	5.45902
51	IWB56773	9.409	5.45902
52	IWB49209	9.409	5.45902
53	IWB47979	9.409	5.45902
54	IWB47800	9.409	5.45902
55	IWB44730	9.409	5.45902
56	IWB3983	9.409	5.45902
57	IWB36466	9.409	5.45902
58	IWB27585	9.409	5.45902
59	IWB26467	9.409	5.45902
60	IWB26463	9.409	5.45902
61	IWB19825	9.409	5.45902
62	IWB12632	9.409	5.45902
63	IWB11290	9.409	5.45902
64	IWB11262	9.409	5.45902
65	IWB31763	10.045	5.82802
66	IWB27196	10.045	5.82802
67	IWB17979	10.045	5.82802
68	IWB11886	10.045	5.82802
69	IWB60129	10.492	6.08737
70	IWB46379	10.492	6.08737
71	IWB63033	10.725	6.22255
72	IWB28336	10.725	6.22255
73	IWB22529	10.725	6.22255
74	IWB7096	10.756	6.24054
75	IWB16911	10.756	6.24054
76	IWB7419	13.78	7.99503
77	IWB52019	13.78	7.99503
78	IWB47985	13.78	7.99503
79	IWB47978	13.78	7.99503
80	IWB44815	13.78	7.99503
81	IWB26242	13.78	7.99503
82	IWB12256	13.78	7.99503
83	IWB43880	14.33	8.31414
84	cdo388	14.471	8.39595
85	wPt-0983	14.5	8.41277
86	tPt-1772	14.5	8.41277
87	wPt-10703	14.5	8.41277
88	wPt-1238	14.5	8.41277
89	wPt-1500	14.5	8.41277
90	wPt-1568	14.5	8.41277
91	wPt-1912	14.5	8.41277
92	wPt-2395	14.5	8.41277
93	wPt-2988	14.5	8.41277
94	wPt-3411	14.5	8.41277
95	wPt-4200	14.5	8.41277
96	wPt-4786	14.5	8.41277
97	wPt-7138	14.5	8.41277
98	wPt-7422	14.5	8.41277
99	wPt-7708	14.5	8.41277
100	Opata_129843_PstIMluI_PA	14.5	8.41277
101	Opata_1508926_PstIMluI_PA	14.5	8.41277
102	Opata_1509788_PstIMluI_PA	14.5	8.41277
103	Opata_1557238_PstIMluI_PA	14.5	8.41277
104	Opata_1557641_PstIMluI_PA	14.5	8.41277
105	Opata_1571998_PstIMluI_PA	14.5	8.41277
106	Opata_1837196_PstIMluI_PA	14.5	8.41277
107	Opata_1855018_PstIMluI_PA	14.5	8.41277
108	Opata_1894744_PstIMluI_PA	14.5	8.41277
109	Opata_2159144_PstIMluI_PA	14.5	8.41277
110	Opata_216829_PstIMluI_PA	14.5	8.41277
111	Opata_2196473_PstIMluI_PA	14.5	8.41277
112	Opata_2217662_PstIMluI_PA	14.5	8.41277
113	Opata_2389500_PstIMluI_PA	14.5	8.41277
114	Opata_2517502_PstIMluI_PA	14.5	8.41277
115	Opata_304511_PstIMluI_PA	14.5	8.41277
116	Opata_307708_PstIMluI_PA	14.5	8.41277
117	Opata_49867_PstIMluI_PA	14.5	8.41277
118	Opata_7659_PstIMluI_PA	14.5	8.41277
119	Opata_933895_PstIMluI_PA	14.5	8.41277
120	Opata_99297_PstIMluI_PA	14.5	8.41277
121	M6_1231325_PstIMseI_PA	14.5	8.41277
122	M6_2673969_PstIMseI_PA	14.5	8.41277
123	M6_355549_PstIMseI_PA	14.5	8.41277
124	M6_56541_PstIMseI_PA	14.5	8.41277
125	Opata_10071_PstIMseI_PA	14.5	8.41277
126	Opata_1012974_PstIMseI_PA	14.5	8.41277
127	Opata_1015949_PstIMseI_PA	14.5	8.41277
128	Opata_1017660_PstIMseI_PA	14.5	8.41277
129	Opata_1024629_PstIMseI_PA	14.5	8.41277
130	Opata_104773_PstIMseI_PA	14.5	8.41277
131	Opata_1064306_PstIMseI_PA	14.5	8.41277
132	Opata_1090399_PstIMseI_PA	14.5	8.41277
133	Opata_1096215_PstIMseI_PA	14.5	8.41277
134	Opata_1102209_PstIMseI_PA	14.5	8.41277
135	Opata_110223_PstIMseI_PA	14.5	8.41277
136	Opata_1104078_PstIMseI_PA	14.5	8.41277
137	Opata_1131716_PstIMseI_PA	14.5	8.41277
138	Opata_113366_PstIMseI_PA	14.5	8.41277
139	Opata_1142471_PstIMseI_PA	14.5	8.41277
140	Opata_1147652_PstIMseI_PA	14.5	8.41277
141	Opata_115891_PstIMseI_PA	14.5	8.41277
142	Opata_1159827_PstIMseI_PA	14.5	8.41277
143	Opata_1160008_PstIMseI_PA	14.5	8.41277
144	Opata_1162094_PstIMseI_PA	14.5	8.41277
145	Opata_1172040_PstIMseI_PA	14.5	8.41277
146	Opata_1190793_PstIMseI_PA	14.5	8.41277
147	Opata_119404_PstIMseI_PA	14.5	8.41277
148	Opata_1197055_PstIMseI_PA	14.5	8.41277
149	Opata_1197322_PstIMseI_PA	14.5	8.41277
150	Opata_1199767_PstIMseI_PA	14.5	8.41277
151	Opata_1203053_PstIMseI_PA	14.5	8.41277
152	Opata_1205294_PstIMseI_PA	14.5	8.41277
153	Opata_1209362_PstIMseI_PA	14.5	8.41277
154	Opata_121077_PstIMseI_PA	14.5	8.41277
155	Opata_1233139_PstIMseI_PA	14.5	8.41277
156	Opata_1239554_PstIMseI_PA	14.5	8.41277
157	Opata_1246684_PstIMseI_PA	14.5	8.41277
158	Opata_1260098_PstIMseI_PA	14.5	8.41277
159	Opata_1301741_PstIMseI_PA	14.5	8.41277
160	Opata_1313244_PstIMseI_PA	14.5	8.41277
161	Opata_1362926_PstIMseI_PA	14.5	8.41277
162	Opata_1387495_PstIMseI_PA	14.5	8.41277
163	Opata_1408146_PstIMseI_PA	14.5	8.41277
164	Opata_1411963_PstIMseI_PA	14.5	8.41277
165	Opata_1440556_PstIMseI_PA	14.5	8.41277
166	Opata_1442953_PstIMseI_PA	14.5	8.41277
167	Opata_145498_PstIMseI_PA	14.5	8.41277
168	Opata_1462603_PstIMseI_PA	14.5	8.41277
169	Opata_146437_PstIMseI_PA	14.5	8.41277
170	Opata_148580_PstIMseI_PA	14.5	8.41277
171	Opata_1488355_PstIMseI_PA	14.5	8.41277
172	Opata_150568_PstIMseI_PA	14.5	8.41277
173	Opata_151780_PstIMseI_PA	14.5	8.41277
174	Opata_1564908_PstIMseI_PA	14.5	8.41277
175	Opata_1571542_PstIMseI_PA	14.5	8.41277
176	Opata_1600892_PstIMseI_PA	14.5	8.41277
177	Opata_1607339_PstIMseI_PA	14.5	8.41277
178	Opata_1611923_PstIMseI_PA	14.5	8.41277
179	Opata_1616547_PstIMseI_PA	14.5	8.41277
180	Opata_1621397_PstIMseI_PA	14.5	8.41277
181	Opata_167152_PstIMseI_PA	14.5	8.41277
182	Opata_169140_PstIMseI_PA	14.5	8.41277
183	Opata_1745790_PstIMseI_PA	14.5	8.41277
184	Opata_175543_PstIMseI_PA	14.5	8.41277
185	Opata_1766461_PstIMseI_PA	14.5	8.41277
186	Opata_1768149_PstIMseI_PA	14.5	8.41277
187	Opata_1769626_PstIMseI_PA	14.5	8.41277
188	Opata_178331_PstIMseI_PA	14.5	8.41277
189	Opata_1784373_PstIMseI_PA	14.5	8.41277
190	Opata_1788646_PstIMseI_PA	14.5	8.41277
191	Opata_1813963_PstIMseI_PA	14.5	8.41277
192	Opata_1835947_PstIMseI_PA	14.5	8.41277
193	Opata_183615_PstIMseI_PA	14.5	8.41277
194	Opata_1843153_PstIMseI_PA	14.5	8.41277
195	Opata_1953397_PstIMseI_PA	14.5	8.41277
196	Opata_1972675_PstIMseI_PA	14.5	8.41277
197	Opata_201332_PstIMseI_PA	14.5	8.41277
198	Opata_2036424_PstIMseI_PA	14.5	8.41277
199	Opata_2037585_PstIMseI_PA	14.5	8.41277
200	Opata_2040276_PstIMseI_PA	14.5	8.41277
201	Opata_2082421_PstIMseI_PA	14.5	8.41277
202	Opata_2123714_PstIMseI_PA	14.5	8.41277
203	Opata_2128454_PstIMseI_PA	14.5	8.41277
204	Opata_2138577_PstIMseI_PA	14.5	8.41277
205	Opata_215440_PstIMseI_PA	14.5	8.41277
206	Opata_216472_PstIMseI_PA	14.5	8.41277
207	Opata_2166117_PstIMseI_PA	14.5	8.41277
208	Opata_219529_PstIMseI_PA	14.5	8.41277
209	Opata_222045_PstIMseI_PA	14.5	8.41277
210	Opata_2238090_PstIMseI_PA	14.5	8.41277
211	Opata_226195_PstIMseI_PA	14.5	8.41277
212	Opata_228314_PstIMseI_PA	14.5	8.41277
213	Opata_2340909_PstIMseI_PA	14.5	8.41277
214	Opata_234451_PstIMseI_PA	14.5	8.41277
215	Opata_2366010_PstIMseI_PA	14.5	8.41277
216	Opata_2374051_PstIMseI_PA	14.5	8.41277
217	Opata_2381425_PstIMseI_PA	14.5	8.41277
218	Opata_24099_PstIMseI_PA	14.5	8.41277
219	Opata_2420696_PstIMseI_PA	14.5	8.41277
220	Opata_2465436_PstIMseI_PA	14.5	8.41277
221	Opata_2471224_PstIMseI_PA	14.5	8.41277
222	Opata_2507845_PstIMseI_PA	14.5	8.41277
223	Opata_2511224_PstIMseI_PA	14.5	8.41277
224	Opata_2520382_PstIMseI_PA	14.5	8.41277
225	Opata_2559731_PstIMseI_PA	14.5	8.41277
226	Opata_2571572_PstIMseI_PA	14.5	8.41277
227	Opata_2613035_PstIMseI_PA	14.5	8.41277
228	Opata_2628543_PstIMseI_PA	14.5	8.41277
229	Opata_264542_PstIMseI_PA	14.5	8.41277
230	Opata_265673_PstIMseI_PA	14.5	8.41277
231	Opata_2670644_PstIMseI_PA	14.5	8.41277
232	Opata_2701761_PstIMseI_PA	14.5	8.41277
233	Opata_2702809_PstIMseI_PA	14.5	8.41277
234	Opata_2717496_PstIMseI_PA	14.5	8.41277
235	Opata_273420_PstIMseI_PA	14.5	8.41277
236	Opata_2760708_PstIMseI_PA	14.5	8.41277
237	Opata_2769137_PstIMseI_PA	14.5	8.41277
238	Opata_2797021_PstIMseI_PA	14.5	8.41277
239	Opata_280197_PstIMseI_PA	14.5	8.41277
240	Opata_2843999_PstIMseI_PA	14.5	8.41277
241	Opata_285363_PstIMseI_PA	14.5	8.41277
242	Opata_2854908_PstIMseI_PA	14.5	8.41277
243	Opata_285927_PstIMseI_PA	14.5	8.41277
244	Opata_2912021_PstIMseI_PA	14.5	8.41277
245	Opata_2978497_PstIMseI_PA	14.5	8.41277
246	Opata_2980352_PstIMseI_PA	14.5	8.41277
247	Opata_3006199_PstIMseI_PA	14.5	8.41277
248	Opata_3071004_PstIMseI_PA	14.5	8.41277
249	Opata_308638_PstIMseI_PA	14.5	8.41277
250	Opata_310756_PstIMseI_PA	14.5	8.41277
251	Opata_3297705_PstIMseI_PA	14.5	8.41277
252	Opata_331647_PstIMseI_PA	14.5	8.41277
253	Opata_3375122_PstIMseI_PA	14.5	8.41277
254	Opata_3393301_PstIMseI_PA	14.5	8.41277
255	Opata_3448_PstIMseI_PA	14.5	8.41277
256	Opata_3507487_PstIMseI_PA	14.5	8.41277
257	Opata_351154_PstIMseI_PA	14.5	8.41277
258	Opata_354625_PstIMseI_PA	14.5	8.41277
259	Opata_3605782_PstIMseI_PA	14.5	8.41277
260	Opata_367607_PstIMseI_PA	14.5	8.41277
261	Opata_372335_PstIMseI_PA	14.5	8.41277
262	Opata_376155_PstIMseI_PA	14.5	8.41277
263	Opata_377168_PstIMseI_PA	14.5	8.41277
264	Opata_3834458_PstIMseI_PA	14.5	8.41277
265	Opata_3846809_PstIMseI_PA	14.5	8.41277
266	Opata_384770_PstIMseI_PA	14.5	8.41277
267	Opata_3850095_PstIMseI_PA	14.5	8.41277
268	Opata_3892206_PstIMseI_PA	14.5	8.41277
269	Opata_389346_PstIMseI_PA	14.5	8.41277
270	Opata_3927371_PstIMseI_PA	14.5	8.41277
271	Opata_3996251_PstIMseI_PA	14.5	8.41277
272	Opata_4031800_PstIMseI_PA	14.5	8.41277
273	Opata_403950_PstIMseI_PA	14.5	8.41277
274	Opata_4044057_PstIMseI_PA	14.5	8.41277
275	Opata_408852_PstIMseI_PA	14.5	8.41277
276	Opata_4214609_PstIMseI_PA	14.5	8.41277
277	Opata_422833_PstIMseI_PA	14.5	8.41277
278	Opata_432900_PstIMseI_PA	14.5	8.41277
279	Opata_4338420_PstIMseI_PA	14.5	8.41277
280	Opata_434078_PstIMseI_PA	14.5	8.41277
281	Opata_4430_PstIMseI_PA	14.5	8.41277
282	Opata_4476864_PstIMseI_PA	14.5	8.41277
283	Opata_465884_PstIMseI_PA	14.5	8.41277
284	Opata_467789_PstIMseI_PA	14.5	8.41277
285	Opata_47845_PstIMseI_PA	14.5	8.41277
286	Opata_481240_PstIMseI_PA	14.5	8.41277
287	Opata_482703_PstIMseI_PA	14.5	8.41277
288	Opata_486574_PstIMseI_PA	14.5	8.41277
289	Opata_51258_PstIMseI_PA	14.5	8.41277
290	Opata_517413_PstIMseI_PA	14.5	8.41277
291	Opata_519376_PstIMseI_PA	14.5	8.41277
292	Opata_539417_PstIMseI_PA	14.5	8.41277
293	Opata_543205_PstIMseI_PA	14.5	8.41277
294	Opata_554905_PstIMseI_PA	14.5	8.41277
295	Opata_554912_PstIMseI_PA	14.5	8.41277
296	Opata_556597_PstIMseI_PA	14.5	8.41277
297	Opata_556654_PstIMseI_PA	14.5	8.41277
298	Opata_558454_PstIMseI_PA	14.5	8.41277
299	Opata_560833_PstIMseI_PA	14.5	8.41277
300	Opata_561634_PstIMseI_PA	14.5	8.41277
301	Opata_561841_PstIMseI_PA	14.5	8.41277
302	Opata_583225_PstIMseI_PA	14.5	8.41277
303	Opata_590247_PstIMseI_PA	14.5	8.41277
304	Opata_644183_PstIMseI_PA	14.5	8.41277
305	Opata_645365_PstIMseI_PA	14.5	8.41277
306	Opata_663654_PstIMseI_PA	14.5	8.41277
307	Opata_684679_PstIMseI_PA	14.5	8.41277
308	Opata_698616_PstIMseI_PA	14.5	8.41277
309	Opata_701979_PstIMseI_PA	14.5	8.41277
310	Opata_706869_PstIMseI_PA	14.5	8.41277
311	Opata_708068_PstIMseI_PA	14.5	8.41277
312	Opata_712863_PstIMseI_PA	14.5	8.41277
313	Opata_719215_PstIMseI_PA	14.5	8.41277
314	Opata_72218_PstIMseI_PA	14.5	8.41277
315	Opata_726397_PstIMseI_PA	14.5	8.41277
316	Opata_729562_PstIMseI_PA	14.5	8.41277
317	Opata_732867_PstIMseI_PA	14.5	8.41277
318	Opata_734890_PstIMseI_PA	14.5	8.41277
319	Opata_735696_PstIMseI_PA	14.5	8.41277
320	Opata_747627_PstIMseI_PA	14.5	8.41277
321	Opata_771372_PstIMseI_PA	14.5	8.41277
322	Opata_784272_PstIMseI_PA	14.5	8.41277
323	Opata_78998_PstIMseI_PA	14.5	8.41277
324	Opata_790219_PstIMseI_PA	14.5	8.41277
325	Opata_791108_PstIMseI_PA	14.5	8.41277
326	Opata_796901_PstIMseI_PA	14.5	8.41277
327	Opata_799433_PstIMseI_PA	14.5	8.41277
328	Opata_808603_PstIMseI_PA	14.5	8.41277
329	Opata_811539_PstIMseI_PA	14.5	8.41277
330	Opata_825507_PstIMseI_PA	14.5	8.41277
331	Opata_83227_PstIMseI_PA	14.5	8.41277
332	Opata_832738_PstIMseI_PA	14.5	8.41277
333	Opata_837402_PstIMseI_PA	14.5	8.41277
334	Opata_847219_PstIMseI_PA	14.5	8.41277
335	Opata_849047_PstIMseI_PA	14.5	8.41277
336	Opata_852980_PstIMseI_PA	14.5	8.41277
337	Opata_855110_PstIMseI_PA	14.5	8.41277
338	Opata_8594_PstIMseI_PA	14.5	8.41277
339	Opata_872713_PstIMseI_PA	14.5	8.41277
340	Opata_876127_PstIMseI_PA	14.5	8.41277
341	Opata_90725_PstIMseI_PA	14.5	8.41277
342	Opata_926204_PstIMseI_PA	14.5	8.41277
343	Opata_950934_PstIMseI_PA	14.5	8.41277
344	Opata_962639_PstIMseI_PA	14.5	8.41277
345	Opata_981530_PstIMseI_PA	14.5	8.41277
346	Opata_995886_PstIMseI_PA	14.5	8.41277
347	Opata_997792_PstIMseI_PA	14.5	8.41277
348	M6_1152604_PstIMspI_PA	14.5	8.41277
349	M6_1159255_PstIMspI_PA	14.5	8.41277
350	M6_1160459_PstIMspI_PA	14.5	8.41277
351	M6_1322484_PstIMspI_PA	14.5	8.41277
352	M6_1338927_PstIMspI_PA	14.5	8.41277
353	M6_1494602_PstIMspI_PA	14.5	8.41277
354	M6_1638270_PstIMspI_PA	14.5	8.41277
355	M6_2219663_PstIMspI_PA	14.5	8.41277
356	M6_2280008_PstIMspI_PA	14.5	8.41277
357	M6_2576429_PstIMspI_PA	14.5	8.41277
358	M6_2976307_PstIMspI_PA	14.5	8.41277
359	M6_3285248_PstIMspI_PA	14.5	8.41277
360	M6_3330598_PstIMspI_PA	14.5	8.41277
361	M6_428189_PstIMspI_PA	14.5	8.41277
362	M6_909729_PstIMspI_PA	14.5	8.41277
363	M6_919969_PstIMspI_PA	14.5	8.41277
364	Opata_1009331_PstIMspI_PA	14.5	8.41277
365	Opata_1022893_PstIMspI_PA	14.5	8.41277
366	Opata_1041503_PstIMspI_PA	14.5	8.41277
367	Opata_1088943_PstIMspI_PA	14.5	8.41277
368	Opata_1098758_PstIMspI_PA	14.5	8.41277
369	Opata_1104310_PstIMspI_PA	14.5	8.41277
370	Opata_1122260_PstIMspI_PA	14.5	8.41277
371	Opata_1160313_PstIMspI_PA	14.5	8.41277
372	Opata_1161657_PstIMspI_PA	14.5	8.41277
373	Opata_1177549_PstIMspI_PA	14.5	8.41277
374	Opata_1178970_PstIMspI_PA	14.5	8.41277
375	Opata_1179745_PstIMspI_PA	14.5	8.41277
376	Opata_1296103_PstIMspI_PA	14.5	8.41277
377	Opata_1322033_PstIMspI_PA	14.5	8.41277
378	Opata_132711_PstIMspI_PA	14.5	8.41277
379	Opata_1333413_PstIMspI_PA	14.5	8.41277
380	Opata_1356449_PstIMspI_PA	14.5	8.41277
381	Opata_1363648_PstIMspI_PA	14.5	8.41277
382	Opata_138086_PstIMspI_PA	14.5	8.41277
383	Opata_1393984_PstIMspI_PA	14.5	8.41277
384	Opata_1399529_PstIMspI_PA	14.5	8.41277
385	Opata_1427022_PstIMspI_PA	14.5	8.41277
386	Opata_1432110_PstIMspI_PA	14.5	8.41277
387	Opata_1441789_PstIMspI_PA	14.5	8.41277
388	Opata_1499903_PstIMspI_PA	14.5	8.41277
389	Opata_1517239_PstIMspI_PA	14.5	8.41277
390	Opata_1529003_PstIMspI_PA	14.5	8.41277
391	Opata_1549444_PstIMspI_PA	14.5	8.41277
392	Opata_1552985_PstIMspI_PA	14.5	8.41277
393	Opata_155604_PstIMspI_PA	14.5	8.41277
394	Opata_1561711_PstIMspI_PA	14.5	8.41277
395	Opata_1572932_PstIMspI_PA	14.5	8.41277
396	Opata_1598743_PstIMspI_PA	14.5	8.41277
397	Opata_1637741_PstIMspI_PA	14.5	8.41277
398	Opata_1637748_PstIMspI_PA	14.5	8.41277
399	Opata_1650820_PstIMspI_PA	14.5	8.41277
400	Opata_1672594_PstIMspI_PA	14.5	8.41277
401	Opata_1673715_PstIMspI_PA	14.5	8.41277
402	Opata_1675888_PstIMspI_PA	14.5	8.41277
403	Opata_168508_PstIMspI_PA	14.5	8.41277
404	Opata_1691406_PstIMspI_PA	14.5	8.41277
405	Opata_1697929_PstIMspI_PA	14.5	8.41277
406	Opata_1698820_PstIMspI_PA	14.5	8.41277
407	Opata_1713605_PstIMspI_PA	14.5	8.41277
408	Opata_1716884_PstIMspI_PA	14.5	8.41277
409	Opata_1723523_PstIMspI_PA	14.5	8.41277
410	Opata_1745403_PstIMspI_PA	14.5	8.41277
411	Opata_1770360_PstIMspI_PA	14.5	8.41277
412	Opata_1781541_PstIMspI_PA	14.5	8.41277
413	Opata_1790126_PstIMspI_PA	14.5	8.41277
414	Opata_1791276_PstIMspI_PA	14.5	8.41277
415	Opata_1798303_PstIMspI_PA	14.5	8.41277
416	Opata_1807746_PstIMspI_PA	14.5	8.41277
417	Opata_1815490_PstIMspI_PA	14.5	8.41277
418	Opata_1830691_PstIMspI_PA	14.5	8.41277
419	Opata_1835310_PstIMspI_PA	14.5	8.41277
420	Opata_1837037_PstIMspI_PA	14.5	8.41277
421	Opata_1849405_PstIMspI_PA	14.5	8.41277
422	Opata_1856556_PstIMspI_PA	14.5	8.41277
423	Opata_1909201_PstIMspI_PA	14.5	8.41277
424	Opata_1967177_PstIMspI_PA	14.5	8.41277
425	Opata_1973271_PstIMspI_PA	14.5	8.41277
426	Opata_1976042_PstIMspI_PA	14.5	8.41277
427	Opata_1990423_PstIMspI_PA	14.5	8.41277
428	Opata_1994036_PstIMspI_PA	14.5	8.41277
429	Opata_1999820_PstIMspI_PA	14.5	8.41277
430	Opata_2002748_PstIMspI_PA	14.5	8.41277
431	Opata_2007089_PstIMspI_PA	14.5	8.41277
432	Opata_2013238_PstIMspI_PA	14.5	8.41277
433	Opata_2016572_PstIMspI_PA	14.5	8.41277
434	Opata_2020882_PstIMspI_PA	14.5	8.41277
435	Opata_2076705_PstIMspI_PA	14.5	8.41277
436	Opata_2077749_PstIMspI_PA	14.5	8.41277
437	Opata_2083239_PstIMspI_PA	14.5	8.41277
438	Opata_2101781_PstIMspI_PA	14.5	8.41277
439	Opata_2102639_PstIMspI_PA	14.5	8.41277
440	Opata_2102752_PstIMspI_PA	14.5	8.41277
441	Opata_2112858_PstIMspI_PA	14.5	8.41277
442	Opata_2117008_PstIMspI_PA	14.5	8.41277
443	Opata_2121328_PstIMspI_PA	14.5	8.41277
444	Opata_2122113_PstIMspI_PA	14.5	8.41277
445	Opata_2124933_PstIMspI_PA	14.5	8.41277
446	Opata_2125019_PstIMspI_PA	14.5	8.41277
447	Opata_2151745_PstIMspI_PA	14.5	8.41277
448	Opata_2156172_PstIMspI_PA	14.5	8.41277
449	Opata_2156530_PstIMspI_PA	14.5	8.41277
450	Opata_2164776_PstIMspI_PA	14.5	8.41277
451	Opata_2183309_PstIMspI_PA	14.5	8.41277
452	Opata_2197742_PstIMspI_PA	14.5	8.41277
453	Opata_2257078_PstIMspI_PA	14.5	8.41277
454	Opata_2298126_PstIMspI_PA	14.5	8.41277
455	Opata_2357510_PstIMspI_PA	14.5	8.41277
456	Opata_2367520_PstIMspI_PA	14.5	8.41277
457	Opata_2386143_PstIMspI_PA	14.5	8.41277
458	Opata_2391472_PstIMspI_PA	14.5	8.41277
459	Opata_241903_PstIMspI_PA	14.5	8.41277
460	Opata_2427955_PstIMspI_PA	14.5	8.41277
461	Opata_2429889_PstIMspI_PA	14.5	8.41277
462	Opata_2439127_PstIMspI_PA	14.5	8.41277
463	Opata_2454772_PstIMspI_PA	14.5	8.41277
464	Opata_2463731_PstIMspI_PA	14.5	8.41277
465	Opata_2467142_PstIMspI_PA	14.5	8.41277
466	Opata_2481157_PstIMspI_PA	14.5	8.41277
467	Opata_2483759_PstIMspI_PA	14.5	8.41277
468	Opata_2489154_PstIMspI_PA	14.5	8.41277
469	Opata_2495353_PstIMspI_PA	14.5	8.41277
470	Opata_2514865_PstIMspI_PA	14.5	8.41277
471	Opata_2520594_PstIMspI_PA	14.5	8.41277
472	Opata_256635_PstIMspI_PA	14.5	8.41277
473	Opata_2576484_PstIMspI_PA	14.5	8.41277
474	Opata_2588442_PstIMspI_PA	14.5	8.41277
475	Opata_2602659_PstIMspI_PA	14.5	8.41277
476	Opata_2609685_PstIMspI_PA	14.5	8.41277
477	Opata_2636764_PstIMspI_PA	14.5	8.41277
478	Opata_2639360_PstIMspI_PA	14.5	8.41277
479	Opata_2686020_PstIMspI_PA	14.5	8.41277
480	Opata_2692073_PstIMspI_PA	14.5	8.41277
481	Opata_2693335_PstIMspI_PA	14.5	8.41277
482	Opata_2705525_PstIMspI_PA	14.5	8.41277
483	Opata_2715505_PstIMspI_PA	14.5	8.41277
484	Opata_2728166_PstIMspI_PA	14.5	8.41277
485	Opata_2732024_PstIMspI_PA	14.5	8.41277
486	Opata_273312_PstIMspI_PA	14.5	8.41277
487	Opata_2750468_PstIMspI_PA	14.5	8.41277
488	Opata_2763683_PstIMspI_PA	14.5	8.41277
489	Opata_2770930_PstIMspI_PA	14.5	8.41277
490	Opata_2777305_PstIMspI_PA	14.5	8.41277
491	Opata_2777533_PstIMspI_PA	14.5	8.41277
492	Opata_2780377_PstIMspI_PA	14.5	8.41277
493	Opata_2791676_PstIMspI_PA	14.5	8.41277
494	Opata_2799292_PstIMspI_PA	14.5	8.41277
495	Opata_2812752_PstIMspI_PA	14.5	8.41277
496	Opata_2824910_PstIMspI_PA	14.5	8.41277
497	Opata_2834731_PstIMspI_PA	14.5	8.41277
498	Opata_2839666_PstIMspI_PA	14.5	8.41277
499	Opata_285156_PstIMspI_PA	14.5	8.41277
500	Opata_285795_PstIMspI_PA	14.5	8.41277
501	Opata_2858304_PstIMspI_PA	14.5	8.41277
502	Opata_2915496_PstIMspI_PA	14.5	8.41277
503	Opata_2936812_PstIMspI_PA	14.5	8.41277
504	Opata_2970405_PstIMspI_PA	14.5	8.41277
505	Opata_2988561_PstIMspI_PA	14.5	8.41277
506	Opata_3031133_PstIMspI_PA	14.5	8.41277
507	Opata_303541_PstIMspI_PA	14.5	8.41277
508	Opata_3041291_PstIMspI_PA	14.5	8.41277
509	Opata_3042961_PstIMspI_PA	14.5	8.41277
510	Opata_3074756_PstIMspI_PA	14.5	8.41277
511	Opata_3082636_PstIMspI_PA	14.5	8.41277
512	Opata_3085855_PstIMspI_PA	14.5	8.41277
513	Opata_3099707_PstIMspI_PA	14.5	8.41277
514	Opata_3101140_PstIMspI_PA	14.5	8.41277
515	Opata_3107452_PstIMspI_PA	14.5	8.41277
516	Opata_3113933_PstIMspI_PA	14.5	8.41277
517	Opata_3123018_PstIMspI_PA	14.5	8.41277
518	Opata_3147192_PstIMspI_PA	14.5	8.41277
519	Opata_3149862_PstIMspI_PA	14.5	8.41277
520	Opata_3152398_PstIMspI_PA	14.5	8.41277
521	Opata_3214932_PstIMspI_PA	14.5	8.41277
522	Opata_3216238_PstIMspI_PA	14.5	8.41277
523	Opata_3218589_PstIMspI_PA	14.5	8.41277
524	Opata_322061_PstIMspI_PA	14.5	8.41277
525	Opata_3241738_PstIMspI_PA	14.5	8.41277
526	Opata_3241821_PstIMspI_PA	14.5	8.41277
527	Opata_3245887_PstIMspI_PA	14.5	8.41277
528	Opata_3251822_PstIMspI_PA	14.5	8.41277
529	Opata_3284202_PstIMspI_PA	14.5	8.41277
530	Opata_3297701_PstIMspI_PA	14.5	8.41277
531	Opata_3314133_PstIMspI_PA	14.5	8.41277
532	Opata_337256_PstIMspI_PA	14.5	8.41277
533	Opata_3378637_PstIMspI_PA	14.5	8.41277
534	Opata_3390848_PstIMspI_PA	14.5	8.41277
535	Opata_3397567_PstIMspI_PA	14.5	8.41277
536	Opata_3399104_PstIMspI_PA	14.5	8.41277
537	Opata_340445_PstIMspI_PA	14.5	8.41277
538	Opata_340787_PstIMspI_PA	14.5	8.41277
539	Opata_3418454_PstIMspI_PA	14.5	8.41277
540	Opata_3418828_PstIMspI_PA	14.5	8.41277
541	Opata_3426616_PstIMspI_PA	14.5	8.41277
542	Opata_3443910_PstIMspI_PA	14.5	8.41277
543	Opata_3493559_PstIMspI_PA	14.5	8.41277
544	Opata_3497014_PstIMspI_PA	14.5	8.41277
545	Opata_3513085_PstIMspI_PA	14.5	8.41277
546	Opata_351950_PstIMspI_PA	14.5	8.41277
547	Opata_3520800_PstIMspI_PA	14.5	8.41277
548	Opata_3523961_PstIMspI_PA	14.5	8.41277
549	Opata_3533371_PstIMspI_PA	14.5	8.41277
550	Opata_3536757_PstIMspI_PA	14.5	8.41277
551	Opata_3547423_PstIMspI_PA	14.5	8.41277
552	Opata_3554405_PstIMspI_PA	14.5	8.41277
553	Opata_3576050_PstIMspI_PA	14.5	8.41277
554	Opata_3578113_PstIMspI_PA	14.5	8.41277
555	Opata_3592964_PstIMspI_PA	14.5	8.41277
556	Opata_3633036_PstIMspI_PA	14.5	8.41277
557	Opata_3645336_PstIMspI_PA	14.5	8.41277
558	Opata_3647234_PstIMspI_PA	14.5	8.41277
559	Opata_3671398_PstIMspI_PA	14.5	8.41277
560	Opata_3678058_PstIMspI_PA	14.5	8.41277
561	Opata_3689050_PstIMspI_PA	14.5	8.41277
562	Opata_3701544_PstIMspI_PA	14.5	8.41277
563	Opata_3704445_PstIMspI_PA	14.5	8.41277
564	Opata_3719796_PstIMspI_PA	14.5	8.41277
565	Opata_3745677_PstIMspI_PA	14.5	8.41277
566	Opata_377297_PstIMspI_PA	14.5	8.41277
567	Opata_3810133_PstIMspI_PA	14.5	8.41277
568	Opata_38254_PstIMspI_PA	14.5	8.41277
569	Opata_384442_PstIMspI_PA	14.5	8.41277
570	Opata_3851005_PstIMspI_PA	14.5	8.41277
571	Opata_3857379_PstIMspI_PA	14.5	8.41277
572	Opata_3878869_PstIMspI_PA	14.5	8.41277
573	Opata_3903691_PstIMspI_PA	14.5	8.41277
574	Opata_3908118_PstIMspI_PA	14.5	8.41277
575	Opata_3908382_PstIMspI_PA	14.5	8.41277
576	Opata_3939100_PstIMspI_PA	14.5	8.41277
577	Opata_395031_PstIMspI_PA	14.5	8.41277
578	Opata_3950541_PstIMspI_PA	14.5	8.41277
579	Opata_3957805_PstIMspI_PA	14.5	8.41277
580	Opata_3965851_PstIMspI_PA	14.5	8.41277
581	Opata_4026273_PstIMspI_PA	14.5	8.41277
582	Opata_4027425_PstIMspI_PA	14.5	8.41277
583	Opata_4038438_PstIMspI_PA	14.5	8.41277
584	Opata_4043364_PstIMspI_PA	14.5	8.41277
585	Opata_4051221_PstIMspI_PA	14.5	8.41277
586	Opata_4055487_PstIMspI_PA	14.5	8.41277
587	Opata_4076685_PstIMspI_PA	14.5	8.41277
588	Opata_4097402_PstIMspI_PA	14.5	8.41277
589	Opata_4097504_PstIMspI_PA	14.5	8.41277
590	Opata_4098920_PstIMspI_PA	14.5	8.41277
591	Opata_410090_PstIMspI_PA	14.5	8.41277
592	Opata_4107246_PstIMspI_PA	14.5	8.41277
593	Opata_4112062_PstIMspI_PA	14.5	8.41277
594	Opata_411813_PstIMspI_PA	14.5	8.41277
595	Opata_4125913_PstIMspI_PA	14.5	8.41277
596	Opata_4151785_PstIMspI_PA	14.5	8.41277
597	Opata_4189792_PstIMspI_PA	14.5	8.41277
598	Opata_4198045_PstIMspI_PA	14.5	8.41277
599	Opata_4261255_PstIMspI_PA	14.5	8.41277
600	Opata_439974_PstIMspI_PA	14.5	8.41277
601	Opata_447021_PstIMspI_PA	14.5	8.41277
602	Opata_451340_PstIMspI_PA	14.5	8.41277
603	Opata_45697_PstIMspI_PA	14.5	8.41277
604	Opata_465730_PstIMspI_PA	14.5	8.41277
605	Opata_482740_PstIMspI_PA	14.5	8.41277
606	Opata_514424_PstIMspI_PA	14.5	8.41277
607	Opata_520399_PstIMspI_PA	14.5	8.41277
608	Opata_527345_PstIMspI_PA	14.5	8.41277
609	Opata_536557_PstIMspI_PA	14.5	8.41277
610	Opata_540649_PstIMspI_PA	14.5	8.41277
611	Opata_586618_PstIMspI_PA	14.5	8.41277
612	Opata_636314_PstIMspI_PA	14.5	8.41277
613	Opata_637707_PstIMspI_PA	14.5	8.41277
614	Opata_657182_PstIMspI_PA	14.5	8.41277
615	Opata_672214_PstIMspI_PA	14.5	8.41277
616	Opata_676480_PstIMspI_PA	14.5	8.41277
617	Opata_70154_PstIMspI_PA	14.5	8.41277
618	Opata_703352_PstIMspI_PA	14.5	8.41277
619	Opata_704983_PstIMspI_PA	14.5	8.41277
620	Opata_713443_PstIMspI_PA	14.5	8.41277
621	Opata_720788_PstIMspI_PA	14.5	8.41277
622	Opata_75308_PstIMspI_PA	14.5	8.41277
623	Opata_767872_PstIMspI_PA	14.5	8.41277
624	Opata_779710_PstIMspI_PA	14.5	8.41277
625	Opata_781615_PstIMspI_PA	14.5	8.41277
626	Opata_792540_PstIMspI_PA	14.5	8.41277
627	Opata_795461_PstIMspI_PA	14.5	8.41277
628	Opata_803557_PstIMspI_PA	14.5	8.41277
629	Opata_806609_PstIMspI_PA	14.5	8.41277
630	Opata_813436_PstIMspI_PA	14.5	8.41277
631	Opata_840415_PstIMspI_PA	14.5	8.41277
632	Opata_854220_PstIMspI_PA	14.5	8.41277
633	Opata_868324_PstIMspI_PA	14.5	8.41277
634	Opata_88137_PstIMspI_PA	14.5	8.41277
635	Opata_886920_PstIMspI_PA	14.5	8.41277
636	Opata_895617_PstIMspI_PA	14.5	8.41277
637	Opata_897924_PstIMspI_PA	14.5	8.41277
638	Opata_898320_PstIMspI_PA	14.5	8.41277
639	Opata_902354_PstIMspI_PA	14.5	8.41277
640	Opata_907560_PstIMspI_PA	14.5	8.41277
641	Opata_908315_PstIMspI_PA	14.5	8.41277
642	Opata_909864_PstIMspI_PA	14.5	8.41277
643	Opata_939740_PstIMspI_PA	14.5	8.41277
644	Opata_947972_PstIMspI_PA	14.5	8.41277
645	Opata_955598_PstIMspI_PA	14.5	8.41277
646	Opata_957719_PstIMspI_PA	14.5	8.41277
647	Opata_966650_PstIMspI_PA	14.5	8.41277
648	Opata_452634_9_PstIMluI_SNP	14.5	8.41277
649	Opata_1154177_43_PstIMseI_SNP	14.5	8.41277
650	Opata_1160816_78_PstIMseI_SNP	14.5	8.41277
651	Opata_1169811_6_PstIMseI_SNP	14.5	8.41277
652	Opata_1169811_7_PstIMseI_SNP	14.5	8.41277
653	Opata_1195425_76_PstIMseI_SNP	14.5	8.41277
654	Opata_1284444_71_PstIMseI_SNP	14.5	8.41277
655	Opata_1284444_80_PstIMseI_SNP	14.5	8.41277
656	Opata_1332779_36_PstIMseI_SNP	14.5	8.41277
657	Opata_1421909_14_PstIMseI_SNP	14.5	8.41277
658	Opata_1421909_47_PstIMseI_SNP	14.5	8.41277
659	Opata_164034_18_PstIMseI_SNP	14.5	8.41277
660	Opata_1718845_84_PstIMseI_SNP	14.5	8.41277
661	Opata_17893_69_PstIMseI_SNP	14.5	8.41277
662	Opata_1996371_65_PstIMseI_SNP	14.5	8.41277
663	Opata_1996371_83_PstIMseI_SNP	14.5	8.41277
664	Opata_2059_40_PstIMseI_SNP	14.5	8.41277
665	Opata_2059_61_PstIMseI_SNP	14.5	8.41277
666	Opata_25426_29_PstIMseI_SNP	14.5	8.41277
667	Opata_2714459_27_PstIMseI_SNP	14.5	8.41277
668	Opata_276585_16_PstIMseI_SNP	14.5	8.41277
669	Opata_277133_80_PstIMseI_SNP	14.5	8.41277
670	Opata_277133_8_PstIMseI_SNP	14.5	8.41277
671	Opata_295948_43_PstIMseI_SNP	14.5	8.41277
672	Opata_4232416_20_PstIMseI_SNP	14.5	8.41277
673	Opata_529688_40_PstIMseI_SNP	14.5	8.41277
674	Opata_59571_73_PstIMseI_SNP	14.5	8.41277
675	Opata_755479_24_PstIMseI_SNP	14.5	8.41277
676	Opata_755479_26_PstIMseI_SNP	14.5	8.41277
677	Opata_755479_6_PstIMseI_SNP	14.5	8.41277
678	Opata_757518_33_PstIMseI_SNP	14.5	8.41277
679	Opata_806072_14_PstIMseI_SNP	14.5	8.41277
680	Opata_806072_2_PstIMseI_SNP	14.5	8.41277
681	Opata_830_71_PstIMseI_SNP	14.5	8.41277
682	Opata_89607_57_PstIMseI_SNP	14.5	8.41277
683	Opata_89607_73_PstIMseI_SNP	14.5	8.41277
684	Opata_1598347_43_PstIMspI_SNP	14.5	8.41277
685	Opata_1598347_53_PstIMspI_SNP	14.5	8.41277
686	Opata_1627417_25_PstIMspI_SNP	14.5	8.41277
687	Opata_1644108_8_PstIMspI_SNP	14.5	8.41277
688	Opata_2026682_50_PstIMspI_SNP	14.5	8.41277
689	Opata_2042928_89_PstIMspI_SNP	14.5	8.41277
690	Opata_2139797_52_PstIMspI_SNP	14.5	8.41277
691	Opata_2139797_55_PstIMspI_SNP	14.5	8.41277
692	Opata_2165584_80_PstIMspI_SNP	14.5	8.41277
693	Opata_2194540_49_PstIMspI_SNP	14.5	8.41277
694	Opata_2250633_63_PstIMspI_SNP	14.5	8.41277
695	Opata_2297651_31_PstIMspI_SNP	14.5	8.41277
696	Opata_2338579_12_PstIMspI_SNP	14.5	8.41277
697	Opata_2338579_62_PstIMspI_SNP	14.5	8.41277
698	Opata_2338579_7_PstIMspI_SNP	14.5	8.41277
699	Opata_2575957_16_PstIMspI_SNP	14.5	8.41277
700	Opata_267612_32_PstIMspI_SNP	14.5	8.41277
701	Opata_271634_11_PstIMspI_SNP	14.5	8.41277
702	Opata_271634_34_PstIMspI_SNP	14.5	8.41277
703	Opata_2773725_13_PstIMspI_SNP	14.5	8.41277
704	Opata_2814854_2_PstIMspI_SNP	14.5	8.41277
705	Opata_3108414_44_PstIMspI_SNP	14.5	8.41277
706	Opata_312678_76_PstIMspI_SNP	14.5	8.41277
707	Opata_3712363_77_PstIMspI_SNP	14.5	8.41277
708	Opata_3871475_1_PstIMspI_SNP	14.5	8.41277
709	Opata_4069703_54_PstIMspI_SNP	14.5	8.41277
710	Opata_4069703_75_PstIMspI_SNP	14.5	8.41277
711	Opata_4073448_87_PstIMspI_SNP	14.5	8.41277
712	Opata_4107301_61_PstIMspI_SNP	14.5	8.41277
713	Opata_425191_26_PstIMspI_SNP	14.5	8.41277
714	Opata_425191_74_PstIMspI_SNP	14.5	8.41277
715	Opata_595698_29_PstIMspI_SNP	14.5	8.41277
716	Opata_734608_72_PstIMspI_SNP	14.5	8.41277
717	Opata_745203_73_PstIMspI_SNP	14.5	8.41277
718	IWB7027	14.739	8.55144
719	IWB52681	14.739	8.55144
720	IWB52018	14.739	8.55144
721	IWB16597	15.456	8.96743
722	IWB8741	15.456	8.96743
723	wPt-2052	15.739	9.13163
724	Opata_1055142_PstIMluI_PA	15.739	9.13163
725	Opata_1186845_PstIMluI_PA	15.739	9.13163
726	Opata_2692257_PstIMluI_PA	15.739	9.13163
727	M6_3507787_PstIMseI_PA	15.739	9.13163
728	M6_598020_PstIMseI_PA	15.739	9.13163
729	Opata_1158463_PstIMseI_PA	15.739	9.13163
730	Opata_1199773_PstIMseI_PA	15.739	9.13163
731	Opata_121710_PstIMseI_PA	15.739	9.13163
732	Opata_147368_PstIMseI_PA	15.739	9.13163
733	Opata_1540423_PstIMseI_PA	15.739	9.13163
734	Opata_482338_PstIMseI_PA	15.739	9.13163
735	Opata_55453_PstIMseI_PA	15.739	9.13163
736	Opata_937141_PstIMseI_PA	15.739	9.13163
737	M6_3063264_PstIMspI_PA	15.739	9.13163
738	M6_3562461_PstIMspI_PA	15.739	9.13163
739	Opata_1102227_PstIMspI_PA	15.739	9.13163
740	Opata_1155348_PstIMspI_PA	15.739	9.13163
741	Opata_1461360_PstIMspI_PA	15.739	9.13163
742	Opata_162027_PstIMspI_PA	15.739	9.13163
743	Opata_3256791_PstIMspI_PA	15.739	9.13163
744	Opata_3485945_PstIMspI_PA	15.739	9.13163
745	Opata_838688_PstIMspI_PA	15.739	9.13163
746	Opata_77756_26_PstIMluI_SNP	15.739	9.13163
747	Opata_107156_32_PstIMseI_SNP	15.739	9.13163
748	Opata_155673_47_PstIMseI_SNP	15.739	9.13163
749	Opata_155673_70_PstIMseI_SNP	15.739	9.13163
750	Opata_163554_25_PstIMseI_SNP	15.739	9.13163
751	Opata_193171_14_PstIMseI_SNP	15.739	9.13163
752	Opata_225595_10_PstIMseI_SNP	15.739	9.13163
753	Opata_254035_11_PstIMseI_SNP	15.739	9.13163
754	Opata_269269_64_PstIMseI_SNP	15.739	9.13163
755	Opata_31811_15_PstIMseI_SNP	15.739	9.13163
756	Opata_31811_50_PstIMseI_SNP	15.739	9.13163
757	Opata_328_17_PstIMseI_SNP	15.739	9.13163
758	Opata_40956_80_PstIMseI_SNP	15.739	9.13163
759	Opata_560774_85_PstIMseI_SNP	15.739	9.13163
760	Opata_64686_4_PstIMseI_SNP	15.739	9.13163
761	Opata_70787_55_PstIMseI_SNP	15.739	9.13163
762	Opata_709324_40_PstIMseI_SNP	15.739	9.13163
763	Opata_709324_67_PstIMseI_SNP	15.739	9.13163
764	Opata_81176_21_PstIMseI_SNP	15.739	9.13163
765	Opata_82899_5_PstIMseI_SNP	15.739	9.13163
766	Opata_82899_86_PstIMseI_SNP	15.739	9.13163
767	Opata_1598347_50_PstIMspI_SNP	15.739	9.13163
768	Opata_1625360_83_PstIMspI_SNP	15.739	9.13163
769	Opata_1642853_2_PstIMspI_SNP	15.739	9.13163
770	Opata_1642853_32_PstIMspI_SNP	15.739	9.13163
771	Opata_2109128_59_PstIMspI_SNP	15.739	9.13163
772	Opata_2240921_48_PstIMspI_SNP	15.739	9.13163
773	Opata_2428049_67_PstIMspI_SNP	15.739	9.13163
774	Opata_2459778_23_PstIMspI_SNP	15.739	9.13163
775	Opata_282972_37_PstIMspI_SNP	15.739	9.13163
776	Opata_282972_44_PstIMspI_SNP	15.739	9.13163
777	Opata_2892062_40_PstIMspI_SNP	15.739	9.13163
778	Opata_2892062_48_PstIMspI_SNP	15.739	9.13163
779	Opata_2892062_63_PstIMspI_SNP	15.739	9.13163
780	Opata_292467_10_PstIMspI_SNP	15.739	9.13163
781	Opata_292467_27_PstIMspI_SNP	15.739	9.13163
782	Opata_312239_8_PstIMspI_SNP	15.739	9.13163
783	IWB70626	16.576	9.61725
784	mwg938	16.879	9.79305
785	IWB32383	17.125	9.93577
786	IWB9349	18.22	10.5711
787	IWB50501	18.22	10.5711
788	IWB17989	18.22	10.5711
789	IWB14011	18.22	10.5711
790	IWB14010	18.22	10.5711
791	IWB56027	18.282	10.6071
792	IWB49420	18.282	10.6071
793	IWB43471	18.282	10.6071
794	IWB10001	18.322	10.6303
795	IWB25208	18.322	10.6303
796	IWB18278	18.322	10.6303
797	wPt-0308	18.323	10.6308
798	IWB5753	18.332	10.6361
799	wmc818	18.528	10.7498
800	IWB6621	19.237	11.1611
801	IWB9539	19.237	11.1611
802	IWB7795	19.237	11.1611
803	wPt-1782	19.331	11.2157
804	IWB9761	20.46	11.8707
805	IWB73733	20.46	11.8707
806	IWB61361	20.46	11.8707
807	IWB61101	20.46	11.8707
808	IWB60716	20.46	11.8707
809	IWB57624	20.46	11.8707
810	IWB54388	20.46	11.8707
811	IWB53299	20.46	11.8707
812	IWB47982	20.46	11.8707
813	IWB47981	20.46	11.8707
814	IWB45798	20.46	11.8707
815	IWB44448	20.46	11.8707
816	IWB40116	20.46	11.8707
817	IWB36580	20.46	11.8707
818	IWB34802	20.46	11.8707
819	IWB30468	20.46	11.8707
820	IWB26464	20.46	11.8707
821	IWB24983	20.46	11.8707
822	IWB24739	20.46	11.8707
823	IWB12354	20.46	11.8707
824	IWB19186	20.947	12.1533
825	IWB18010	20.978	12.1712
826	IWB14805	20.978	12.1712
827	IWB14623	21.191	12.2948
828	IWB27214	21.191	12.2948
829	IWB42974	21.191	12.2948
830	IWB7424	21.191	12.2948
831	mwg68	21.394	12.4126
832	IWB70308	21.611	12.5385
833	IWB24688	21.611	12.5385
834	IWB23931	22.088	12.8153
835	IWB8015	22.24	12.9035
836	wPt-2751	22.888	13.2794
837	wPt-9524	22.888	13.2794
838	wPt-3824	23.615	13.7012
839	wPt-3927	23.615	13.7012
840	IWB7368	23.863	13.8451
841	IWB57219	23.863	13.8451
842	IWB44529	23.863	13.8451
843	IWB39279	23.863	13.8451
844	IWB39278	23.863	13.8451
845	IWB38627	23.863	13.8451
846	IWB12157	23.863	13.8451
847	abc156	24.104	13.9849
848	wmc51	24.999	14.5042
849	Gli3	25.007	14.5088
850	wPt-8320	25.421	14.749
851	wPt-741297	25.421	14.749
852	ksuF43	25.91	15.0328
853	wPt-1972	26.016	15.0943
854	wPt-667259	26.016	15.0943
855	wPt-732141	26.016	15.0943
856	wPt-1560	26.066	15.1233
857	IWB8127	26.289	15.2526
858	IWB62907	26.289	15.2526
859	IWB48324	26.847	15.5764
860	IWB5922	26.872	15.5909
861	IWB43001	27.244	15.8067
862	IWB12258	27.961	16.2227
863	IWB1063	27.961	16.2227
864	wPt-744437	28.569	16.5755
865	IWB61919	28.588	16.5865
866	IWB60500	28.588	16.5865
867	IWB2108	28.588	16.5865
868	wPt-983	28.658	16.6271
869	IWB6905	28.848	16.7374
870	IWB11925	29.016	16.8348
871	wPt-669239	29.022	16.8383
872	wPt-8949	29.4	17.0576
873	IWB11202	29.494	17.1122
874	IWB9566	29.494	17.1122
875	IWB7076	29.494	17.1122
876	IWB6024	29.494	17.1122
877	IWB38628	29.494	17.1122
878	IWB27496	29.494	17.1122
879	IWB11296	29.494	17.1122
880	IWB47571	29.587	17.1661
881	IWA6094	29.659	17.2079
882	IWB65827	29.829	17.3065
883	IWA7298	29.871	17.3309
884	IWB9378	30.043	17.4307
885	IWB8902	30.043	17.4307
886	IWB68079	30.043	17.4307
887	IWB48053	30.043	17.4307
888	wPt-742230	30.141	17.4875
889	IWB59783	30.176	17.5078
890	IWB9956	30.176	17.5078
891	IWB8958	30.176	17.5078
892	IWB7731	30.176	17.5078
893	IWA1773	30.176	17.5078
894	IWB72109	30.176	17.5078
895	IWB71509	30.176	17.5078
896	IWB66014	30.176	17.5078
897	IWB65160	30.176	17.5078
898	IWB65158	30.176	17.5078
899	IWB64586	30.176	17.5078
900	IWB62711	30.176	17.5078
901	IWB58830	30.176	17.5078
902	IWB55728	30.176	17.5078
903	IWB55242	30.176	17.5078
904	IWB54787	30.176	17.5078
905	IWB53985	30.176	17.5078
906	IWB53314	30.176	17.5078
907	IWB46413	30.176	17.5078
908	IWB44849	30.176	17.5078
909	IWB40971	30.176	17.5078
910	IWB39151	30.176	17.5078
911	IWB36585	30.176	17.5078
912	IWB34850	30.176	17.5078
913	IWB34779	30.176	17.5078
914	IWB33468	30.176	17.5078
915	IWB30826	30.176	17.5078
916	IWB29450	30.176	17.5078
917	IWB27483	30.176	17.5078
918	IWB22868	30.176	17.5078
919	IWB21944	30.176	17.5078
920	IWB11213	30.176	17.5078
921	IWB11209	30.176	17.5078
922	IWB10773	30.176	17.5078
923	IWB10589	30.176	17.5078
924	IWB3939	30.176	17.5078
925	IWB47572b	30.176	17.5078
926	IWB35429	30.176	17.5078
927	IWB48121	30.176	17.5078
928	IWB34190	30.176	17.5078
929	IWB11417	30.176	17.5078
930	IWB50508	30.176	17.5078
931	wmc49	30.176	17.5078
932	IWB37530	30.176	17.5078
933	IWB42700	30.176	17.5078
934	IWB6448	30.176	17.5078
935	IWA6248	30.176	17.5078
936	IWB11416	30.176	17.5078
937	IWB22921	30.176	17.5078
938	IWB24540	30.176	17.5078
939	IWB60396	30.176	17.5078
940	IWB61508	30.176	17.5078
941	IWB38211	30.176	17.5078
942	IWB51900	30.176	17.5078
943	IWB35334	30.179	17.5096
944	IWA5702	30.229	17.5386
945	IWB74615	30.229	17.5386
946	IWB10192	30.229	17.5386
947	IWB9954	30.229	17.5386
948	IWB989	30.229	17.5386
949	IWB64577	30.229	17.5386
950	IWB36330	30.229	17.5386
951	IWB34847	30.229	17.5386
952	IWB25169	30.229	17.5386
953	IWB19914	30.229	17.5386
954	IWB18594	30.229	17.5386
955	IWB11615	30.229	17.5386
956	wPt-1603	30.884	17.9186
957	wPt-3477	30.932	17.9465
958	wPt-4107	30.932	17.9465
959	tPt-5080	30.932	17.9465
960	wPt-6370	30.932	17.9465
961	wPt-7259	30.932	17.9465
962	wPt-8930	30.932	17.9465
963	wPt-668076	30.932	17.9465
964	wPt-731699	30.932	17.9465
965	IWB8855	31.212	18.1089
966	IWB55448	31.243	18.1269
967	IWB43724	31.243	18.1269
968	IWB41064	31.243	18.1269
969	IWB41063	31.243	18.1269
970	IWB71310	31.243	18.1269
971	IWB71309	31.243	18.1269
972	IWB61445	31.243	18.1269
973	IWB58017	31.243	18.1269
974	IWB50430	31.243	18.1269
975	IWB43725	31.243	18.1269
976	IWB38920	31.243	18.1269
977	IWB3839	31.243	18.1269
978	IWB28981	31.243	18.1269
979	IWB27705	31.243	18.1269
980	IWB10334	31.243	18.1269
981	wmc798	31.649	18.3625
982	wPt-9490	31.723	18.4054
983	wPt-2057	32.721	18.9844
984	wPt-2474	32.721	18.9844
985	wPt-741799	32.721	18.9844
986	wPt-742513	32.721	18.9844
987	wPt-7094	33.201	19.2629
988	wPt-8267	33.201	19.2629
989	tPt-325	33.336	19.3413
990	wPt-8227	33.336	19.3413
991	barc128	33.49	19.4306
992	wPt-7359	33.622	19.5072
993	wPt-8177	33.662	19.5304
994	wPt-742457	33.662	19.5304
995	wPt-308	34.095	19.7816
996	wPt-6442	34.269	19.8826
997	wPt-9605	34.439	19.9812
998	wPt-3935	34.811	20.197
999	wPt-44	35.014	20.3148
1000	tPt-283	35.014	20.3148
1001	wPt-3098	35.014	20.3148
1002	wPt-3942	35.014	20.3148
1003	wPt-8488	35.014	20.3148
1004	wPt-742499	36.468	21.1584
1005	wPt-3465	37.385	21.6904
1006	wPt-2230	37.777	21.9179
1007	wPt-2654	37.777	21.9179
1008	wPt-9639	37.777	21.9179
1009	wmc619	37.908	21.9939
1010	IWA1808	38.041	22.0711
1011	IWA6489	38.041	22.0711
1012	M6_397537_PstIMluI_PA	38.041	22.0711
1013	Opata_1209542_PstIMluI_PA	38.041	22.0711
1014	Opata_1474671_PstIMluI_PA	38.041	22.0711
1015	Opata_1778721_PstIMluI_PA	38.041	22.0711
1016	Opata_2217379_PstIMluI_PA	38.041	22.0711
1017	Opata_2641168_PstIMluI_PA	38.041	22.0711
1018	Opata_2715369_PstIMluI_PA	38.041	22.0711
1019	Opata_2764614_PstIMluI_PA	38.041	22.0711
1020	Opata_2776671_PstIMluI_PA	38.041	22.0711
1021	Opata_2797719_PstIMluI_PA	38.041	22.0711
1022	Opata_478524_PstIMluI_PA	38.041	22.0711
1023	Opata_607962_PstIMluI_PA	38.041	22.0711
1024	Opata_61076_PstIMluI_PA	38.041	22.0711
1025	M6_1129101_PstIMseI_PA	38.041	22.0711
1026	M6_1136383_PstIMseI_PA	38.041	22.0711
1027	M6_1316416_PstIMseI_PA	38.041	22.0711
1028	M6_1447059_PstIMseI_PA	38.041	22.0711
1029	M6_1477712_PstIMseI_PA	38.041	22.0711
1030	M6_1610056_PstIMseI_PA	38.041	22.0711
1031	M6_2192639_PstIMseI_PA	38.041	22.0711
1032	M6_232879_PstIMseI_PA	38.041	22.0711
1033	M6_2438743_PstIMseI_PA	38.041	22.0711
1034	M6_2474584_PstIMseI_PA	38.041	22.0711
1035	M6_765063_PstIMseI_PA	38.041	22.0711
1036	M6_812082_PstIMseI_PA	38.041	22.0711
1037	M6_902576_PstIMseI_PA	38.041	22.0711
1038	Opata_1132998_PstIMseI_PA	38.041	22.0711
1039	Opata_113775_PstIMseI_PA	38.041	22.0711
1040	Opata_1172862_PstIMseI_PA	38.041	22.0711
1041	Opata_1199322_PstIMseI_PA	38.041	22.0711
1042	Opata_123375_PstIMseI_PA	38.041	22.0711
1043	Opata_1605554_PstIMseI_PA	38.041	22.0711
1044	Opata_1643325_PstIMseI_PA	38.041	22.0711
1045	Opata_1748803_PstIMseI_PA	38.041	22.0711
1046	Opata_1913608_PstIMseI_PA	38.041	22.0711
1047	Opata_1966625_PstIMseI_PA	38.041	22.0711
1048	Opata_2065683_PstIMseI_PA	38.041	22.0711
1049	Opata_2280682_PstIMseI_PA	38.041	22.0711
1050	Opata_2298760_PstIMseI_PA	38.041	22.0711
1051	Opata_2325979_PstIMseI_PA	38.041	22.0711
1052	Opata_236610_PstIMseI_PA	38.041	22.0711
1053	Opata_2429320_PstIMseI_PA	38.041	22.0711
1054	Opata_2471822_PstIMseI_PA	38.041	22.0711
1055	Opata_2471928_PstIMseI_PA	38.041	22.0711
1056	Opata_2498776_PstIMseI_PA	38.041	22.0711
1057	Opata_253748_PstIMseI_PA	38.041	22.0711
1058	Opata_271918_PstIMseI_PA	38.041	22.0711
1059	Opata_2878764_PstIMseI_PA	38.041	22.0711
1060	Opata_3130271_PstIMseI_PA	38.041	22.0711
1061	Opata_3278932_PstIMseI_PA	38.041	22.0711
1062	Opata_3366159_PstIMseI_PA	38.041	22.0711
1063	Opata_339977_PstIMseI_PA	38.041	22.0711
1064	Opata_3502906_PstIMseI_PA	38.041	22.0711
1065	Opata_3646763_PstIMseI_PA	38.041	22.0711
1066	Opata_3919247_PstIMseI_PA	38.041	22.0711
1067	Opata_406478_PstIMseI_PA	38.041	22.0711
1068	Opata_4185982_PstIMseI_PA	38.041	22.0711
1069	Opata_4346923_PstIMseI_PA	38.041	22.0711
1070	Opata_4370978_PstIMseI_PA	38.041	22.0711
1071	Opata_643477_PstIMseI_PA	38.041	22.0711
1072	Opata_745324_PstIMseI_PA	38.041	22.0711
1073	Opata_894023_PstIMseI_PA	38.041	22.0711
1074	Opata_912846_PstIMseI_PA	38.041	22.0711
1075	Opata_918824_PstIMseI_PA	38.041	22.0711
1076	Opata_924667_PstIMseI_PA	38.041	22.0711
1077	Opata_929973_PstIMseI_PA	38.041	22.0711
1078	M6_109040_PstIMspI_PA	38.041	22.0711
1079	M6_1296584_PstIMspI_PA	38.041	22.0711
1080	M6_1402333_PstIMspI_PA	38.041	22.0711
1081	M6_1846751_PstIMspI_PA	38.041	22.0711
1082	M6_1886286_PstIMspI_PA	38.041	22.0711
1083	M6_1901363_PstIMspI_PA	38.041	22.0711
1084	M6_1910564_PstIMspI_PA	38.041	22.0711
1085	M6_1910660_PstIMspI_PA	38.041	22.0711
1086	M6_2204995_PstIMspI_PA	38.041	22.0711
1087	M6_2395959_PstIMspI_PA	38.041	22.0711
1088	M6_2433262_PstIMspI_PA	38.041	22.0711
1089	M6_2476998_PstIMspI_PA	38.041	22.0711
1090	M6_2540879_PstIMspI_PA	38.041	22.0711
1091	M6_2831794_PstIMspI_PA	38.041	22.0711
1092	M6_2934895_PstIMspI_PA	38.041	22.0711
1093	M6_2967150_PstIMspI_PA	38.041	22.0711
1094	M6_3034928_PstIMspI_PA	38.041	22.0711
1095	M6_3101043_PstIMspI_PA	38.041	22.0711
1096	M6_316880_PstIMspI_PA	38.041	22.0711
1097	M6_3204477_PstIMspI_PA	38.041	22.0711
1098	M6_3250079_PstIMspI_PA	38.041	22.0711
1099	M6_3394757_PstIMspI_PA	38.041	22.0711
1100	M6_3405387_PstIMspI_PA	38.041	22.0711
1101	M6_3417295_PstIMspI_PA	38.041	22.0711
1102	M6_3484243_PstIMspI_PA	38.041	22.0711
1103	M6_3505779_PstIMspI_PA	38.041	22.0711
1104	M6_3604766_PstIMspI_PA	38.041	22.0711
1105	M6_365060_PstIMspI_PA	38.041	22.0711
1106	M6_464430_PstIMspI_PA	38.041	22.0711
1107	M6_548955_PstIMspI_PA	38.041	22.0711
1108	M6_673987_PstIMspI_PA	38.041	22.0711
1109	M6_89312_PstIMspI_PA	38.041	22.0711
1110	Opata_111120_PstIMspI_PA	38.041	22.0711
1111	Opata_111175_PstIMspI_PA	38.041	22.0711
1112	Opata_1257270_PstIMspI_PA	38.041	22.0711
1113	Opata_1350475_PstIMspI_PA	38.041	22.0711
1114	Opata_1594722_PstIMspI_PA	38.041	22.0711
1115	Opata_1628462_PstIMspI_PA	38.041	22.0711
1116	Opata_1647120_PstIMspI_PA	38.041	22.0711
1117	Opata_1648071_PstIMspI_PA	38.041	22.0711
1118	Opata_1710398_PstIMspI_PA	38.041	22.0711
1119	Opata_1770613_PstIMspI_PA	38.041	22.0711
1120	Opata_1774821_PstIMspI_PA	38.041	22.0711
1121	Opata_1782205_PstIMspI_PA	38.041	22.0711
1122	Opata_1866057_PstIMspI_PA	38.041	22.0711
1123	Opata_188770_PstIMspI_PA	38.041	22.0711
1124	Opata_1912934_PstIMspI_PA	38.041	22.0711
1125	Opata_1944385_PstIMspI_PA	38.041	22.0711
1126	Opata_1971698_PstIMspI_PA	38.041	22.0711
1127	Opata_1991843_PstIMspI_PA	38.041	22.0711
1128	Opata_208244_PstIMspI_PA	38.041	22.0711
1129	Opata_2101375_PstIMspI_PA	38.041	22.0711
1130	Opata_2121157_PstIMspI_PA	38.041	22.0711
1131	Opata_2326981_PstIMspI_PA	38.041	22.0711
1132	Opata_2343349_PstIMspI_PA	38.041	22.0711
1133	Opata_2649059_PstIMspI_PA	38.041	22.0711
1134	Opata_2891233_PstIMspI_PA	38.041	22.0711
1135	Opata_2929534_PstIMspI_PA	38.041	22.0711
1136	Opata_313636_PstIMspI_PA	38.041	22.0711
1137	Opata_3158696_PstIMspI_PA	38.041	22.0711
1138	Opata_3223198_PstIMspI_PA	38.041	22.0711
1139	Opata_3308554_PstIMspI_PA	38.041	22.0711
1140	Opata_3414650_PstIMspI_PA	38.041	22.0711
1141	Opata_3440208_PstIMspI_PA	38.041	22.0711
1142	Opata_3852875_PstIMspI_PA	38.041	22.0711
1143	Opata_3930436_PstIMspI_PA	38.041	22.0711
1144	Opata_4065392_PstIMspI_PA	38.041	22.0711
1145	Opata_4068475_PstIMspI_PA	38.041	22.0711
1146	Opata_4071334_PstIMspI_PA	38.041	22.0711
1147	Opata_4099235_PstIMspI_PA	38.041	22.0711
1148	Opata_4248389_PstIMspI_PA	38.041	22.0711
1149	Opata_4250700_PstIMspI_PA	38.041	22.0711
1150	Opata_485434_PstIMspI_PA	38.041	22.0711
1151	Opata_48965_PstIMspI_PA	38.041	22.0711
1152	Opata_539272_PstIMspI_PA	38.041	22.0711
1153	Opata_653719_PstIMspI_PA	38.041	22.0711
1154	Opata_834347_PstIMspI_PA	38.041	22.0711
1155	Opata_1013628_57_PstIMseI_SNP	38.041	22.0711
1156	Opata_1357448_31_PstIMseI_SNP	38.041	22.0711
1157	Opata_2185737_51_PstIMseI_SNP	38.041	22.0711
1158	Opata_245631_10_PstIMseI_SNP	38.041	22.0711
1159	Opata_245631_18_PstIMseI_SNP	38.041	22.0711
1160	Opata_245631_59_PstIMseI_SNP	38.041	22.0711
1161	Opata_296506_76_PstIMseI_SNP	38.041	22.0711
1162	Opata_333646_44_PstIMseI_SNP	38.041	22.0711
1163	Opata_333646_54_PstIMseI_SNP	38.041	22.0711
1164	Opata_622784_78_PstIMseI_SNP	38.041	22.0711
1165	Opata_648875_40_PstIMseI_SNP	38.041	22.0711
1166	Opata_824934_87_PstIMseI_SNP	38.041	22.0711
1167	Opata_92075_21_PstIMseI_SNP	38.041	22.0711
1168	Opata_92075_39_PstIMseI_SNP	38.041	22.0711
1169	Opata_92075_55_PstIMseI_SNP	38.041	22.0711
1170	Opata_1794301_41_PstIMspI_SNP	38.041	22.0711
1171	Opata_1825134_27_PstIMspI_SNP	38.041	22.0711
1172	Opata_213184_24_PstIMspI_SNP	38.041	22.0711
1173	Opata_2377665_3_PstIMspI_SNP	38.041	22.0711
1174	Opata_2377665_64_PstIMspI_SNP	38.041	22.0711
1175	Opata_2377665_65_PstIMspI_SNP	38.041	22.0711
1176	Opata_2448543_10_PstIMspI_SNP	38.041	22.0711
1177	Opata_2559233_85_PstIMspI_SNP	38.041	22.0711
1178	Opata_2599572_63_PstIMspI_SNP	38.041	22.0711
1179	Opata_2833543_1_PstIMspI_SNP	38.041	22.0711
1180	Opata_2873226_49_PstIMspI_SNP	38.041	22.0711
1181	Opata_2873226_7_PstIMspI_SNP	38.041	22.0711
1182	Opata_362756_9_PstIMspI_SNP	38.041	22.0711
1183	Opata_4051385_42_PstIMspI_SNP	38.041	22.0711
1184	Opata_4051385_5_PstIMspI_SNP	38.041	22.0711
1185	Opata_4180975_15_PstIMspI_SNP	38.041	22.0711
1186	Opata_4242680_43_PstIMspI_SNP	38.041	22.0711
1187	Opata_82881_41_PstIMspI_SNP	38.041	22.0711
1188	Opata_85825_20_PstIMspI_SNP	38.041	22.0711
1189	Opata_85825_37_PstIMspI_SNP	38.041	22.0711
1190	ksuE18	38.251	22.1929
1191	wPt-2075	38.286	22.2132
1192	wPt-2859	38.286	22.2132
1193	wPt-7905	38.286	22.2132
1194	wPt-8261	38.286	22.2132
1195	wPt-665375	38.286	22.2132
1196	wPt-741704	38.286	22.2132
1197	IWA5435	38.357	22.2544
1198	IWB66130	38.357	22.2544
1199	IWB65159	38.357	22.2544
1200	IWB57576	38.357	22.2544
1201	IWB48247	38.357	22.2544
1202	IWB25079	38.357	22.2544
1203	IWB16301	38.357	22.2544
1204	IWB11118	38.357	22.2544
1205	IWA6260	38.453	22.3101
1206	IWA5133	38.453	22.3101
1207	IWA3875	38.453	22.3101
1208	IWB53174	38.453	22.3101
1209	IWB43755	38.453	22.3101
1210	IWB2105	38.453	22.3101
1211	IWB9714	38.453	22.3101
1212	IWB7600	38.453	22.3101
1213	IWB7599	38.453	22.3101
1214	IWB54442	38.453	22.3101
1215	IWB48068	38.453	22.3101
1216	IWB48067	38.453	22.3101
1217	IWB41164	38.453	22.3101
1218	IWB72085	38.481	22.3263
1219	IWB65156	38.611	22.4018
1220	IWA4240	38.759	22.4876
1221	IWA4241	38.759	22.4876
1222	ksuE19	38.853	22.5422
1223	IWA7398	38.894	22.566
1224	IWA7399	38.894	22.566
1225	tPt-5249	39.105	22.6884
1226	Opata_183231_PstIMseI_PA	39.105	22.6884
1227	M6_954034_PstIMspI_PA	39.105	22.6884
1228	Opata_459209_49_PstIMseI_SNP	39.105	22.6884
1229	Opata_459209_79_PstIMseI_SNP	39.105	22.6884
1230	Opata_469619_49_PstIMseI_SNP	39.105	22.6884
1231	Opata_622784_61_PstIMseI_SNP	39.105	22.6884
1232	Opata_77834_5_PstIMseI_SNP	39.105	22.6884
1233	Opata_80417_27_PstIMseI_SNP	39.105	22.6884
1234	Opata_80417_8_PstIMseI_SNP	39.105	22.6884
1235	Opata_1267229_20_PstIMspI_SNP	39.105	22.6884
1236	Opata_1267229_37_PstIMspI_SNP	39.105	22.6884
1237	Opata_1729539_10_PstIMspI_SNP	39.105	22.6884
1238	Opata_1729539_20_PstIMspI_SNP	39.105	22.6884
1239	Opata_1729539_7_PstIMspI_SNP	39.105	22.6884
1240	Opata_3922704_85_PstIMspI_SNP	39.105	22.6884
1241	Opata_904567_3_PstIMspI_SNP	39.105	22.6884
1242	IWA61	39.214	22.7516
1243	IWA406	39.214	22.7516
1244	IWA1396	39.214	22.7516
1245	IWA4242	39.214	22.7516
1246	IWA6488	39.214	22.7516
1247	IWA6582	39.214	22.7516
1248	wPt-7371	39.229	22.7603
1249	IWB2107	39.253	22.7742
1250	IWB71172	39.325	22.816
1251	IWB8104	39.325	22.816
1252	IWB12346	39.325	22.816
1253	wPt-4863	39.486	22.9094
1254	IWB65155	39.505	22.9204
1255	IWB47908	39.505	22.9204
1256	IWB47572	39.796	23.0893
1257	IWB8671	39.796	23.0893
1258	IWB8670	39.796	23.0893
1259	IWB72908	39.796	23.0893
1260	IWB70627	39.796	23.0893
1261	IWB64595	39.796	23.0893
1262	IWB60551	39.796	23.0893
1263	IWB48350	39.796	23.0893
1264	IWB31845	39.796	23.0893
1265	IWB25756	39.796	23.0893
1266	IWB2188	39.796	23.0893
1267	IWB10772	39.796	23.0893
1268	IWB65685	39.914	23.1577
1269	IWB6457	39.914	23.1577
1270	IWB47794	39.914	23.1577
1271	tPt-7063	40.004	23.21
1272	wPt-374608	40.01	23.2134
1273	wPt-734	40.016	23.2169
1274	IWB55244	40.066	23.2459
1275	IWB9270	40.066	23.2459
1276	IWB7884	40.066	23.2459
1277	IWB7883	40.066	23.2459
1278	IWB72623	40.066	23.2459
1279	IWB72083	40.066	23.2459
1280	IWB71754	40.066	23.2459
1281	IWB7156	40.066	23.2459
1282	IWB70812	40.066	23.2459
1283	IWB70602	40.066	23.2459
1284	IWB68307	40.066	23.2459
1285	IWB65665	40.066	23.2459
1286	IWB65069	40.066	23.2459
1287	IWB60395	40.066	23.2459
1288	IWB6008	40.066	23.2459
1289	IWB59785	40.066	23.2459
1290	IWB55211	40.066	23.2459
1291	IWB53415	40.066	23.2459
1292	IWB52473	40.066	23.2459
1293	IWB51088	40.066	23.2459
1294	IWB47674	40.066	23.2459
1295	IWB46398	40.066	23.2459
1296	IWB43788	40.066	23.2459
1297	IWB38368	40.066	23.2459
1298	IWB35936	40.066	23.2459
1299	IWB31615	40.066	23.2459
1300	IWB29699	40.066	23.2459
1301	IWB28998	40.066	23.2459
1302	IWB28635	40.066	23.2459
1303	IWB26731	40.066	23.2459
1304	IWB25190	40.066	23.2459
1305	IWB24387	40.066	23.2459
1306	IWB1453	40.066	23.2459
1307	IWB12602	40.066	23.2459
1308	IWB10492	40.066	23.2459
1309	IWB10312	40.066	23.2459
1310	wPt-328	40.069	23.2477
1311	rPt-2040	40.069	23.2477
1312	wPt-2762	40.069	23.2477
1313	wPt-4343	40.069	23.2477
1314	wPt-5740	40.069	23.2477
1315	wPt-5798	40.069	23.2477
1316	wPt-743523	40.069	23.2477
1317	wPt-6229	40.17	23.3063
1318	Opata_1027827_PstIMseI_PA	40.17	23.3063
1319	Opata_1082073_PstIMseI_PA	40.17	23.3063
1320	Opata_2907808_PstIMseI_PA	40.17	23.3063
1321	M6_1554307_PstIMspI_PA	40.17	23.3063
1322	M6_346374_PstIMspI_PA	40.17	23.3063
1323	M6_3549765_PstIMspI_PA	40.17	23.3063
1324	M6_55710_PstIMspI_PA	40.17	23.3063
1325	M6_823864_PstIMspI_PA	40.17	23.3063
1326	Opata_2967564_PstIMspI_PA	40.17	23.3063
1327	Opata_1037472_90_PstIMseI_SNP	40.17	23.3063
1328	Opata_10731_74_PstIMseI_SNP	40.17	23.3063
1329	Opata_109382_21_PstIMseI_SNP	40.17	23.3063
1330	Opata_109382_32_PstIMseI_SNP	40.17	23.3063
1331	Opata_1325636_68_PstIMseI_SNP	40.17	23.3063
1332	Opata_1357448_3_PstIMseI_SNP	40.17	23.3063
1333	Opata_2808627_57_PstIMseI_SNP	40.17	23.3063
1334	Opata_335035_64_PstIMseI_SNP	40.17	23.3063
1335	Opata_38727_10_PstIMseI_SNP	40.17	23.3063
1336	Opata_512865_18_PstIMseI_SNP	40.17	23.3063
1337	Opata_5200_4_PstIMseI_SNP	40.17	23.3063
1338	Opata_551962_39_PstIMseI_SNP	40.17	23.3063
1339	Opata_60028_66_PstIMseI_SNP	40.17	23.3063
1340	Opata_607863_23_PstIMseI_SNP	40.17	23.3063
1341	Opata_64819_4_PstIMseI_SNP	40.17	23.3063
1342	Opata_1733460_76_PstIMspI_SNP	40.17	23.3063
1343	Opata_2984181_4_PstIMspI_SNP	40.17	23.3063
1344	wPt-1589	40.263	23.3602
1345	wPt-3176	40.266	23.362
1346	wPt-4366	40.266	23.362
1347	tPt-5675	40.266	23.362
1348	IWB47572a	40.312	23.3887
1349	SBG_104345	40.312	23.3887
1350	SBG_181588	40.312	23.3887
1351	SBG_192637	40.312	23.3887
1352	SBG_195873	40.312	23.3887
1353	SBG_8673	40.312	23.3887
1354	SBG_88098	40.312	23.3887
1355	IWB14145	40.312	23.3887
1356	IWB44341	40.312	23.3887
1357	IWA1888	40.317	23.3916
1358	IWA1958	40.317	23.3916
1359	IWA4678	40.317	23.3916
1360	IWA4679	40.317	23.3916
1361	IWA5275	40.317	23.3916
1362	IWA4073	40.317	23.3916
1363	IWA6621	40.317	23.3916
1364	IWB37267	40.317	23.3916
1365	IWB24448	40.317	23.3916
1366	IWB8903	40.317	23.3916
1367	IWB43758	40.317	23.3916
1368	IWB12284	40.317	23.3916
1369	IWB12208	40.317	23.3916
1370	wPt-4735	40.395	23.4368
1371	wmc85a	40.471	23.4809
1372	IWB71508	40.55	23.5267
1373	IWB73359	40.55	23.5267
1374	IWB73360	40.55	23.5267
1375	IWB73361	40.55	23.5267
1376	IWB73362	40.55	23.5267
1377	IWB21104	40.55	23.5267
1378	IWB32111	40.55	23.5267
1379	IWB47909	40.55	23.5267
1380	IWB49196	40.55	23.5267
1381	IWB72084	40.55	23.5267
1382	IWA4754	40.55	23.5267
1383	SBG_100232	40.55	23.5267
1384	SBG_171006	40.55	23.5267
1385	wPt-4236	40.596	23.5534
1386	IWA5370	40.638	23.5778
1387	IWA5976	40.638	23.5778
1388	IWA6889	40.638	23.5778
1389	IWA7331	40.638	23.5778
1390	IWA8001	40.638	23.5778
1391	barc128b	40.748	23.6416
1392	IWA6836	40.85	23.7008
1393	IWB36796a	41.026	23.8029
1394	IWB49628	41.026	23.8029
1395	IWB68583	41.026	23.8029
1396	IWB7016	41.028	23.8041
1397	IWB65667	41.028	23.8041
1398	IWA2269	41.068	23.8273
1399	IWA4034	41.185	23.8952
1400	barc128a	41.185	23.8952
1401	IWB71545	41.185	23.8952
1402	IWA1957	41.286	23.9538
1403	IWA4715	41.286	23.9538
1404	IWA5301	41.286	23.9538
1405	SBG_103640	41.304	23.9642
1406	SBG_71524	41.304	23.9642
1407	wPt-1116	41.724	24.2079
1408	Opata_1474579_PstIMluI_PA	41.803	24.2537
1409	Opata_1646290_PstIMluI_PA	41.803	24.2537
1410	M6_193405_PstIMseI_PA	41.803	24.2537
1411	Opata_122429_PstIMseI_PA	41.803	24.2537
1412	Opata_1358002_PstIMseI_PA	41.803	24.2537
1413	Opata_2397532_PstIMseI_PA	41.803	24.2537
1414	Opata_255042_PstIMseI_PA	41.803	24.2537
1415	Opata_520210_PstIMseI_PA	41.803	24.2537
1416	Opata_832257_PstIMseI_PA	41.803	24.2537
1417	Opata_884034_PstIMseI_PA	41.803	24.2537
1418	M6_3173189_PstIMspI_PA	41.803	24.2537
1419	Opata_1223070_PstIMspI_PA	41.803	24.2537
1420	Opata_1379341_PstIMspI_PA	41.803	24.2537
1421	Opata_1622670_PstIMspI_PA	41.803	24.2537
1422	Opata_1798652_PstIMspI_PA	41.803	24.2537
1423	Opata_18965_PstIMspI_PA	41.803	24.2537
1424	Opata_1946193_PstIMspI_PA	41.803	24.2537
1425	Opata_219713_PstIMspI_PA	41.803	24.2537
1426	Opata_2506873_PstIMspI_PA	41.803	24.2537
1427	Opata_2527417_PstIMspI_PA	41.803	24.2537
1428	Opata_2810421_PstIMspI_PA	41.803	24.2537
1429	Opata_2920422_PstIMspI_PA	41.803	24.2537
1430	Opata_2944881_PstIMspI_PA	41.803	24.2537
1431	Opata_3112977_PstIMspI_PA	41.803	24.2537
1432	Opata_3135690_PstIMspI_PA	41.803	24.2537
1433	Opata_3439170_PstIMspI_PA	41.803	24.2537
1434	Opata_3738841_PstIMspI_PA	41.803	24.2537
1435	Opata_3745909_PstIMspI_PA	41.803	24.2537
1436	Opata_3785158_PstIMspI_PA	41.803	24.2537
1437	Opata_4142057_PstIMspI_PA	41.803	24.2537
1438	Opata_608787_PstIMspI_PA	41.803	24.2537
1439	Opata_758180_PstIMspI_PA	41.803	24.2537
1440	Opata_758934_PstIMspI_PA	41.803	24.2537
1441	Opata_91531_PstIMspI_PA	41.803	24.2537
1442	Opata_942048_PstIMspI_PA	41.803	24.2537
1443	Opata_981085_PstIMspI_PA	41.803	24.2537
1444	Opata_121364_57_PstIMseI_SNP	41.803	24.2537
1445	Opata_121364_63_PstIMseI_SNP	41.803	24.2537
1446	Opata_1921957_32_PstIMspI_SNP	41.803	24.2537
1447	Opata_1921957_39_PstIMspI_SNP	41.803	24.2537
1448	Opata_1921957_76_PstIMspI_SNP	41.803	24.2537
1449	Opata_2901136_61_PstIMspI_SNP	41.803	24.2537
1450	Opata_3231352_36_PstIMspI_SNP	41.803	24.2537
1451	Opata_3231352_49_PstIMspI_SNP	41.803	24.2537
1452	Opata_3609942_51_PstIMspI_SNP	41.803	24.2537
1453	Opata_550412_18_PstIMspI_SNP	41.803	24.2537
1454	IWB24065	41.938	24.3321
1455	IWB10914	41.938	24.3321
1456	IWB25852	41.938	24.3321
1457	IWB36796b	41.938	24.3321
1458	IWB7089	41.938	24.3321
1459	IWB21573	41.938	24.3321
1460	IWB73279	41.938	24.3321
1461	wPt-1911	42.063	24.4046
1462	wPt-7460	42.063	24.4046
1463	IWB64760	42.196	24.4817
1464	wPt-974	42.359	24.5763
1465	wPt-8240	42.398	24.5989
1466	IWB9861	42.414	24.6082
1467	rPt-8399	42.725	24.7887
1468	wPt-0725	42.725	24.7887
1469	wPt-2575	42.725	24.7887
1470	wPt-5801	42.725	24.7887
1471	wPt-7593	42.725	24.7887
1472	Opata_1002361_PstIMluI_PA	42.725	24.7887
1473	Opata_1207786_PstIMluI_PA	42.725	24.7887
1474	Opata_127442_PstIMluI_PA	42.725	24.7887
1475	Opata_1312422_PstIMluI_PA	42.725	24.7887
1476	Opata_1320907_PstIMluI_PA	42.725	24.7887
1477	Opata_1331337_PstIMluI_PA	42.725	24.7887
1478	Opata_134994_PstIMluI_PA	42.725	24.7887
1479	Opata_1380003_PstIMluI_PA	42.725	24.7887
1480	Opata_1478312_PstIMluI_PA	42.725	24.7887
1481	Opata_151120_PstIMluI_PA	42.725	24.7887
1482	Opata_1570839_PstIMluI_PA	42.725	24.7887
1483	Opata_170653_PstIMluI_PA	42.725	24.7887
1484	Opata_1781484_PstIMluI_PA	42.725	24.7887
1485	Opata_1806535_PstIMluI_PA	42.725	24.7887
1486	Opata_1859868_PstIMluI_PA	42.725	24.7887
1487	Opata_1961517_PstIMluI_PA	42.725	24.7887
1488	Opata_2050147_PstIMluI_PA	42.725	24.7887
1489	Opata_2115829_PstIMluI_PA	42.725	24.7887
1490	Opata_2207315_PstIMluI_PA	42.725	24.7887
1491	Opata_2254475_PstIMluI_PA	42.725	24.7887
1492	Opata_2288909_PstIMluI_PA	42.725	24.7887
1493	Opata_2299574_PstIMluI_PA	42.725	24.7887
1494	Opata_2307310_PstIMluI_PA	42.725	24.7887
1495	Opata_2333613_PstIMluI_PA	42.725	24.7887
1496	Opata_2335361_PstIMluI_PA	42.725	24.7887
1497	Opata_2593465_PstIMluI_PA	42.725	24.7887
1498	Opata_2621447_PstIMluI_PA	42.725	24.7887
1499	Opata_2628801_PstIMluI_PA	42.725	24.7887
1500	Opata_2690096_PstIMluI_PA	42.725	24.7887
1501	Opata_2690615_PstIMluI_PA	42.725	24.7887
1502	Opata_2693644_PstIMluI_PA	42.725	24.7887
1503	Opata_2738265_PstIMluI_PA	42.725	24.7887
1504	Opata_2746026_PstIMluI_PA	42.725	24.7887
1505	Opata_277275_PstIMluI_PA	42.725	24.7887
1506	Opata_2812020_PstIMluI_PA	42.725	24.7887
1507	Opata_297312_PstIMluI_PA	42.725	24.7887
1508	Opata_339879_PstIMluI_PA	42.725	24.7887
1509	Opata_365214_PstIMluI_PA	42.725	24.7887
1510	Opata_367298_PstIMluI_PA	42.725	24.7887
1511	Opata_615163_PstIMluI_PA	42.725	24.7887
1512	Opata_727814_PstIMluI_PA	42.725	24.7887
1513	Opata_838999_PstIMluI_PA	42.725	24.7887
1514	Opata_840633_PstIMluI_PA	42.725	24.7887
1515	Opata_8922_PstIMluI_PA	42.725	24.7887
1516	Opata_927203_PstIMluI_PA	42.725	24.7887
1517	Opata_989184_PstIMluI_PA	42.725	24.7887
1518	Opata_1005142_PstIMseI_PA	42.725	24.7887
1519	Opata_1014455_PstIMseI_PA	42.725	24.7887
1520	Opata_103307_PstIMseI_PA	42.725	24.7887
1521	Opata_1053381_PstIMseI_PA	42.725	24.7887
1522	Opata_1054440_PstIMseI_PA	42.725	24.7887
1523	Opata_1066281_PstIMseI_PA	42.725	24.7887
1524	Opata_1097495_PstIMseI_PA	42.725	24.7887
1525	Opata_111163_PstIMseI_PA	42.725	24.7887
1526	Opata_1117469_PstIMseI_PA	42.725	24.7887
1527	Opata_1142941_PstIMseI_PA	42.725	24.7887
1528	Opata_1143262_PstIMseI_PA	42.725	24.7887
1529	Opata_117363_PstIMseI_PA	42.725	24.7887
1530	Opata_1179712_PstIMseI_PA	42.725	24.7887
1531	Opata_1216893_PstIMseI_PA	42.725	24.7887
1532	Opata_1222848_PstIMseI_PA	42.725	24.7887
1533	Opata_1247691_PstIMseI_PA	42.725	24.7887
1534	Opata_1249383_PstIMseI_PA	42.725	24.7887
1535	Opata_1265152_PstIMseI_PA	42.725	24.7887
1536	Opata_1265455_PstIMseI_PA	42.725	24.7887
1537	Opata_1279335_PstIMseI_PA	42.725	24.7887
1538	Opata_128669_PstIMseI_PA	42.725	24.7887
1539	Opata_1305681_PstIMseI_PA	42.725	24.7887
1540	Opata_1341519_PstIMseI_PA	42.725	24.7887
1541	Opata_1348416_PstIMseI_PA	42.725	24.7887
1542	Opata_1351618_PstIMseI_PA	42.725	24.7887
1543	Opata_1354367_PstIMseI_PA	42.725	24.7887
1544	Opata_1378283_PstIMseI_PA	42.725	24.7887
1545	Opata_1380652_PstIMseI_PA	42.725	24.7887
1546	Opata_1383454_PstIMseI_PA	42.725	24.7887
1547	Opata_1387127_PstIMseI_PA	42.725	24.7887
1548	Opata_1388441_PstIMseI_PA	42.725	24.7887
1549	Opata_1395922_PstIMseI_PA	42.725	24.7887
1550	Opata_1396981_PstIMseI_PA	42.725	24.7887
1551	Opata_1401830_PstIMseI_PA	42.725	24.7887
1552	Opata_1409222_PstIMseI_PA	42.725	24.7887
1553	Opata_1421784_PstIMseI_PA	42.725	24.7887
1554	Opata_1429140_PstIMseI_PA	42.725	24.7887
1555	Opata_1489904_PstIMseI_PA	42.725	24.7887
1556	Opata_1498434_PstIMseI_PA	42.725	24.7887
1557	Opata_1521249_PstIMseI_PA	42.725	24.7887
1558	Opata_152186_PstIMseI_PA	42.725	24.7887
1559	Opata_1527539_PstIMseI_PA	42.725	24.7887
1560	Opata_1563988_PstIMseI_PA	42.725	24.7887
1561	Opata_1573124_PstIMseI_PA	42.725	24.7887
1562	Opata_159227_PstIMseI_PA	42.725	24.7887
1563	Opata_1599525_PstIMseI_PA	42.725	24.7887
1564	Opata_1600487_PstIMseI_PA	42.725	24.7887
1565	Opata_1640130_PstIMseI_PA	42.725	24.7887
1566	Opata_164433_PstIMseI_PA	42.725	24.7887
1567	Opata_1644753_PstIMseI_PA	42.725	24.7887
1568	Opata_1645754_PstIMseI_PA	42.725	24.7887
1569	Opata_1659197_PstIMseI_PA	42.725	24.7887
1570	Opata_1713573_PstIMseI_PA	42.725	24.7887
1571	Opata_1719837_PstIMseI_PA	42.725	24.7887
1572	Opata_1742845_PstIMseI_PA	42.725	24.7887
1573	Opata_1743690_PstIMseI_PA	42.725	24.7887
1574	Opata_1745429_PstIMseI_PA	42.725	24.7887
1575	Opata_1753285_PstIMseI_PA	42.725	24.7887
1576	Opata_1766765_PstIMseI_PA	42.725	24.7887
1577	Opata_1807903_PstIMseI_PA	42.725	24.7887
1578	Opata_1836164_PstIMseI_PA	42.725	24.7887
1579	Opata_1901416_PstIMseI_PA	42.725	24.7887
1580	Opata_190186_PstIMseI_PA	42.725	24.7887
1581	Opata_1916526_PstIMseI_PA	42.725	24.7887
1582	Opata_192044_PstIMseI_PA	42.725	24.7887
1583	Opata_196891_PstIMseI_PA	42.725	24.7887
1584	Opata_2011208_PstIMseI_PA	42.725	24.7887
1585	Opata_2020454_PstIMseI_PA	42.725	24.7887
1586	Opata_2039603_PstIMseI_PA	42.725	24.7887
1587	Opata_2076910_PstIMseI_PA	42.725	24.7887
1588	Opata_2084236_PstIMseI_PA	42.725	24.7887
1589	Opata_210332_PstIMseI_PA	42.725	24.7887
1590	Opata_2127788_PstIMseI_PA	42.725	24.7887
1591	Opata_214400_PstIMseI_PA	42.725	24.7887
1592	Opata_2156808_PstIMseI_PA	42.725	24.7887
1593	Opata_2227850_PstIMseI_PA	42.725	24.7887
1594	Opata_2282556_PstIMseI_PA	42.725	24.7887
1595	Opata_236044_PstIMseI_PA	42.725	24.7887
1596	Opata_2365359_PstIMseI_PA	42.725	24.7887
1597	Opata_23748_PstIMseI_PA	42.725	24.7887
1598	Opata_2380525_PstIMseI_PA	42.725	24.7887
1599	Opata_2385516_PstIMseI_PA	42.725	24.7887
1600	Opata_2421476_PstIMseI_PA	42.725	24.7887
1601	Opata_250383_PstIMseI_PA	42.725	24.7887
1602	Opata_2555653_PstIMseI_PA	42.725	24.7887
1603	Opata_2560195_PstIMseI_PA	42.725	24.7887
1604	Opata_2566201_PstIMseI_PA	42.725	24.7887
1605	Opata_268148_PstIMseI_PA	42.725	24.7887
1606	Opata_2729212_PstIMseI_PA	42.725	24.7887
1607	Opata_2797414_PstIMseI_PA	42.725	24.7887
1608	Opata_2811526_PstIMseI_PA	42.725	24.7887
1609	Opata_2835679_PstIMseI_PA	42.725	24.7887
1610	Opata_2844849_PstIMseI_PA	42.725	24.7887
1611	Opata_2910371_PstIMseI_PA	42.725	24.7887
1612	Opata_2922457_PstIMseI_PA	42.725	24.7887
1613	Opata_2949940_PstIMseI_PA	42.725	24.7887
1614	Opata_2982257_PstIMseI_PA	42.725	24.7887
1615	Opata_2997698_PstIMseI_PA	42.725	24.7887
1616	Opata_2997842_PstIMseI_PA	42.725	24.7887
1617	Opata_3094759_PstIMseI_PA	42.725	24.7887
1618	Opata_3099354_PstIMseI_PA	42.725	24.7887
1619	Opata_3105174_PstIMseI_PA	42.725	24.7887
1620	Opata_313063_PstIMseI_PA	42.725	24.7887
1621	Opata_313561_PstIMseI_PA	42.725	24.7887
1622	Opata_3163778_PstIMseI_PA	42.725	24.7887
1623	Opata_3170543_PstIMseI_PA	42.725	24.7887
1624	Opata_3174329_PstIMseI_PA	42.725	24.7887
1625	Opata_3193673_PstIMseI_PA	42.725	24.7887
1626	Opata_32300_PstIMseI_PA	42.725	24.7887
1627	Opata_3272148_PstIMseI_PA	42.725	24.7887
1628	Opata_3294381_PstIMseI_PA	42.725	24.7887
1629	Opata_3442391_PstIMseI_PA	42.725	24.7887
1630	Opata_3451995_PstIMseI_PA	42.725	24.7887
1631	Opata_345857_PstIMseI_PA	42.725	24.7887
1632	Opata_3530468_PstIMseI_PA	42.725	24.7887
1633	Opata_3560175_PstIMseI_PA	42.725	24.7887
1634	Opata_3561910_PstIMseI_PA	42.725	24.7887
1635	Opata_356771_PstIMseI_PA	42.725	24.7887
1636	Opata_363394_PstIMseI_PA	42.725	24.7887
1637	Opata_366675_PstIMseI_PA	42.725	24.7887
1638	Opata_369868_PstIMseI_PA	42.725	24.7887
1639	Opata_3750569_PstIMseI_PA	42.725	24.7887
1640	Opata_3753864_PstIMseI_PA	42.725	24.7887
1641	Opata_3787488_PstIMseI_PA	42.725	24.7887
1642	Opata_3787979_PstIMseI_PA	42.725	24.7887
1643	Opata_382702_PstIMseI_PA	42.725	24.7887
1644	Opata_3990352_PstIMseI_PA	42.725	24.7887
1645	Opata_402207_PstIMseI_PA	42.725	24.7887
1646	Opata_40286_PstIMseI_PA	42.725	24.7887
1647	Opata_4042210_PstIMseI_PA	42.725	24.7887
1648	Opata_4054961_PstIMseI_PA	42.725	24.7887
1649	Opata_4058275_PstIMseI_PA	42.725	24.7887
1650	Opata_412123_PstIMseI_PA	42.725	24.7887
1651	Opata_414488_PstIMseI_PA	42.725	24.7887
1652	Opata_4152896_PstIMseI_PA	42.725	24.7887
1653	Opata_418422_PstIMseI_PA	42.725	24.7887
1654	Opata_41950_PstIMseI_PA	42.725	24.7887
1655	Opata_4205626_PstIMseI_PA	42.725	24.7887
1656	Opata_4211613_PstIMseI_PA	42.725	24.7887
1657	Opata_4223838_PstIMseI_PA	42.725	24.7887
1658	Opata_4232906_PstIMseI_PA	42.725	24.7887
1659	Opata_4285219_PstIMseI_PA	42.725	24.7887
1660	Opata_4324423_PstIMseI_PA	42.725	24.7887
1661	Opata_4336403_PstIMseI_PA	42.725	24.7887
1662	Opata_433737_PstIMseI_PA	42.725	24.7887
1663	Opata_436175_PstIMseI_PA	42.725	24.7887
1664	Opata_4424423_PstIMseI_PA	42.725	24.7887
1665	Opata_4489328_PstIMseI_PA	42.725	24.7887
1666	Opata_452316_PstIMseI_PA	42.725	24.7887
1667	Opata_456665_PstIMseI_PA	42.725	24.7887
1668	Opata_467282_PstIMseI_PA	42.725	24.7887
1669	Opata_481196_PstIMseI_PA	42.725	24.7887
1670	Opata_482864_PstIMseI_PA	42.725	24.7887
1671	Opata_489241_PstIMseI_PA	42.725	24.7887
1672	Opata_496036_PstIMseI_PA	42.725	24.7887
1673	Opata_498869_PstIMseI_PA	42.725	24.7887
1674	Opata_505398_PstIMseI_PA	42.725	24.7887
1675	Opata_506606_PstIMseI_PA	42.725	24.7887
1676	Opata_511401_PstIMseI_PA	42.725	24.7887
1677	Opata_515472_PstIMseI_PA	42.725	24.7887
1678	Opata_515881_PstIMseI_PA	42.725	24.7887
1679	Opata_523559_PstIMseI_PA	42.725	24.7887
1680	Opata_534749_PstIMseI_PA	42.725	24.7887
1681	Opata_538126_PstIMseI_PA	42.725	24.7887
1682	Opata_54616_PstIMseI_PA	42.725	24.7887
1683	Opata_550318_PstIMseI_PA	42.725	24.7887
1684	Opata_557903_PstIMseI_PA	42.725	24.7887
1685	Opata_55838_PstIMseI_PA	42.725	24.7887
1686	Opata_57183_PstIMseI_PA	42.725	24.7887
1687	Opata_589244_PstIMseI_PA	42.725	24.7887
1688	Opata_601939_PstIMseI_PA	42.725	24.7887
1689	Opata_605789_PstIMseI_PA	42.725	24.7887
1690	Opata_622406_PstIMseI_PA	42.725	24.7887
1691	Opata_624021_PstIMseI_PA	42.725	24.7887
1692	Opata_629147_PstIMseI_PA	42.725	24.7887
1693	Opata_645138_PstIMseI_PA	42.725	24.7887
1694	Opata_647603_PstIMseI_PA	42.725	24.7887
1695	Opata_661723_PstIMseI_PA	42.725	24.7887
1696	Opata_682907_PstIMseI_PA	42.725	24.7887
1697	Opata_685403_PstIMseI_PA	42.725	24.7887
1698	Opata_69293_PstIMseI_PA	42.725	24.7887
1699	Opata_693161_PstIMseI_PA	42.725	24.7887
1700	Opata_701886_PstIMseI_PA	42.725	24.7887
1701	Opata_7049_PstIMseI_PA	42.725	24.7887
1702	Opata_718839_PstIMseI_PA	42.725	24.7887
1703	Opata_72279_PstIMseI_PA	42.725	24.7887
1704	Opata_742148_PstIMseI_PA	42.725	24.7887
1705	Opata_758436_PstIMseI_PA	42.725	24.7887
1706	Opata_780972_PstIMseI_PA	42.725	24.7887
1707	Opata_794519_PstIMseI_PA	42.725	24.7887
1708	Opata_800262_PstIMseI_PA	42.725	24.7887
1709	Opata_805247_PstIMseI_PA	42.725	24.7887
1710	Opata_831795_PstIMseI_PA	42.725	24.7887
1711	Opata_832072_PstIMseI_PA	42.725	24.7887
1712	Opata_832921_PstIMseI_PA	42.725	24.7887
1713	Opata_833354_PstIMseI_PA	42.725	24.7887
1714	Opata_868237_PstIMseI_PA	42.725	24.7887
1715	Opata_87908_PstIMseI_PA	42.725	24.7887
1716	Opata_893062_PstIMseI_PA	42.725	24.7887
1717	Opata_899454_PstIMseI_PA	42.725	24.7887
1718	Opata_908221_PstIMseI_PA	42.725	24.7887
1719	Opata_929449_PstIMseI_PA	42.725	24.7887
1720	Opata_955721_PstIMseI_PA	42.725	24.7887
1721	Opata_95894_PstIMseI_PA	42.725	24.7887
1722	Opata_985872_PstIMseI_PA	42.725	24.7887
1723	Opata_985876_PstIMseI_PA	42.725	24.7887
1724	Opata_1008989_PstIMspI_PA	42.725	24.7887
1725	Opata_1016567_PstIMspI_PA	42.725	24.7887
1726	Opata_1020804_PstIMspI_PA	42.725	24.7887
1727	Opata_1030525_PstIMspI_PA	42.725	24.7887
1728	Opata_1066047_PstIMspI_PA	42.725	24.7887
1729	Opata_1069087_PstIMspI_PA	42.725	24.7887
1730	Opata_1070003_PstIMspI_PA	42.725	24.7887
1731	Opata_1098310_PstIMspI_PA	42.725	24.7887
1732	Opata_1101332_PstIMspI_PA	42.725	24.7887
1733	Opata_1114078_PstIMspI_PA	42.725	24.7887
1734	Opata_112630_PstIMspI_PA	42.725	24.7887
1735	Opata_1128184_PstIMspI_PA	42.725	24.7887
1736	Opata_1143943_PstIMspI_PA	42.725	24.7887
1737	Opata_1159383_PstIMspI_PA	42.725	24.7887
1738	Opata_1180007_PstIMspI_PA	42.725	24.7887
1739	Opata_1183038_PstIMspI_PA	42.725	24.7887
1740	Opata_121030_PstIMspI_PA	42.725	24.7887
1741	Opata_1211650_PstIMspI_PA	42.725	24.7887
1742	Opata_1229600_PstIMspI_PA	42.725	24.7887
1743	Opata_1310301_PstIMspI_PA	42.725	24.7887
1744	Opata_1321231_PstIMspI_PA	42.725	24.7887
1745	Opata_1329542_PstIMspI_PA	42.725	24.7887
1746	Opata_1329696_PstIMspI_PA	42.725	24.7887
1747	Opata_1336373_PstIMspI_PA	42.725	24.7887
1748	Opata_1348602_PstIMspI_PA	42.725	24.7887
1749	Opata_1390085_PstIMspI_PA	42.725	24.7887
1750	Opata_1390142_PstIMspI_PA	42.725	24.7887
1751	Opata_1398753_PstIMspI_PA	42.725	24.7887
1752	Opata_139955_PstIMspI_PA	42.725	24.7887
1753	Opata_1399657_PstIMspI_PA	42.725	24.7887
1754	Opata_1400608_PstIMspI_PA	42.725	24.7887
1755	Opata_1439418_PstIMspI_PA	42.725	24.7887
1756	Opata_1454263_PstIMspI_PA	42.725	24.7887
1757	Opata_145692_PstIMspI_PA	42.725	24.7887
1758	Opata_1470978_PstIMspI_PA	42.725	24.7887
1759	Opata_1474071_PstIMspI_PA	42.725	24.7887
1760	Opata_1481110_PstIMspI_PA	42.725	24.7887
1761	Opata_1490085_PstIMspI_PA	42.725	24.7887
1762	Opata_1497802_PstIMspI_PA	42.725	24.7887
1763	Opata_153709_PstIMspI_PA	42.725	24.7887
1764	Opata_1542508_PstIMspI_PA	42.725	24.7887
1765	Opata_1548058_PstIMspI_PA	42.725	24.7887
1766	Opata_155320_PstIMspI_PA	42.725	24.7887
1767	Opata_1568087_PstIMspI_PA	42.725	24.7887
1768	Opata_1571851_PstIMspI_PA	42.725	24.7887
1769	Opata_1572942_PstIMspI_PA	42.725	24.7887
1770	Opata_1647819_PstIMspI_PA	42.725	24.7887
1771	Opata_1647835_PstIMspI_PA	42.725	24.7887
1772	Opata_1665277_PstIMspI_PA	42.725	24.7887
1773	Opata_1678821_PstIMspI_PA	42.725	24.7887
1774	Opata_1687019_PstIMspI_PA	42.725	24.7887
1775	Opata_168787_PstIMspI_PA	42.725	24.7887
1776	Opata_1726563_PstIMspI_PA	42.725	24.7887
1777	Opata_1734921_PstIMspI_PA	42.725	24.7887
1778	Opata_1740290_PstIMspI_PA	42.725	24.7887
1779	Opata_1745768_PstIMspI_PA	42.725	24.7887
1780	Opata_1746790_PstIMspI_PA	42.725	24.7887
1781	Opata_1763235_PstIMspI_PA	42.725	24.7887
1782	Opata_176726_PstIMspI_PA	42.725	24.7887
1783	Opata_1778259_PstIMspI_PA	42.725	24.7887
1784	Opata_1779228_PstIMspI_PA	42.725	24.7887
1785	Opata_1780627_PstIMspI_PA	42.725	24.7887
1786	Opata_1780930_PstIMspI_PA	42.725	24.7887
1787	Opata_1785520_PstIMspI_PA	42.725	24.7887
1788	Opata_1791049_PstIMspI_PA	42.725	24.7887
1789	Opata_1799237_PstIMspI_PA	42.725	24.7887
1790	Opata_1816813_PstIMspI_PA	42.725	24.7887
1791	Opata_1820040_PstIMspI_PA	42.725	24.7887
1792	Opata_183753_PstIMspI_PA	42.725	24.7887
1793	Opata_1854882_PstIMspI_PA	42.725	24.7887
1794	Opata_1860575_PstIMspI_PA	42.725	24.7887
1795	Opata_1872478_PstIMspI_PA	42.725	24.7887
1796	Opata_1874005_PstIMspI_PA	42.725	24.7887
1797	Opata_1885476_PstIMspI_PA	42.725	24.7887
1798	Opata_188692_PstIMspI_PA	42.725	24.7887
1799	Opata_1887426_PstIMspI_PA	42.725	24.7887
1800	Opata_1894680_PstIMspI_PA	42.725	24.7887
1801	Opata_189621_PstIMspI_PA	42.725	24.7887
1802	Opata_1905611_PstIMspI_PA	42.725	24.7887
1803	Opata_1929236_PstIMspI_PA	42.725	24.7887
1804	Opata_1930229_PstIMspI_PA	42.725	24.7887
1805	Opata_1938588_PstIMspI_PA	42.725	24.7887
1806	Opata_1945053_PstIMspI_PA	42.725	24.7887
1807	Opata_1973172_PstIMspI_PA	42.725	24.7887
1808	Opata_1976112_PstIMspI_PA	42.725	24.7887
1809	Opata_1982982_PstIMspI_PA	42.725	24.7887
1810	Opata_1986419_PstIMspI_PA	42.725	24.7887
1811	Opata_1986500_PstIMspI_PA	42.725	24.7887
1812	Opata_1993620_PstIMspI_PA	42.725	24.7887
1813	Opata_1996504_PstIMspI_PA	42.725	24.7887
1814	Opata_2018501_PstIMspI_PA	42.725	24.7887
1815	Opata_2018575_PstIMspI_PA	42.725	24.7887
1816	Opata_202524_PstIMspI_PA	42.725	24.7887
1817	Opata_2030041_PstIMspI_PA	42.725	24.7887
1818	Opata_2045309_PstIMspI_PA	42.725	24.7887
1819	Opata_2053528_PstIMspI_PA	42.725	24.7887
1820	Opata_2057681_PstIMspI_PA	42.725	24.7887
1821	Opata_2088703_PstIMspI_PA	42.725	24.7887
1822	Opata_2103287_PstIMspI_PA	42.725	24.7887
1823	Opata_2105417_PstIMspI_PA	42.725	24.7887
1824	Opata_2115214_PstIMspI_PA	42.725	24.7887
1825	Opata_2119145_PstIMspI_PA	42.725	24.7887
1826	Opata_2136952_PstIMspI_PA	42.725	24.7887
1827	Opata_2141795_PstIMspI_PA	42.725	24.7887
1828	Opata_214257_PstIMspI_PA	42.725	24.7887
1829	Opata_214674_PstIMspI_PA	42.725	24.7887
1830	Opata_2149246_PstIMspI_PA	42.725	24.7887
1831	Opata_2176637_PstIMspI_PA	42.725	24.7887
1832	Opata_2177421_PstIMspI_PA	42.725	24.7887
1833	Opata_2181100_PstIMspI_PA	42.725	24.7887
1834	Opata_218346_PstIMspI_PA	42.725	24.7887
1835	Opata_2198963_PstIMspI_PA	42.725	24.7887
1836	Opata_2210543_PstIMspI_PA	42.725	24.7887
1837	Opata_2241958_PstIMspI_PA	42.725	24.7887
1838	Opata_2247041_PstIMspI_PA	42.725	24.7887
1839	Opata_2250014_PstIMspI_PA	42.725	24.7887
1840	Opata_226734_PstIMspI_PA	42.725	24.7887
1841	Opata_2289791_PstIMspI_PA	42.725	24.7887
1842	Opata_2299342_PstIMspI_PA	42.725	24.7887
1843	Opata_2306250_PstIMspI_PA	42.725	24.7887
1844	Opata_2309399_PstIMspI_PA	42.725	24.7887
1845	Opata_2334865_PstIMspI_PA	42.725	24.7887
1846	Opata_2335255_PstIMspI_PA	42.725	24.7887
1847	Opata_2340762_PstIMspI_PA	42.725	24.7887
1848	Opata_2341317_PstIMspI_PA	42.725	24.7887
1849	Opata_234495_PstIMspI_PA	42.725	24.7887
1850	Opata_2358088_PstIMspI_PA	42.725	24.7887
1851	Opata_236072_PstIMspI_PA	42.725	24.7887
1852	Opata_2361083_PstIMspI_PA	42.725	24.7887
1853	Opata_2362227_PstIMspI_PA	42.725	24.7887
1854	Opata_2374540_PstIMspI_PA	42.725	24.7887
1855	Opata_2379471_PstIMspI_PA	42.725	24.7887
1856	Opata_2388396_PstIMspI_PA	42.725	24.7887
1857	Opata_2405571_PstIMspI_PA	42.725	24.7887
1858	Opata_2416051_PstIMspI_PA	42.725	24.7887
1859	Opata_2422825_PstIMspI_PA	42.725	24.7887
1860	Opata_2424225_PstIMspI_PA	42.725	24.7887
1861	Opata_243983_PstIMspI_PA	42.725	24.7887
1862	Opata_2440353_PstIMspI_PA	42.725	24.7887
1863	Opata_2441487_PstIMspI_PA	42.725	24.7887
1864	Opata_2460551_PstIMspI_PA	42.725	24.7887
1865	Opata_247112_PstIMspI_PA	42.725	24.7887
1866	Opata_2475717_PstIMspI_PA	42.725	24.7887
1867	Opata_2484308_PstIMspI_PA	42.725	24.7887
1868	Opata_2487456_PstIMspI_PA	42.725	24.7887
1869	Opata_2500271_PstIMspI_PA	42.725	24.7887
1870	Opata_2508176_PstIMspI_PA	42.725	24.7887
1871	Opata_2513374_PstIMspI_PA	42.725	24.7887
1872	Opata_2516617_PstIMspI_PA	42.725	24.7887
1873	Opata_2523814_PstIMspI_PA	42.725	24.7887
1874	Opata_2530371_PstIMspI_PA	42.725	24.7887
1875	Opata_2535304_PstIMspI_PA	42.725	24.7887
1876	Opata_2536965_PstIMspI_PA	42.725	24.7887
1877	Opata_2548069_PstIMspI_PA	42.725	24.7887
1878	Opata_2558790_PstIMspI_PA	42.725	24.7887
1879	Opata_2560926_PstIMspI_PA	42.725	24.7887
1880	Opata_2561537_PstIMspI_PA	42.725	24.7887
1881	Opata_2570019_PstIMspI_PA	42.725	24.7887
1882	Opata_2585593_PstIMspI_PA	42.725	24.7887
1883	Opata_2592866_PstIMspI_PA	42.725	24.7887
1884	Opata_260059_PstIMspI_PA	42.725	24.7887
1885	Opata_26032_PstIMspI_PA	42.725	24.7887
1886	Opata_2615773_PstIMspI_PA	42.725	24.7887
1887	Opata_2619117_PstIMspI_PA	42.725	24.7887
1888	Opata_2619692_PstIMspI_PA	42.725	24.7887
1889	Opata_2621635_PstIMspI_PA	42.725	24.7887
1890	Opata_2664197_PstIMspI_PA	42.725	24.7887
1891	Opata_2666374_PstIMspI_PA	42.725	24.7887
1892	Opata_2668182_PstIMspI_PA	42.725	24.7887
1893	Opata_2688205_PstIMspI_PA	42.725	24.7887
1894	Opata_2699152_PstIMspI_PA	42.725	24.7887
1895	Opata_2703114_PstIMspI_PA	42.725	24.7887
1896	Opata_2707412_PstIMspI_PA	42.725	24.7887
1897	Opata_2723267_PstIMspI_PA	42.725	24.7887
1898	Opata_2725345_PstIMspI_PA	42.725	24.7887
1899	Opata_2745449_PstIMspI_PA	42.725	24.7887
1900	Opata_2753245_PstIMspI_PA	42.725	24.7887
1901	Opata_2759593_PstIMspI_PA	42.725	24.7887
1902	Opata_2768653_PstIMspI_PA	42.725	24.7887
1903	Opata_279217_PstIMspI_PA	42.725	24.7887
1904	Opata_2801896_PstIMspI_PA	42.725	24.7887
1905	Opata_281082_PstIMspI_PA	42.725	24.7887
1906	Opata_2811931_PstIMspI_PA	42.725	24.7887
1907	Opata_2829855_PstIMspI_PA	42.725	24.7887
1908	Opata_2849615_PstIMspI_PA	42.725	24.7887
1909	Opata_2867066_PstIMspI_PA	42.725	24.7887
1910	Opata_287427_PstIMspI_PA	42.725	24.7887
1911	Opata_2889994_PstIMspI_PA	42.725	24.7887
1912	Opata_2904698_PstIMspI_PA	42.725	24.7887
1913	Opata_2912130_PstIMspI_PA	42.725	24.7887
1914	Opata_2945077_PstIMspI_PA	42.725	24.7887
1915	Opata_2950825_PstIMspI_PA	42.725	24.7887
1916	Opata_295764_PstIMspI_PA	42.725	24.7887
1917	Opata_2964313_PstIMspI_PA	42.725	24.7887
1918	Opata_2975556_PstIMspI_PA	42.725	24.7887
1919	Opata_2986105_PstIMspI_PA	42.725	24.7887
1920	Opata_298698_PstIMspI_PA	42.725	24.7887
1921	Opata_3001949_PstIMspI_PA	42.725	24.7887
1922	Opata_3003846_PstIMspI_PA	42.725	24.7887
1923	Opata_3013426_PstIMspI_PA	42.725	24.7887
1924	Opata_3038773_PstIMspI_PA	42.725	24.7887
1925	Opata_3040045_PstIMspI_PA	42.725	24.7887
1926	Opata_304130_PstIMspI_PA	42.725	24.7887
1927	Opata_3043579_PstIMspI_PA	42.725	24.7887
1928	Opata_3050215_PstIMspI_PA	42.725	24.7887
1929	Opata_3064854_PstIMspI_PA	42.725	24.7887
1930	Opata_30811_PstIMspI_PA	42.725	24.7887
1931	Opata_3084315_PstIMspI_PA	42.725	24.7887
1932	Opata_3107120_PstIMspI_PA	42.725	24.7887
1933	Opata_3118517_PstIMspI_PA	42.725	24.7887
1934	Opata_3126908_PstIMspI_PA	42.725	24.7887
1935	Opata_3129392_PstIMspI_PA	42.725	24.7887
1936	Opata_3130319_PstIMspI_PA	42.725	24.7887
1937	Opata_3134677_PstIMspI_PA	42.725	24.7887
1938	Opata_3149143_PstIMspI_PA	42.725	24.7887
1939	Opata_3159991_PstIMspI_PA	42.725	24.7887
1940	Opata_3164468_PstIMspI_PA	42.725	24.7887
1941	Opata_316633_PstIMspI_PA	42.725	24.7887
1942	Opata_3182219_PstIMspI_PA	42.725	24.7887
1943	Opata_3183045_PstIMspI_PA	42.725	24.7887
1944	Opata_320066_PstIMspI_PA	42.725	24.7887
1945	Opata_3207069_PstIMspI_PA	42.725	24.7887
1946	Opata_3236300_PstIMspI_PA	42.725	24.7887
1947	Opata_3241675_PstIMspI_PA	42.725	24.7887
1948	Opata_3243809_PstIMspI_PA	42.725	24.7887
1949	Opata_3252663_PstIMspI_PA	42.725	24.7887
1950	Opata_3261075_PstIMspI_PA	42.725	24.7887
1951	Opata_3266163_PstIMspI_PA	42.725	24.7887
1952	Opata_3279932_PstIMspI_PA	42.725	24.7887
1953	Opata_3286263_PstIMspI_PA	42.725	24.7887
1954	Opata_328648_PstIMspI_PA	42.725	24.7887
1955	Opata_3289426_PstIMspI_PA	42.725	24.7887
1956	Opata_3291388_PstIMspI_PA	42.725	24.7887
1957	Opata_3293661_PstIMspI_PA	42.725	24.7887
1958	Opata_3295078_PstIMspI_PA	42.725	24.7887
1959	Opata_329756_PstIMspI_PA	42.725	24.7887
1960	Opata_3310687_PstIMspI_PA	42.725	24.7887
1961	Opata_3318483_PstIMspI_PA	42.725	24.7887
1962	Opata_334151_PstIMspI_PA	42.725	24.7887
1963	Opata_3351322_PstIMspI_PA	42.725	24.7887
1964	Opata_3352651_PstIMspI_PA	42.725	24.7887
1965	Opata_3368937_PstIMspI_PA	42.725	24.7887
1966	Opata_3383388_PstIMspI_PA	42.725	24.7887
1967	Opata_3389489_PstIMspI_PA	42.725	24.7887
1968	Opata_3396993_PstIMspI_PA	42.725	24.7887
1969	Opata_3404156_PstIMspI_PA	42.725	24.7887
1970	Opata_3430965_PstIMspI_PA	42.725	24.7887
1971	Opata_3445619_PstIMspI_PA	42.725	24.7887
1972	Opata_3447502_PstIMspI_PA	42.725	24.7887
1973	Opata_3448469_PstIMspI_PA	42.725	24.7887
1974	Opata_344892_PstIMspI_PA	42.725	24.7887
1975	Opata_3454402_PstIMspI_PA	42.725	24.7887
1976	Opata_3458251_PstIMspI_PA	42.725	24.7887
1977	Opata_3462976_PstIMspI_PA	42.725	24.7887
1978	Opata_3484680_PstIMspI_PA	42.725	24.7887
1979	Opata_349007_PstIMspI_PA	42.725	24.7887
1980	Opata_3504277_PstIMspI_PA	42.725	24.7887
1981	Opata_3515496_PstIMspI_PA	42.725	24.7887
1982	Opata_35228_PstIMspI_PA	42.725	24.7887
1983	Opata_3524216_PstIMspI_PA	42.725	24.7887
1984	Opata_3530951_PstIMspI_PA	42.725	24.7887
1985	Opata_3547170_PstIMspI_PA	42.725	24.7887
1986	Opata_3548093_PstIMspI_PA	42.725	24.7887
1987	Opata_3577307_PstIMspI_PA	42.725	24.7887
1988	Opata_3579891_PstIMspI_PA	42.725	24.7887
1989	Opata_3584272_PstIMspI_PA	42.725	24.7887
1990	Opata_3584714_PstIMspI_PA	42.725	24.7887
1991	Opata_359067_PstIMspI_PA	42.725	24.7887
1992	Opata_3605_PstIMspI_PA	42.725	24.7887
1993	Opata_362194_PstIMspI_PA	42.725	24.7887
1994	Opata_3628249_PstIMspI_PA	42.725	24.7887
1995	Opata_3630018_PstIMspI_PA	42.725	24.7887
1996	Opata_3632201_PstIMspI_PA	42.725	24.7887
1997	Opata_3639516_PstIMspI_PA	42.725	24.7887
1998	Opata_3643332_PstIMspI_PA	42.725	24.7887
1999	Opata_3648961_PstIMspI_PA	42.725	24.7887
[truncated: 7,636 more rows]

## Sheet: 1D
Counts	Marker	cM	Relative distance (%)	CENTROMERE
1	IWA3125	0	0			Markers projected before the SNPs at 0 cM in the 9K consensus map were excluded
2	IWA7298	0.41	0.206168
3	IWA974	1.11	0.558162
4	IWA3124	1.11	0.558162
5	wPt-6979	1.51484	0.761734
6	Opata_2113916_PstIMluI_PA	1.51484	0.761734
7	M6_112376_PstIMseI_PA	1.51484	0.761734
8	M6_1784274_PstIMseI_PA	1.51484	0.761734
9	M6_2096407_PstIMseI_PA	1.51484	0.761734
10	M6_315697_PstIMseI_PA	1.51484	0.761734
11	M6_333864_PstIMseI_PA	1.51484	0.761734
12	M6_3344613_PstIMseI_PA	1.51484	0.761734
13	M6_3554271_PstIMseI_PA	1.51484	0.761734
14	Opata_1043646_PstIMseI_PA	1.51484	0.761734
15	Opata_1161265_PstIMseI_PA	1.51484	0.761734
16	Opata_3269621_PstIMseI_PA	1.51484	0.761734
17	M6_1593329_PstIMspI_PA	1.51484	0.761734
18	M6_1889738_PstIMspI_PA	1.51484	0.761734
19	M6_2292360_PstIMspI_PA	1.51484	0.761734
20	M6_2310656_PstIMspI_PA	1.51484	0.761734
21	M6_2347914_PstIMspI_PA	1.51484	0.761734
22	M6_611967_PstIMspI_PA	1.51484	0.761734
23	M6_754750_PstIMspI_PA	1.51484	0.761734
24	Opata_2107823_PstIMspI_PA	1.51484	0.761734
25	Opata_2421102_PstIMspI_PA	1.51484	0.761734
26	Opata_2750705_PstIMspI_PA	1.51484	0.761734
27	Opata_2876935_PstIMspI_PA	1.51484	0.761734
28	Opata_3195967_PstIMspI_PA	1.51484	0.761734
29	Opata_3427916_PstIMspI_PA	1.51484	0.761734
30	Opata_3737954_PstIMspI_PA	1.51484	0.761734
31	Opata_3939518_PstIMspI_PA	1.51484	0.761734
32	Opata_4174716_PstIMspI_PA	1.51484	0.761734
33	Opata_536188_PstIMspI_PA	1.51484	0.761734
34	Opata_871195_PstIMspI_PA	1.51484	0.761734
35	Opata_143488_23_PstIMseI_SNP	1.51484	0.761734
36	Opata_21239_37_PstIMseI_SNP	1.51484	0.761734
37	Opata_24498_56_PstIMseI_SNP	1.51484	0.761734
38	Opata_263895_31_PstIMseI_SNP	1.51484	0.761734
39	Opata_265707_82_PstIMseI_SNP	1.51484	0.761734
40	Opata_273504_1_PstIMseI_SNP	1.51484	0.761734
41	Opata_312349_10_PstIMseI_SNP	1.51484	0.761734
42	Opata_312349_59_PstIMseI_SNP	1.51484	0.761734
43	Opata_3318452_80_PstIMseI_SNP	1.51484	0.761734
44	Opata_333655_71_PstIMseI_SNP	1.51484	0.761734
45	Opata_37519_50_PstIMseI_SNP	1.51484	0.761734
46	Opata_515101_60_PstIMseI_SNP	1.51484	0.761734
47	Opata_74779_56_PstIMseI_SNP	1.51484	0.761734
48	Opata_74779_57_PstIMseI_SNP	1.51484	0.761734
49	Opata_78654_26_PstIMseI_SNP	1.51484	0.761734
50	Opata_1646522_46_PstIMspI_SNP	1.51484	0.761734
51	Opata_2023529_78_PstIMspI_SNP	1.51484	0.761734
52	Opata_2207237_58_PstIMspI_SNP	1.51484	0.761734
53	Opata_2243691_69_PstIMspI_SNP	1.51484	0.761734
54	Opata_256898_50_PstIMspI_SNP	1.51484	0.761734
55	Opata_2645062_38_PstIMspI_SNP	1.51484	0.761734
56	Opata_759043_63_PstIMspI_SNP	1.51484	0.761734
57	bcd1434	1.8378	0.924136
58	D1.1_ctg4584	1.8378	0.924136
59	D1.1_ctg4680	1.8378	0.924136
60	IWA7314	1.94	0.975526
61	ksuD14.2	1.9868	0.999057
62	IWB7273	2.27	1.14147
63	IWA6094	2.72	1.36775
64	IWB29495	2.72	1.36775
65	IWB11949	2.72	1.36775
66	IWB14190	2.72	1.36775
67	IWB25589	2.72	1.36775
68	IWB3277	2.72	1.36775
69	IWB42369	2.72	1.36775
70	IWB47962	2.72	1.36775
71	IWB19251	2.72	1.36775
72	IWB47116	2.72	1.36775
73	IWB55046	2.72	1.36775
74	IWB55047	2.72	1.36775
75	IWB31612	2.72	1.36775
76	IWB43259	2.72	1.36775
77	IWB55080	2.72	1.36775
78	IWA7439	2.74	1.37781
79	IWB1568	2.74	1.37781
80	IWB57257	2.74	1.37781
81	IWA4506	2.74	1.37781
82	IWB31414	2.74	1.37781
83	IWB1229	2.74	1.37781
84	IWB31867	2.74	1.37781
85	IWB54702	2.74	1.37781
86	IWB44448	2.74	1.37781
87	IWB11296	2.74	1.37781
88	IWB25190	2.74	1.37781
89	IWB10127	2.74	1.37781
90	IWB47803	2.74	1.37781
91	IWB5982	2.74	1.37781
92	IWB7463	2.74	1.37781
93	IWB8748	2.74	1.37781
94	IWB28959	2.74	1.37781
95	IWB34457	2.74	1.37781
96	IWB66317	2.74	1.37781
97	IWB53834	2.74	1.37781
98	IWB55085	2.74	1.37781
99	IWB11575	2.74	1.37781
100	IWB25514	2.74	1.37781
101	IWB60822	2.74	1.37781
102	IWB64274	2.74	1.37781
103	IWB9119	2.74	1.37781
104	IWB9360	2.74	1.37781
105	IWB24223	2.74	1.37781
106	IWB35744	2.74	1.37781
107	IWB63115	2.74	1.37781
108	IWB70813	2.74	1.37781
109	IWB10963	2.74	1.37781
110	IWB12394	2.74	1.37781
111	IWB1904	2.74	1.37781
112	IWB21583	2.74	1.37781
113	IWB23460	2.74	1.37781
114	IWB23953	2.74	1.37781
115	IWB24741	2.74	1.37781
116	IWB27323	2.74	1.37781
117	IWB29218	2.74	1.37781
118	IWB2922	2.74	1.37781
119	IWB35249	2.74	1.37781
120	IWB36167	2.74	1.37781
121	IWB36540	2.74	1.37781
122	IWB40978	2.74	1.37781
123	IWB43981	2.74	1.37781
124	IWB44124	2.74	1.37781
125	IWB44699	2.74	1.37781
126	IWB45181	2.74	1.37781
127	IWB47611	2.74	1.37781
128	IWB49363	2.74	1.37781
129	IWB51596	2.74	1.37781
130	IWB54	2.74	1.37781
131	IWB5612	2.74	1.37781
132	IWB58371	2.74	1.37781
133	IWB59115	2.74	1.37781
134	IWB59613	2.74	1.37781
135	IWB62660	2.74	1.37781
136	IWB663	2.74	1.37781
137	IWB67314	2.74	1.37781
138	IWB68207	2.74	1.37781
139	IWB75119	2.74	1.37781
140	IWB9167	2.74	1.37781
141	IWB11803	2.74	1.37781
142	IWB19471	2.74	1.37781
143	IWB42917	2.74	1.37781
144	IWB44563	2.74	1.37781
145	IWB53205	2.74	1.37781
146	IWB22056	2.74	1.37781
147	IWB46457	2.74	1.37781
148	IWB74218	2.74	1.37781
149	wPt-9181	2.79377	1.40484
150	Opata_2819995_PstIMluI_PA	2.79377	1.40484
151	Opata_642643_PstIMluI_PA	2.79377	1.40484
152	M6_598083_PstIMseI_PA	2.79377	1.40484
153	Opata_1293293_PstIMseI_PA	2.79377	1.40484
154	Opata_1550119_PstIMseI_PA	2.79377	1.40484
155	Opata_68413_PstIMseI_PA	2.79377	1.40484
156	Opata_1435944_PstIMspI_PA	2.79377	1.40484
157	Opata_1554546_PstIMspI_PA	2.79377	1.40484
158	Opata_1707506_PstIMspI_PA	2.79377	1.40484
159	Opata_1872044_PstIMspI_PA	2.79377	1.40484
160	Opata_1902574_PstIMspI_PA	2.79377	1.40484
161	Opata_2011967_PstIMspI_PA	2.79377	1.40484
162	Opata_2630395_PstIMspI_PA	2.79377	1.40484
163	Opata_2708895_PstIMspI_PA	2.79377	1.40484
164	Opata_300958_PstIMspI_PA	2.79377	1.40484
165	Opata_3081607_PstIMspI_PA	2.79377	1.40484
166	Opata_3132347_PstIMspI_PA	2.79377	1.40484
167	Opata_3491013_PstIMspI_PA	2.79377	1.40484
168	Opata_399029_PstIMspI_PA	2.79377	1.40484
169	Opata_4047842_PstIMspI_PA	2.79377	1.40484
170	Opata_4048515_PstIMspI_PA	2.79377	1.40484
171	Opata_593236_PstIMspI_PA	2.79377	1.40484
172	Opata_609102_PstIMspI_PA	2.79377	1.40484
173	Opata_841645_PstIMspI_PA	2.79377	1.40484
174	Opata_843839_PstIMspI_PA	2.79377	1.40484
175	Opata_140802_31_PstIMseI_SNP	2.79377	1.40484
176	Opata_252446_25_PstIMseI_SNP	2.79377	1.40484
177	Opata_252446_66_PstIMseI_SNP	2.79377	1.40484
178	Opata_26288_67_PstIMseI_SNP	2.79377	1.40484
179	Opata_273219_62_PstIMseI_SNP	2.79377	1.40484
180	Opata_593416_36_PstIMseI_SNP	2.79377	1.40484
181	Opata_73341_22_PstIMseI_SNP	2.79377	1.40484
182	Opata_75857_43_PstIMseI_SNP	2.79377	1.40484
183	Opata_1718070_7_PstIMspI_SNP	2.79377	1.40484
184	Opata_2222091_14_PstIMspI_SNP	2.79377	1.40484
185	Opata_2222091_15_PstIMspI_SNP	2.79377	1.40484
186	Opata_277244_86_PstIMspI_SNP	2.79377	1.40484
187	Opata_3445413_12_PstIMspI_SNP	2.79377	1.40484
188	Opata_85987_56_PstIMspI_SNP	2.79377	1.40484
189	IWB34473	2.99	1.50352
190	IWB47749	3	1.50855
191	IWB74011	3.16	1.589
192	IWB34338	3.16	1.589
193	IWB64368	3.16	1.589
194	IWB15585	3.21	1.61414
195	IWB15897	3.21	1.61414
196	IWB52009	3.21	1.61414
197	IWB8742	3.21	1.61414
198	whs179.1	3.32775	1.67335
199	wPt-3855	3.34189	1.68046
200	IWB45926	3.6	1.81026
201	IWB2803	3.76	1.89071
202	IWB65713	3.76	1.89071
203	IWA3753	3.89	1.95608
204	IWA5996	3.89	1.95608
205	IWB11899	3.89	1.95608
206	IWB5769	3.89	1.95608
207	M6_2492300_PstIMluI_PA	3.89	1.95608
208	M6_808105_PstIMluI_PA	3.89	1.95608
209	M6_1203874_PstIMseI_PA	3.89	1.95608
210	M6_1684678_PstIMseI_PA	3.89	1.95608
211	M6_1703344_PstIMseI_PA	3.89	1.95608
212	M6_2105966_PstIMseI_PA	3.89	1.95608
213	M6_2165251_PstIMseI_PA	3.89	1.95608
214	M6_2229636_PstIMseI_PA	3.89	1.95608
215	M6_3387021_PstIMseI_PA	3.89	1.95608
216	M6_361871_PstIMseI_PA	3.89	1.95608
217	M6_684849_PstIMseI_PA	3.89	1.95608
218	M6_698335_PstIMseI_PA	3.89	1.95608
219	M6_711369_PstIMseI_PA	3.89	1.95608
220	Opata_1028207_PstIMseI_PA	3.89	1.95608
221	Opata_1077894_PstIMseI_PA	3.89	1.95608
222	Opata_1247856_PstIMseI_PA	3.89	1.95608
223	Opata_2824540_PstIMseI_PA	3.89	1.95608
224	Opata_304550_PstIMseI_PA	3.89	1.95608
225	Opata_312341_PstIMseI_PA	3.89	1.95608
226	Opata_4382615_PstIMseI_PA	3.89	1.95608
227	Opata_602515_PstIMseI_PA	3.89	1.95608
228	Opata_621855_PstIMseI_PA	3.89	1.95608
229	Opata_78547_PstIMseI_PA	3.89	1.95608
230	Opata_875845_PstIMseI_PA	3.89	1.95608
231	Opata_920602_PstIMseI_PA	3.89	1.95608
232	M6_1031406_PstIMspI_PA	3.89	1.95608
233	M6_1706444_PstIMspI_PA	3.89	1.95608
234	M6_179806_PstIMspI_PA	3.89	1.95608
235	M6_2044365_PstIMspI_PA	3.89	1.95608
236	M6_2569652_PstIMspI_PA	3.89	1.95608
237	M6_2628121_PstIMspI_PA	3.89	1.95608
238	M6_2847041_PstIMspI_PA	3.89	1.95608
239	M6_3220866_PstIMspI_PA	3.89	1.95608
240	M6_505503_PstIMspI_PA	3.89	1.95608
241	M6_817095_PstIMspI_PA	3.89	1.95608
242	M6_937021_PstIMspI_PA	3.89	1.95608
243	Opata_118504_PstIMspI_PA	3.89	1.95608
244	Opata_1411974_PstIMspI_PA	3.89	1.95608
245	Opata_1413204_PstIMspI_PA	3.89	1.95608
246	Opata_1681187_PstIMspI_PA	3.89	1.95608
247	Opata_1761321_PstIMspI_PA	3.89	1.95608
248	Opata_2062566_PstIMspI_PA	3.89	1.95608
249	Opata_2107741_PstIMspI_PA	3.89	1.95608
250	Opata_2538339_PstIMspI_PA	3.89	1.95608
251	Opata_2654496_PstIMspI_PA	3.89	1.95608
252	Opata_284605_PstIMspI_PA	3.89	1.95608
253	Opata_2948832_PstIMspI_PA	3.89	1.95608
254	Opata_299789_PstIMspI_PA	3.89	1.95608
255	Opata_30634_PstIMspI_PA	3.89	1.95608
256	Opata_3063507_PstIMspI_PA	3.89	1.95608
257	Opata_3300663_PstIMspI_PA	3.89	1.95608
258	Opata_3310868_PstIMspI_PA	3.89	1.95608
259	Opata_344519_PstIMspI_PA	3.89	1.95608
260	Opata_356877_PstIMspI_PA	3.89	1.95608
261	Opata_3690107_PstIMspI_PA	3.89	1.95608
262	Opata_3806432_PstIMspI_PA	3.89	1.95608
263	Opata_4029293_PstIMspI_PA	3.89	1.95608
264	Opata_4069001_PstIMspI_PA	3.89	1.95608
265	Opata_4253294_PstIMspI_PA	3.89	1.95608
266	Opata_509208_PstIMspI_PA	3.89	1.95608
267	Opata_509363_PstIMspI_PA	3.89	1.95608
268	Opata_715404_PstIMspI_PA	3.89	1.95608
269	Opata_790965_PstIMspI_PA	3.89	1.95608
270	Opata_862396_PstIMspI_PA	3.89	1.95608
271	Opata_885808_PstIMspI_PA	3.89	1.95608
272	Opata_913607_PstIMspI_PA	3.89	1.95608
273	Opata_968478_PstIMspI_PA	3.89	1.95608
274	Opata_139475_45_PstIMseI_SNP	3.89	1.95608
275	Opata_139475_67_PstIMseI_SNP	3.89	1.95608
276	Opata_139475_84_PstIMseI_SNP	3.89	1.95608
277	Opata_1495118_14_PstIMseI_SNP	3.89	1.95608
278	Opata_295366_43_PstIMseI_SNP	3.89	1.95608
279	Opata_318549_76_PstIMseI_SNP	3.89	1.95608
280	Opata_333655_89_PstIMseI_SNP	3.89	1.95608
281	Opata_372997_11_PstIMseI_SNP	3.89	1.95608
282	Opata_378429_26_PstIMseI_SNP	3.89	1.95608
283	Opata_48810_2_PstIMseI_SNP	3.89	1.95608
284	Opata_54891_49_PstIMseI_SNP	3.89	1.95608
285	Opata_575647_19_PstIMseI_SNP	3.89	1.95608
286	Opata_575647_33_PstIMseI_SNP	3.89	1.95608
287	Opata_645301_69_PstIMseI_SNP	3.89	1.95608
288	Opata_723981_10_PstIMseI_SNP	3.89	1.95608
289	Opata_1263626_34_PstIMspI_SNP	3.89	1.95608
290	Opata_1656244_53_PstIMspI_SNP	3.89	1.95608
291	Opata_2037468_85_PstIMspI_SNP	3.89	1.95608
292	Opata_2985120_45_PstIMspI_SNP	3.89	1.95608
293	Opata_3712459_26_PstIMspI_SNP	3.89	1.95608
294	Opata_403656_32_PstIMspI_SNP	3.89	1.95608
295	Opata_403656_34_PstIMspI_SNP	3.89	1.95608
296	Opata_837812_5_PstIMspI_SNP	3.89	1.95608
297	Opata_94989_27_PstIMspI_SNP	3.89	1.95608
298	IWB44021	4.11	2.06671
299	IWB5897	4.11	2.06671
300	wPt-6079	5.60225	2.81708
301	IWB16097	7.11	3.57525
302	barc149	7.31449	3.67808
303	M6_3337701_PstIMseI_PA	7.31449	3.67808
304	M6_3622137_PstIMseI_PA	7.31449	3.67808
305	Opata_3123999_PstIMseI_PA	7.31449	3.67808
306	M6_1645665_PstIMspI_PA	7.31449	3.67808
307	M6_3604963_PstIMspI_PA	7.31449	3.67808
308	Opata_2286580_PstIMspI_PA	7.31449	3.67808
309	Opata_3491620_PstIMspI_PA	7.31449	3.67808
310	Opata_70328_PstIMspI_PA	7.31449	3.67808
311	Opata_931433_37_PstIMseI_SNP	7.31449	3.67808
312	Opata_931433_56_PstIMseI_SNP	7.31449	3.67808
313	Opata_1573774_53_PstIMspI_SNP	7.31449	3.67808
314	Opata_335231_32_PstIMspI_SNP	7.31449	3.67808
315	Opata_335231_55_PstIMspI_SNP	7.31449	3.67808
316	Opata_634804_29_PstIMspI_SNP	7.31449	3.67808
317	Opata_932886_65_PstIMspI_SNP	7.31449	3.67808
318	mwg938	8.24457	4.14577
319	wmc673	9.15291	4.60253
320	wmc147	10.2343	5.14632
321	IWA6489	12	6.03418
322	IWB29450	12	6.03418
323	whs179	12.1184	6.09373
324	gdm126	12.8297	6.45141
325	IWA1397	14.49	7.28628
326	IWA2268	14.49	7.28628
327	IWB577	14.95	7.51759
328	IWB42196	15.02	7.55279
329	IWB71687	15.44	7.76398
330	IWA1396	15.54	7.81427
331	IWA6960	15.54	7.81427
332	IWA7797	15.54	7.81427
333	gwm33	16.2903	8.19154
334	IWA7968	16.49	8.29197
335	IWB71688	16.49	8.29197
336	IWB1009	16.49	8.29197
337	IWB28345	16.49	8.29197
338	IWB28966	16.49	8.29197
339	IWB30124	16.49	8.29197
340	IWB30125	16.49	8.29197
341	IWB38211	16.49	8.29197
342	IWB5125	16.49	8.29197
343	IWB59230	16.49	8.29197
344	IWB44725	16.49	8.29197
345	IWB46706	16.49	8.29197
346	IWB22291	16.49	8.29197
347	IWB6155	16.49	8.29197
348	IWB36527	16.49	8.29197
349	IWB37530	16.49	8.29197
350	IWB46412	16.49	8.29197
351	IWB38212	16.49	8.29197
352	IWB45439	16.49	8.29197
353	IWB61509	16.49	8.29197
354	wmc432	16.831	8.46344
355	IWA407	17.09	8.59368
356	IWA2269	17.09	8.59368
357	IWA2449	17.09	8.59368
358	IWA6486	17.09	8.59368
359	IWA6487	17.09	8.59368
360	IWA7967	17.09	8.59368
361	cfd15	17.588	8.84409
362	M6_1572321_PstIMluI_PA	17.588	8.84409
363	M6_2419203_PstIMluI_PA	17.588	8.84409
364	M6_2295639_PstIMseI_PA	17.588	8.84409
365	M6_2526716_PstIMseI_PA	17.588	8.84409
366	M6_268473_PstIMseI_PA	17.588	8.84409
367	M6_286945_PstIMseI_PA	17.588	8.84409
368	M6_3053501_PstIMseI_PA	17.588	8.84409
369	M6_3854435_PstIMseI_PA	17.588	8.84409
370	M6_4781_PstIMseI_PA	17.588	8.84409
371	M6_5724_PstIMseI_PA	17.588	8.84409
372	M6_76296_PstIMseI_PA	17.588	8.84409
373	M6_1028738_PstIMspI_PA	17.588	8.84409
374	M6_190872_PstIMspI_PA	17.588	8.84409
375	M6_209962_PstIMspI_PA	17.588	8.84409
376	M6_216386_PstIMspI_PA	17.588	8.84409
377	M6_2384797_PstIMspI_PA	17.588	8.84409
378	M6_723887_PstIMspI_PA	17.588	8.84409
379	Opata_1090211_PstIMspI_PA	17.588	8.84409
380	Opata_1198186_PstIMspI_PA	17.588	8.84409
381	Opata_1377697_PstIMspI_PA	17.588	8.84409
382	Opata_2097243_PstIMspI_PA	17.588	8.84409
383	Opata_3352067_PstIMspI_PA	17.588	8.84409
384	Opata_4072189_PstIMspI_PA	17.588	8.84409
385	M6_323042_35_PstIMseI_SNP	17.588	8.84409
386	Opata_320966_32_PstIMseI_SNP	17.588	8.84409
387	Opata_335463_80_PstIMseI_SNP	17.588	8.84409
388	Opata_4343042_12_PstIMseI_SNP	17.588	8.84409
389	Opata_62302_25_PstIMseI_SNP	17.588	8.84409
390	Opata_884849_47_PstIMseI_SNP	17.588	8.84409
391	Opata_985234_13_PstIMseI_SNP	17.588	8.84409
392	Opata_985234_57_PstIMseI_SNP	17.588	8.84409
393	Opata_1560718_7_PstIMspI_SNP	17.588	8.84409
394	Opata_1650480_51_PstIMspI_SNP	17.588	8.84409
395	Opata_2004313_44_PstIMspI_SNP	17.588	8.84409
396	Opata_2293475_21_PstIMspI_SNP	17.588	8.84409
397	Opata_2293475_3_PstIMspI_SNP	17.588	8.84409
398	Opata_2293475_68_PstIMspI_SNP	17.588	8.84409
399	Opata_2305547_38_PstIMspI_SNP	17.588	8.84409
400	wmc336	17.588	8.84409
401	IWA1773	18.61	9.35801
402	IWA6248	18.61	9.35801
403	M6_1019790_PstIMseI_PA	20.034	10.0741
404	M6_1039992_PstIMseI_PA	20.034	10.0741
405	Opata_120351_45_PstIMseI_SNP	20.034	10.0741
406	Opata_197798_23_PstIMseI_SNP	20.034	10.0741
407	Opata_21227_11_PstIMseI_SNP	20.034	10.0741
408	Opata_249112_17_PstIMseI_SNP	20.034	10.0741
409	Opata_249112_81_PstIMseI_SNP	20.034	10.0741
410	Opata_329457_18_PstIMseI_SNP	20.034	10.0741
411	Opata_56247_22_PstIMseI_SNP	20.034	10.0741
412	Opata_56247_49_PstIMseI_SNP	20.034	10.0741
413	Opata_123719_14_PstIMspI_SNP	20.034	10.0741
414	Opata_123719_2_PstIMspI_SNP	20.034	10.0741
415	Opata_1607279_60_PstIMspI_SNP	20.034	10.0741
416	Opata_454558_15_PstIMspI_SNP	20.034	10.0741
417	Opata_454558_29_PstIMspI_SNP	20.034	10.0741
418	IWA1787	20.13	10.1223
419	IWA4764	20.13	10.1223
420	IWB21355	20.13	10.1223
421	IWB28957	20.13	10.1223
422	IWB28958	20.13	10.1223
423	IWB47970	20.13	10.1223
424	IWA1788	20.55	10.3335
425	cnl7	20.6173	10.3674
426	wPt-786	20.789	10.4537
427	wPt-7035	20.789	10.4537
428	wPt-671592	20.789	10.4537
429	IWA1789	20.98	10.5498
430	Opata_1846365_PstIMseI_PA	21.0125	10.5661
431	Opata_2433249_PstIMseI_PA	21.0125	10.5661
432	Opata_1599221_PstIMspI_PA	21.0125	10.5661
433	Opata_1829734_PstIMspI_PA	21.0125	10.5661
434	Opata_2566657_PstIMspI_PA	21.0125	10.5661
435	Opata_3050142_PstIMspI_PA	21.0125	10.5661
436	Opata_44900_PstIMspI_PA	21.0125	10.5661
437	Opata_531782_PstIMspI_PA	21.0125	10.5661
438	Opata_41036_19_PstIMluI_SNP	21.0125	10.5661
439	Opata_1059144_86_PstIMseI_SNP	21.0125	10.5661
440	Opata_112470_21_PstIMseI_SNP	21.0125	10.5661
441	Opata_142902_54_PstIMseI_SNP	21.0125	10.5661
442	Opata_142902_80_PstIMseI_SNP	21.0125	10.5661
443	Opata_18140_21_PstIMseI_SNP	21.0125	10.5661
444	Opata_254626_69_PstIMseI_SNP	21.0125	10.5661
445	Opata_3329_85_PstIMseI_SNP	21.0125	10.5661
446	Opata_423166_79_PstIMseI_SNP	21.0125	10.5661
447	Opata_441712_88_PstIMseI_SNP	21.0125	10.5661
448	Opata_461868_22_PstIMseI_SNP	21.0125	10.5661
449	Opata_461868_33_PstIMseI_SNP	21.0125	10.5661
450	Opata_47760_44_PstIMseI_SNP	21.0125	10.5661
451	Opata_478211_65_PstIMseI_SNP	21.0125	10.5661
452	Opata_478211_75_PstIMseI_SNP	21.0125	10.5661
453	Opata_478211_79_PstIMseI_SNP	21.0125	10.5661
454	Opata_511763_20_PstIMseI_SNP	21.0125	10.5661
455	Opata_511763_43_PstIMseI_SNP	21.0125	10.5661
456	Opata_664702_37_PstIMseI_SNP	21.0125	10.5661
457	Opata_664702_87_PstIMseI_SNP	21.0125	10.5661
458	Opata_6702_2_PstIMseI_SNP	21.0125	10.5661
459	Opata_6702_4_PstIMseI_SNP	21.0125	10.5661
460	Opata_75382_59_PstIMseI_SNP	21.0125	10.5661
461	Opata_77993_44_PstIMseI_SNP	21.0125	10.5661
462	Opata_8882_59_PstIMseI_SNP	21.0125	10.5661
463	Opata_91138_60_PstIMseI_SNP	21.0125	10.5661
464	Opata_2002129_38_PstIMspI_SNP	21.0125	10.5661
465	Opata_2653964_25_PstIMspI_SNP	21.0125	10.5661
466	Opata_3466351_18_PstIMspI_SNP	21.0125	10.5661
467	IWB38437	21.35	10.7358
468	IWB2552	21.35	10.7358
469	cfd61	21.3781	10.7499
470	IWA2547	21.38	10.7509
471	IWB65157	22.27	11.1984
472	IWA817	22.66	11.3946
473	IWB47907	22.85	11.4901
474	IWB10730	22.89	11.5102
475	IWB47908	22.89	11.5102
476	IWB21354	22.89	11.5102
477	IWB72084	22.89	11.5102
478	IWB35429	22.89	11.5102
479	IWB4711	22.89	11.5102
480	IWB44341	22.89	11.5102
481	IWA6500	23.08	11.6057
482	mwg837	23.1815	11.6568
483	cfd21	23.2731	11.7028
484	IWA6621	23.29	11.7113
485	IWB21104	23.29	11.7113
486	IWB576	23.29	11.7113
487	IWB38400	23.29	11.7113
488	IWB41724	23.29	11.7113
489	IWB43534	23.29	11.7113
490	IWB55413	23.29	11.7113
491	IWA5371	24.07	12.1036
492	IWA5372	24.07	12.1036
493	IWB3662	25.04	12.5913
494	IWB16911	25.04	12.5913
495	IWB7735	25.04	12.5913
496	IWB44700	25.04	12.5913
497	IWB21572	25.04	12.5913
498	IWB21573	25.04	12.5913
499	IWB42815	25.04	12.5913
500	wmc222	25.2866	12.7153
501	wPt-3738	25.349	12.7467
502	wPt-7953	25.349	12.7467
503	IWA713	25.66	12.9031
504	IWA4716	25.66	12.9031
505	IWA7533	25.66	12.9031
506	IWB26718	25.66	12.9031
507	IWB63611	25.66	12.9031
508	IWB60500	25.66	12.9031
509	IWB9714	25.66	12.9031
510	IWB8670	25.66	12.9031
511	IWB8671	25.66	12.9031
512	IWB2622	25.66	12.9031
513	IWB10735	25.66	12.9031
514	IWB26578	25.66	12.9031
515	IWB27847	25.66	12.9031
516	IWB43005	25.66	12.9031
517	IWB65070	25.66	12.9031
518	IWB7806	25.66	12.9031
519	IWB11602	25.66	12.9031
520	IWB22866	25.66	12.9031
521	IWB55539	25.66	12.9031
522	IWB63609	25.66	12.9031
523	IWB55538	25.66	12.9031
524	IWB16833	25.66	12.9031
525	IWB18376	25.66	12.9031
526	IWB22674	25.66	12.9031
527	IWB25852	25.66	12.9031
528	IWB48522	25.66	12.9031
529	IWB48523	25.66	12.9031
530	IWB56033	25.66	12.9031
531	IWB26984	25.66	12.9031
532	IWB35174	25.66	12.9031
533	IWB75288	25.66	12.9031
534	wsnp_Ex_c7705_13141187	25.66	12.9031
535	Opata_322421_PstIMluI_PA	25.66	12.9031
536	M6_2418470_PstIMseI_PA	25.66	12.9031
537	M6_3139478_PstIMseI_PA	25.66	12.9031
538	M6_3827516_PstIMseI_PA	25.66	12.9031
539	Opata_280286_PstIMseI_PA	25.66	12.9031
540	Opata_3640580_PstIMseI_PA	25.66	12.9031
541	Opata_606999_PstIMseI_PA	25.66	12.9031
542	Opata_62324_PstIMseI_PA	25.66	12.9031
543	M6_1175050_PstIMspI_PA	25.66	12.9031
544	M6_1582539_PstIMspI_PA	25.66	12.9031
545	M6_1719576_PstIMspI_PA	25.66	12.9031
546	M6_2085710_PstIMspI_PA	25.66	12.9031
547	M6_2211138_PstIMspI_PA	25.66	12.9031
548	M6_3205738_PstIMspI_PA	25.66	12.9031
549	M6_391501_PstIMspI_PA	25.66	12.9031
550	M6_747623_PstIMspI_PA	25.66	12.9031
551	M6_841541_PstIMspI_PA	25.66	12.9031
552	Opata_1962146_PstIMspI_PA	25.66	12.9031
553	Opata_2876975_PstIMspI_PA	25.66	12.9031
554	Opata_2168064_3_PstIMluI_SNP	25.66	12.9031
555	Opata_2168064_83_PstIMluI_SNP	25.66	12.9031
556	Opata_8482_33_PstIMluI_SNP	25.66	12.9031
557	Opata_921320_73_PstIMluI_SNP	25.66	12.9031
558	Opata_921320_88_PstIMluI_SNP	25.66	12.9031
559	Opata_100647_21_PstIMseI_SNP	25.66	12.9031
560	Opata_100647_24_PstIMseI_SNP	25.66	12.9031
561	Opata_100647_80_PstIMseI_SNP	25.66	12.9031
562	Opata_10379_12_PstIMseI_SNP	25.66	12.9031
563	Opata_10379_45_PstIMseI_SNP	25.66	12.9031
564	Opata_16837_31_PstIMseI_SNP	25.66	12.9031
565	Opata_16837_47_PstIMseI_SNP	25.66	12.9031
566	Opata_201322_30_PstIMseI_SNP	25.66	12.9031
567	Opata_2018933_27_PstIMseI_SNP	25.66	12.9031
568	Opata_2018933_33_PstIMseI_SNP	25.66	12.9031
569	Opata_2018933_82_PstIMseI_SNP	25.66	12.9031
570	Opata_216593_21_PstIMseI_SNP	25.66	12.9031
571	Opata_217225_28_PstIMseI_SNP	25.66	12.9031
572	Opata_233816_24_PstIMseI_SNP	25.66	12.9031
573	Opata_233816_9_PstIMseI_SNP	25.66	12.9031
574	Opata_240887_65_PstIMseI_SNP	25.66	12.9031
575	Opata_3050576_6_PstIMseI_SNP	25.66	12.9031
576	Opata_320966_63_PstIMseI_SNP	25.66	12.9031
577	Opata_47216_85_PstIMseI_SNP	25.66	12.9031
578	Opata_729116_36_PstIMseI_SNP	25.66	12.9031
579	Opata_771824_12_PstIMseI_SNP	25.66	12.9031
580	Opata_795861_20_PstIMseI_SNP	25.66	12.9031
581	Opata_964863_23_PstIMseI_SNP	25.66	12.9031
582	Opata_964863_75_PstIMseI_SNP	25.66	12.9031
583	Opata_1013798_77_PstIMspI_SNP	25.66	12.9031
584	Opata_103796_18_PstIMspI_SNP	25.66	12.9031
585	Opata_1650805_21_PstIMspI_SNP	25.66	12.9031
586	Opata_1670255_29_PstIMspI_SNP	25.66	12.9031
587	Opata_1730440_2_PstIMspI_SNP	25.66	12.9031
588	Opata_1730440_70_PstIMspI_SNP	25.66	12.9031
589	Opata_1774316_17_PstIMspI_SNP	25.66	12.9031
590	Opata_1815942_34_PstIMspI_SNP	25.66	12.9031
591	Opata_1815942_46_PstIMspI_SNP	25.66	12.9031
592	Opata_1910069_31_PstIMspI_SNP	25.66	12.9031
593	Opata_1992247_87_PstIMspI_SNP	25.66	12.9031
594	Opata_2137325_84_PstIMspI_SNP	25.66	12.9031
595	Opata_2258679_35_PstIMspI_SNP	25.66	12.9031
596	Opata_2258679_62_PstIMspI_SNP	25.66	12.9031
597	Opata_2728494_19_PstIMspI_SNP	25.66	12.9031
598	Opata_2757424_14_PstIMspI_SNP	25.66	12.9031
599	Opata_2757424_38_PstIMspI_SNP	25.66	12.9031
600	Opata_2768053_80_PstIMspI_SNP	25.66	12.9031
601	Opata_2768053_81_PstIMspI_SNP	25.66	12.9031
602	Opata_2779064_26_PstIMspI_SNP	25.66	12.9031
603	Opata_3048854_4_PstIMspI_SNP	25.66	12.9031
604	Opata_3208637_57_PstIMspI_SNP	25.66	12.9031
605	Opata_3307424_30_PstIMspI_SNP	25.66	12.9031
606	Opata_3307424_34_PstIMspI_SNP	25.66	12.9031
607	Opata_3307424_39_PstIMspI_SNP	25.66	12.9031
608	Opata_3594008_75_PstIMspI_SNP	25.66	12.9031
609	Opata_39157_3_PstIMspI_SNP	25.66	12.9031
610	Opata_694724_64_PstIMspI_SNP	25.66	12.9031
611	Opata_830023_12_PstIMspI_SNP	25.66	12.9031
612	IWB43004	25.92	13.0338
613	IWB41043	26.08	13.1143
614	IWA4645	26.29	13.2199
615	IWB26499	26.44	13.2953
616	IWB27614	26.55	13.3506
617	IWB27615	26.79	13.4713
618	IWB18072	26.79	13.4713
619	IWB35395	26.79	13.4713
620	IWB14343	26.82	13.4864
621	IWB18113	26.82	13.4864
622	IWB21001	27.59	13.8736
623	IWB21002	27.59	13.8736
624	IWB21003	27.59	13.8736
625	IWB60470	27.59	13.8736
626	IWB60471	27.59	13.8736
627	IWB60473	27.59	13.8736
628	IWB60472	27.59	13.8736
629	barc152	27.8291	13.9938
630	IWB13406	28.66	14.4116
631	cfd92	29.3136	14.7403
632	IWB14511	30.03	15.1005
633	IWB45623	30.03	15.1005
634	abc156	30.0727	15.122
635	IWB1071	30.38	15.2765
636	IWB35007	30.38	15.2765
637	IWB67283	30.38	15.2765
638	IWB14612	30.38	15.2765
639	IWB15128	30.38	15.2765
640	IWB15189	30.38	15.2765
641	IWB56136	30.38	15.2765
642	IWB38353	30.38	15.2765
643	wPt-7828	30.6344	15.4045
644	M6_1149863_PstIMseI_PA	30.6344	15.4045
645	Opata_2309457_PstIMseI_PA	30.6344	15.4045
646	Opata_3563676_PstIMseI_PA	30.6344	15.4045
647	Opata_861447_PstIMseI_PA	30.6344	15.4045
648	Opata_959945_PstIMseI_PA	30.6344	15.4045
649	M6_2622676_PstIMspI_PA	30.6344	15.4045
650	Opata_1539262_PstIMspI_PA	30.6344	15.4045
651	Opata_200618_PstIMspI_PA	30.6344	15.4045
652	Opata_2372085_PstIMspI_PA	30.6344	15.4045
653	Opata_2632951_PstIMspI_PA	30.6344	15.4045
654	Opata_2734955_PstIMspI_PA	30.6344	15.4045
655	Opata_2868755_PstIMspI_PA	30.6344	15.4045
656	Opata_3322445_PstIMspI_PA	30.6344	15.4045
657	Opata_3462230_PstIMspI_PA	30.6344	15.4045
658	Opata_3554547_PstIMspI_PA	30.6344	15.4045
659	Opata_3759859_PstIMspI_PA	30.6344	15.4045
660	Opata_3958499_PstIMspI_PA	30.6344	15.4045
661	Opata_753223_PstIMspI_PA	30.6344	15.4045
662	Opata_765997_PstIMspI_PA	30.6344	15.4045
663	Opata_767011_PstIMspI_PA	30.6344	15.4045
664	Opata_798391_PstIMspI_PA	30.6344	15.4045
665	Opata_85968_PstIMspI_PA	30.6344	15.4045
666	Opata_277431_65_PstIMluI_SNP	30.6344	15.4045
667	Opata_101632_44_PstIMseI_SNP	30.6344	15.4045
668	Opata_123285_45_PstIMseI_SNP	30.6344	15.4045
669	Opata_158880_18_PstIMseI_SNP	30.6344	15.4045
670	Opata_158880_78_PstIMseI_SNP	30.6344	15.4045
671	Opata_183330_45_PstIMseI_SNP	30.6344	15.4045
672	Opata_2068460_67_PstIMseI_SNP	30.6344	15.4045
673	Opata_233542_45_PstIMseI_SNP	30.6344	15.4045
674	Opata_2513098_45_PstIMseI_SNP	30.6344	15.4045
675	Opata_25342_63_PstIMseI_SNP	30.6344	15.4045
676	Opata_274713_60_PstIMseI_SNP	30.6344	15.4045
677	Opata_28131_35_PstIMseI_SNP	30.6344	15.4045
678	Opata_323910_59_PstIMseI_SNP	30.6344	15.4045
679	Opata_327793_26_PstIMseI_SNP	30.6344	15.4045
680	Opata_327793_60_PstIMseI_SNP	30.6344	15.4045
681	Opata_330377_40_PstIMseI_SNP	30.6344	15.4045
682	Opata_374302_63_PstIMseI_SNP	30.6344	15.4045
683	Opata_379810_5_PstIMseI_SNP	30.6344	15.4045
684	Opata_401046_82_PstIMseI_SNP	30.6344	15.4045
685	Opata_401046_83_PstIMseI_SNP	30.6344	15.4045
686	Opata_406164_68_PstIMseI_SNP	30.6344	15.4045
687	Opata_416750_63_PstIMseI_SNP	30.6344	15.4045
688	Opata_445248_15_PstIMseI_SNP	30.6344	15.4045
689	Opata_445248_4_PstIMseI_SNP	30.6344	15.4045
690	Opata_455465_17_PstIMseI_SNP	30.6344	15.4045
691	Opata_540109_28_PstIMseI_SNP	30.6344	15.4045
692	Opata_697611_60_PstIMseI_SNP	30.6344	15.4045
693	Opata_94801_87_PstIMseI_SNP	30.6344	15.4045
694	Opata_964372_90_PstIMseI_SNP	30.6344	15.4045
695	Opata_1191240_45_PstIMspI_SNP	30.6344	15.4045
696	Opata_1603521_63_PstIMspI_SNP	30.6344	15.4045
697	Opata_1609574_72_PstIMspI_SNP	30.6344	15.4045
698	Opata_1628000_48_PstIMspI_SNP	30.6344	15.4045
699	Opata_1628000_82_PstIMspI_SNP	30.6344	15.4045
700	Opata_1761189_26_PstIMspI_SNP	30.6344	15.4045
701	Opata_1887666_74_PstIMspI_SNP	30.6344	15.4045
702	Opata_1892077_16_PstIMspI_SNP	30.6344	15.4045
703	Opata_1929465_16_PstIMspI_SNP	30.6344	15.4045
704	Opata_2061732_53_PstIMspI_SNP	30.6344	15.4045
705	Opata_2310228_4_PstIMspI_SNP	30.6344	15.4045
706	Opata_2410673_84_PstIMspI_SNP	30.6344	15.4045
707	Opata_2576405_63_PstIMspI_SNP	30.6344	15.4045
708	Opata_3074365_58_PstIMspI_SNP	30.6344	15.4045
709	Opata_3101013_9_PstIMspI_SNP	30.6344	15.4045
710	Opata_3252103_37_PstIMspI_SNP	30.6344	15.4045
711	Opata_3259500_33_PstIMspI_SNP	30.6344	15.4045
712	Opata_3259500_60_PstIMspI_SNP	30.6344	15.4045
713	Opata_3518328_3_PstIMspI_SNP	30.6344	15.4045
714	Opata_3572202_34_PstIMspI_SNP	30.6344	15.4045
715	Opata_569158_17_PstIMspI_SNP	30.6344	15.4045
716	Opata_583403_66_PstIMspI_SNP	30.6344	15.4045
717	Opata_64484_25_PstIMspI_SNP	30.6344	15.4045
718	Opata_64484_40_PstIMspI_SNP	30.6344	15.4045
719	IWB42324	30.88	15.528
720	IWB17897	31.41	15.7945
721	IWB31245	31.41	15.7945
722	wPt-671758	31.9927	16.0875
723	gwm106	32.1561	16.1697
724	wPt-4735	32.596	16.3908
725	wPt-731994	32.596	16.3908
726	IWA8551	32.79	16.4884
727	IWB16757	32.79	16.4884
728	IWB24130	32.79	16.4884
729	IWB24131	32.79	16.4884
730	IWB26981	32.79	16.4884
731	cfd21_2	32.79	16.4884
732	M6_1244138_PstIMseI_PA	32.79	16.4884
733	M6_135973_PstIMseI_PA	32.79	16.4884
734	M6_1423821_PstIMseI_PA	32.79	16.4884
735	M6_443716_PstIMseI_PA	32.79	16.4884
736	M6_905470_PstIMseI_PA	32.79	16.4884
737	Opata_1955266_PstIMseI_PA	32.79	16.4884
738	Opata_220002_PstIMseI_PA	32.79	16.4884
739	Opata_236635_PstIMseI_PA	32.79	16.4884
740	Opata_3099704_PstIMseI_PA	32.79	16.4884
741	M6_2951254_PstIMspI_PA	32.79	16.4884
742	Opata_1053973_PstIMspI_PA	32.79	16.4884
743	Opata_1171277_PstIMspI_PA	32.79	16.4884
744	Opata_1232976_PstIMspI_PA	32.79	16.4884
745	Opata_1245843_PstIMspI_PA	32.79	16.4884
746	Opata_1256513_PstIMspI_PA	32.79	16.4884
747	Opata_1289604_PstIMspI_PA	32.79	16.4884
748	Opata_1326931_PstIMspI_PA	32.79	16.4884
749	Opata_1466408_PstIMspI_PA	32.79	16.4884
750	Opata_1707249_PstIMspI_PA	32.79	16.4884
751	Opata_1707617_PstIMspI_PA	32.79	16.4884
752	Opata_1757351_PstIMspI_PA	32.79	16.4884
753	Opata_1964640_PstIMspI_PA	32.79	16.4884
754	Opata_2057868_PstIMspI_PA	32.79	16.4884
755	Opata_2102554_PstIMspI_PA	32.79	16.4884
756	Opata_2109983_PstIMspI_PA	32.79	16.4884
757	Opata_2213234_PstIMspI_PA	32.79	16.4884
758	Opata_2413996_PstIMspI_PA	32.79	16.4884
759	Opata_2457776_PstIMspI_PA	32.79	16.4884
760	Opata_2603232_PstIMspI_PA	32.79	16.4884
761	Opata_2648831_PstIMspI_PA	32.79	16.4884
762	Opata_2663584_PstIMspI_PA	32.79	16.4884
763	Opata_2716538_PstIMspI_PA	32.79	16.4884
764	Opata_2742307_PstIMspI_PA	32.79	16.4884
765	Opata_2752283_PstIMspI_PA	32.79	16.4884
766	Opata_2838751_PstIMspI_PA	32.79	16.4884
767	Opata_2898146_PstIMspI_PA	32.79	16.4884
768	Opata_3042758_PstIMspI_PA	32.79	16.4884
769	Opata_305176_PstIMspI_PA	32.79	16.4884
770	Opata_3085385_PstIMspI_PA	32.79	16.4884
771	Opata_310876_PstIMspI_PA	32.79	16.4884
772	Opata_3120640_PstIMspI_PA	32.79	16.4884
773	Opata_3264789_PstIMspI_PA	32.79	16.4884
774	Opata_3327718_PstIMspI_PA	32.79	16.4884
775	Opata_3398440_PstIMspI_PA	32.79	16.4884
776	Opata_345939_PstIMspI_PA	32.79	16.4884
777	Opata_3562582_PstIMspI_PA	32.79	16.4884
778	Opata_3718482_PstIMspI_PA	32.79	16.4884
779	Opata_3894881_PstIMspI_PA	32.79	16.4884
780	Opata_4000590_PstIMspI_PA	32.79	16.4884
781	Opata_4033297_PstIMspI_PA	32.79	16.4884
782	Opata_4052551_PstIMspI_PA	32.79	16.4884
783	Opata_409160_PstIMspI_PA	32.79	16.4884
784	Opata_4134570_PstIMspI_PA	32.79	16.4884
785	Opata_415439_PstIMspI_PA	32.79	16.4884
786	Opata_4185591_PstIMspI_PA	32.79	16.4884
787	Opata_426948_PstIMspI_PA	32.79	16.4884
788	Opata_516388_PstIMspI_PA	32.79	16.4884
789	Opata_585650_PstIMspI_PA	32.79	16.4884
790	Opata_738050_PstIMspI_PA	32.79	16.4884
791	Opata_742976_PstIMspI_PA	32.79	16.4884
792	Opata_834774_PstIMspI_PA	32.79	16.4884
793	Opata_962855_PstIMspI_PA	32.79	16.4884
794	Opata_1572742_62_PstIMluI_SNP	32.79	16.4884
795	Opata_71678_75_PstIMluI_SNP	32.79	16.4884
796	Opata_101632_74_PstIMseI_SNP	32.79	16.4884
797	Opata_101632_85_PstIMseI_SNP	32.79	16.4884
798	Opata_123974_65_PstIMseI_SNP	32.79	16.4884
799	Opata_182262_47_PstIMseI_SNP	32.79	16.4884
800	Opata_2570436_10_PstIMseI_SNP	32.79	16.4884
801	Opata_276699_32_PstIMseI_SNP	32.79	16.4884
802	Opata_376956_32_PstIMseI_SNP	32.79	16.4884
803	Opata_376956_79_PstIMseI_SNP	32.79	16.4884
804	Opata_406952_45_PstIMseI_SNP	32.79	16.4884
805	Opata_406952_48_PstIMseI_SNP	32.79	16.4884
806	Opata_459657_77_PstIMseI_SNP	32.79	16.4884
807	Opata_566010_72_PstIMseI_SNP	32.79	16.4884
808	Opata_62002_62_PstIMseI_SNP	32.79	16.4884
809	Opata_747596_50_PstIMseI_SNP	32.79	16.4884
810	Opata_747596_68_PstIMseI_SNP	32.79	16.4884
811	Opata_747596_6_PstIMseI_SNP	32.79	16.4884
812	Opata_1553482_45_PstIMspI_SNP	32.79	16.4884
813	Opata_1747115_84_PstIMspI_SNP	32.79	16.4884
814	Opata_2134803_40_PstIMspI_SNP	32.79	16.4884
815	Opata_2280538_56_PstIMspI_SNP	32.79	16.4884
816	Opata_2740750_21_PstIMspI_SNP	32.79	16.4884
817	Opata_2973275_64_PstIMspI_SNP	32.79	16.4884
818	Opata_364653_76_PstIMspI_SNP	32.79	16.4884
819	Opata_364653_83_PstIMspI_SNP	32.79	16.4884
820	Opata_4174991_34_PstIMspI_SNP	32.79	16.4884
821	Opata_4174991_40_PstIMspI_SNP	32.79	16.4884
822	IWB15488	33.8	16.9963
823	IWB15887	33.8	16.9963
824	IWA466	34.63	17.4136
825	IWA1544	34.63	17.4136
826	IWA64	35.32	17.7606
827	wsnp_Ex_c11866_19039540	35.6063	17.9046
828	M6_1280948_PstIMseI_PA	35.6063	17.9046
829	M6_1328729_PstIMseI_PA	35.6063	17.9046
830	M6_2958606_PstIMseI_PA	35.6063	17.9046
831	M6_436545_PstIMseI_PA	35.6063	17.9046
832	Opata_19866_PstIMseI_PA	35.6063	17.9046
833	Opata_31108_PstIMseI_PA	35.6063	17.9046
834	M6_2295101_PstIMspI_PA	35.6063	17.9046
835	Opata_1101972_PstIMspI_PA	35.6063	17.9046
836	Opata_2894595_PstIMspI_PA	35.6063	17.9046
837	Opata_389004_PstIMspI_PA	35.6063	17.9046
838	Opata_100061_5_PstIMseI_SNP	35.6063	17.9046
839	Opata_1279607_82_PstIMseI_SNP	35.6063	17.9046
840	Opata_135132_17_PstIMseI_SNP	35.6063	17.9046
841	Opata_1412393_56_PstIMseI_SNP	35.6063	17.9046
842	Opata_142729_60_PstIMseI_SNP	35.6063	17.9046
843	Opata_148160_7_PstIMseI_SNP	35.6063	17.9046
844	Opata_1683140_25_PstIMseI_SNP	35.6063	17.9046
845	Opata_1683140_68_PstIMseI_SNP	35.6063	17.9046
846	Opata_178442_52_PstIMseI_SNP	35.6063	17.9046
847	Opata_178442_81_PstIMseI_SNP	35.6063	17.9046
848	Opata_2030944_19_PstIMseI_SNP	35.6063	17.9046
849	Opata_218635_10_PstIMseI_SNP	35.6063	17.9046
850	Opata_218635_46_PstIMseI_SNP	35.6063	17.9046
851	Opata_221761_23_PstIMseI_SNP	35.6063	17.9046
852	Opata_221761_7_PstIMseI_SNP	35.6063	17.9046
853	Opata_233699_34_PstIMseI_SNP	35.6063	17.9046
854	Opata_233699_52_PstIMseI_SNP	35.6063	17.9046
855	Opata_30411_34_PstIMseI_SNP	35.6063	17.9046
856	Opata_30411_37_PstIMseI_SNP	35.6063	17.9046
857	Opata_354228_38_PstIMseI_SNP	35.6063	17.9046
858	Opata_355834_18_PstIMseI_SNP	35.6063	17.9046
859	Opata_36352_28_PstIMseI_SNP	35.6063	17.9046
860	Opata_438215_42_PstIMseI_SNP	35.6063	17.9046
861	Opata_438215_84_PstIMseI_SNP	35.6063	17.9046
862	Opata_457447_26_PstIMseI_SNP	35.6063	17.9046
863	Opata_457447_49_PstIMseI_SNP	35.6063	17.9046
864	Opata_52243_69_PstIMseI_SNP	35.6063	17.9046
865	Opata_6195_56_PstIMseI_SNP	35.6063	17.9046
866	Opata_696377_14_PstIMseI_SNP	35.6063	17.9046
867	Opata_696377_78_PstIMseI_SNP	35.6063	17.9046
868	Opata_788226_49_PstIMseI_SNP	35.6063	17.9046
869	Opata_788226_4_PstIMseI_SNP	35.6063	17.9046
870	Opata_932697_85_PstIMseI_SNP	35.6063	17.9046
871	Opata_932697_86_PstIMseI_SNP	35.6063	17.9046
872	Opata_1553609_64_PstIMspI_SNP	35.6063	17.9046
873	Opata_1723300_21_PstIMspI_SNP	35.6063	17.9046
874	Opata_1723300_41_PstIMspI_SNP	35.6063	17.9046
875	Opata_2086724_76_PstIMspI_SNP	35.6063	17.9046
876	Opata_2197541_47_PstIMspI_SNP	35.6063	17.9046
877	Opata_3649510_43_PstIMspI_SNP	35.6063	17.9046
878	Opata_586266_11_PstIMspI_SNP	35.6063	17.9046
879	Opata_842837_60_PstIMspI_SNP	35.6063	17.9046
880	wPt-7946	36.5743	18.3913
881	wPt-2206	36.592	18.4003
882	wPt-3707	36.592	18.4003
883	wPt-3790	36.592	18.4003
884	wPt-4196	36.592	18.4003
885	wPt-4942	36.592	18.4003
886	wPt-6461	36.592	18.4003
887	wPt-8960	36.592	18.4003
888	wPt-9664	36.592	18.4003
889	M6_1262368_PstIMluI_PA	36.592	18.4003
890	M6_1500106_PstIMluI_PA	36.592	18.4003
891	M6_1797651_PstIMluI_PA	36.592	18.4003
892	M6_538498_PstIMluI_PA	36.592	18.4003
893	M6_1181937_PstIMseI_PA	36.592	18.4003
894	M6_2227290_PstIMseI_PA	36.592	18.4003
895	M6_2975366_PstIMseI_PA	36.592	18.4003
896	M6_527030_PstIMseI_PA	36.592	18.4003
897	M6_736306_PstIMseI_PA	36.592	18.4003
898	M6_745181_PstIMseI_PA	36.592	18.4003
899	M6_761939_PstIMseI_PA	36.592	18.4003
900	M6_784016_PstIMseI_PA	36.592	18.4003
901	Opata_1115232_PstIMseI_PA	36.592	18.4003
902	Opata_1214334_PstIMseI_PA	36.592	18.4003
903	Opata_1293286_PstIMseI_PA	36.592	18.4003
904	Opata_1298858_PstIMseI_PA	36.592	18.4003
905	Opata_1345878_PstIMseI_PA	36.592	18.4003
906	Opata_195432_PstIMseI_PA	36.592	18.4003
907	Opata_201266_PstIMseI_PA	36.592	18.4003
908	Opata_227735_PstIMseI_PA	36.592	18.4003
909	Opata_240730_PstIMseI_PA	36.592	18.4003
910	Opata_2525524_PstIMseI_PA	36.592	18.4003
911	Opata_2561381_PstIMseI_PA	36.592	18.4003
912	Opata_2664992_PstIMseI_PA	36.592	18.4003
913	Opata_2683711_PstIMseI_PA	36.592	18.4003
914	Opata_279475_PstIMseI_PA	36.592	18.4003
915	Opata_28943_PstIMseI_PA	36.592	18.4003
916	Opata_2930159_PstIMseI_PA	36.592	18.4003
917	Opata_3029603_PstIMseI_PA	36.592	18.4003
918	Opata_304630_PstIMseI_PA	36.592	18.4003
919	Opata_320824_PstIMseI_PA	36.592	18.4003
920	Opata_333884_PstIMseI_PA	36.592	18.4003
921	Opata_338711_PstIMseI_PA	36.592	18.4003
922	Opata_369250_PstIMseI_PA	36.592	18.4003
923	Opata_372438_PstIMseI_PA	36.592	18.4003
924	Opata_3940100_PstIMseI_PA	36.592	18.4003
925	Opata_541277_PstIMseI_PA	36.592	18.4003
926	Opata_60443_PstIMseI_PA	36.592	18.4003
927	Opata_613042_PstIMseI_PA	36.592	18.4003
928	Opata_740621_PstIMseI_PA	36.592	18.4003
929	Opata_741070_PstIMseI_PA	36.592	18.4003
930	Opata_747096_PstIMseI_PA	36.592	18.4003
931	Opata_787845_PstIMseI_PA	36.592	18.4003
932	Opata_788259_PstIMseI_PA	36.592	18.4003
933	Opata_840398_PstIMseI_PA	36.592	18.4003
934	Opata_846089_PstIMseI_PA	36.592	18.4003
935	M6_1390711_PstIMspI_PA	36.592	18.4003
936	M6_1592892_PstIMspI_PA	36.592	18.4003
937	M6_1606922_PstIMspI_PA	36.592	18.4003
938	M6_1765960_PstIMspI_PA	36.592	18.4003
939	M6_240091_PstIMspI_PA	36.592	18.4003
940	M6_278788_PstIMspI_PA	36.592	18.4003
941	M6_2837966_PstIMspI_PA	36.592	18.4003
942	M6_3034175_PstIMspI_PA	36.592	18.4003
943	M6_3388116_PstIMspI_PA	36.592	18.4003
944	M6_953589_PstIMspI_PA	36.592	18.4003
945	Opata_1006421_PstIMspI_PA	36.592	18.4003
946	Opata_1045386_PstIMspI_PA	36.592	18.4003
947	Opata_1061435_PstIMspI_PA	36.592	18.4003
948	Opata_1068313_PstIMspI_PA	36.592	18.4003
949	Opata_1091729_PstIMspI_PA	36.592	18.4003
950	Opata_1108487_PstIMspI_PA	36.592	18.4003
951	Opata_1140920_PstIMspI_PA	36.592	18.4003
952	Opata_1147659_PstIMspI_PA	36.592	18.4003
953	Opata_1154417_PstIMspI_PA	36.592	18.4003
954	Opata_1173011_PstIMspI_PA	36.592	18.4003
955	Opata_1179299_PstIMspI_PA	36.592	18.4003
956	Opata_1186484_PstIMspI_PA	36.592	18.4003
957	Opata_1211888_PstIMspI_PA	36.592	18.4003
958	Opata_1215183_PstIMspI_PA	36.592	18.4003
959	Opata_1221766_PstIMspI_PA	36.592	18.4003
960	Opata_122572_PstIMspI_PA	36.592	18.4003
961	Opata_1239373_PstIMspI_PA	36.592	18.4003
962	Opata_125285_PstIMspI_PA	36.592	18.4003
963	Opata_1347933_PstIMspI_PA	36.592	18.4003
964	Opata_1356666_PstIMspI_PA	36.592	18.4003
965	Opata_1377908_PstIMspI_PA	36.592	18.4003
966	Opata_1385464_PstIMspI_PA	36.592	18.4003
967	Opata_1399101_PstIMspI_PA	36.592	18.4003
968	Opata_1402435_PstIMspI_PA	36.592	18.4003
969	Opata_1413081_PstIMspI_PA	36.592	18.4003
970	Opata_1475963_PstIMspI_PA	36.592	18.4003
971	Opata_1487071_PstIMspI_PA	36.592	18.4003
972	Opata_1513717_PstIMspI_PA	36.592	18.4003
973	Opata_156670_PstIMspI_PA	36.592	18.4003
974	Opata_1577825_PstIMspI_PA	36.592	18.4003
975	Opata_1595343_PstIMspI_PA	36.592	18.4003
976	Opata_1599500_PstIMspI_PA	36.592	18.4003
977	Opata_1603884_PstIMspI_PA	36.592	18.4003
978	Opata_162255_PstIMspI_PA	36.592	18.4003
979	Opata_1627547_PstIMspI_PA	36.592	18.4003
980	Opata_1629120_PstIMspI_PA	36.592	18.4003
981	Opata_1643627_PstIMspI_PA	36.592	18.4003
982	Opata_1657971_PstIMspI_PA	36.592	18.4003
983	Opata_1736728_PstIMspI_PA	36.592	18.4003
984	Opata_1753518_PstIMspI_PA	36.592	18.4003
985	Opata_1757666_PstIMspI_PA	36.592	18.4003
986	Opata_1793684_PstIMspI_PA	36.592	18.4003
987	Opata_1820686_PstIMspI_PA	36.592	18.4003
988	Opata_1835096_PstIMspI_PA	36.592	18.4003
989	Opata_186674_PstIMspI_PA	36.592	18.4003
990	Opata_1905004_PstIMspI_PA	36.592	18.4003
991	Opata_1907681_PstIMspI_PA	36.592	18.4003
992	Opata_1921141_PstIMspI_PA	36.592	18.4003
993	Opata_1923841_PstIMspI_PA	36.592	18.4003
994	Opata_1989591_PstIMspI_PA	36.592	18.4003
995	Opata_2095620_PstIMspI_PA	36.592	18.4003
996	Opata_2097490_PstIMspI_PA	36.592	18.4003
997	Opata_2140941_PstIMspI_PA	36.592	18.4003
998	Opata_2154754_PstIMspI_PA	36.592	18.4003
999	Opata_2191001_PstIMspI_PA	36.592	18.4003
1000	Opata_2225919_PstIMspI_PA	36.592	18.4003
1001	Opata_2306593_PstIMspI_PA	36.592	18.4003
1002	Opata_2349349_PstIMspI_PA	36.592	18.4003
1003	Opata_2399180_PstIMspI_PA	36.592	18.4003
1004	Opata_250204_PstIMspI_PA	36.592	18.4003
1005	Opata_2520635_PstIMspI_PA	36.592	18.4003
1006	Opata_2542141_PstIMspI_PA	36.592	18.4003
1007	Opata_2670855_PstIMspI_PA	36.592	18.4003
1008	Opata_2678337_PstIMspI_PA	36.592	18.4003
1009	Opata_2693627_PstIMspI_PA	36.592	18.4003
1010	Opata_2696339_PstIMspI_PA	36.592	18.4003
1011	Opata_270456_PstIMspI_PA	36.592	18.4003
1012	Opata_2724743_PstIMspI_PA	36.592	18.4003
1013	Opata_2724758_PstIMspI_PA	36.592	18.4003
1014	Opata_2755833_PstIMspI_PA	36.592	18.4003
1015	Opata_2787455_PstIMspI_PA	36.592	18.4003
1016	Opata_279786_PstIMspI_PA	36.592	18.4003
1017	Opata_2797955_PstIMspI_PA	36.592	18.4003
1018	Opata_2838259_PstIMspI_PA	36.592	18.4003
1019	Opata_2900451_PstIMspI_PA	36.592	18.4003
1020	Opata_2934874_PstIMspI_PA	36.592	18.4003
1021	Opata_2968828_PstIMspI_PA	36.592	18.4003
1022	Opata_3000148_PstIMspI_PA	36.592	18.4003
1023	Opata_3005280_PstIMspI_PA	36.592	18.4003
1024	Opata_3070277_PstIMspI_PA	36.592	18.4003
1025	Opata_3151784_PstIMspI_PA	36.592	18.4003
1026	Opata_3173091_PstIMspI_PA	36.592	18.4003
1027	Opata_3371664_PstIMspI_PA	36.592	18.4003
1028	Opata_3394339_PstIMspI_PA	36.592	18.4003
1029	Opata_3408014_PstIMspI_PA	36.592	18.4003
1030	Opata_3414816_PstIMspI_PA	36.592	18.4003
1031	Opata_3420971_PstIMspI_PA	36.592	18.4003
1032	Opata_3432580_PstIMspI_PA	36.592	18.4003
1033	Opata_3462965_PstIMspI_PA	36.592	18.4003
1034	Opata_3472148_PstIMspI_PA	36.592	18.4003
1035	Opata_3511016_PstIMspI_PA	36.592	18.4003
1036	Opata_3619725_PstIMspI_PA	36.592	18.4003
1037	Opata_3649278_PstIMspI_PA	36.592	18.4003
1038	Opata_3659013_PstIMspI_PA	36.592	18.4003
1039	Opata_3739499_PstIMspI_PA	36.592	18.4003
1040	Opata_3761953_PstIMspI_PA	36.592	18.4003
1041	Opata_3793914_PstIMspI_PA	36.592	18.4003
1042	Opata_380384_PstIMspI_PA	36.592	18.4003
1043	Opata_3813038_PstIMspI_PA	36.592	18.4003
1044	Opata_3849459_PstIMspI_PA	36.592	18.4003
1045	Opata_3891888_PstIMspI_PA	36.592	18.4003
1046	Opata_3941051_PstIMspI_PA	36.592	18.4003
1047	Opata_3970450_PstIMspI_PA	36.592	18.4003
1048	Opata_3971986_PstIMspI_PA	36.592	18.4003
1049	Opata_398779_PstIMspI_PA	36.592	18.4003
1050	Opata_3995917_PstIMspI_PA	36.592	18.4003
1051	Opata_4002238_PstIMspI_PA	36.592	18.4003
1052	Opata_4014895_PstIMspI_PA	36.592	18.4003
1053	Opata_4037848_PstIMspI_PA	36.592	18.4003
1054	Opata_4039749_PstIMspI_PA	36.592	18.4003
1055	Opata_4041762_PstIMspI_PA	36.592	18.4003
1056	Opata_4066553_PstIMspI_PA	36.592	18.4003
1057	Opata_4092358_PstIMspI_PA	36.592	18.4003
1058	Opata_4095396_PstIMspI_PA	36.592	18.4003
1059	Opata_4124480_PstIMspI_PA	36.592	18.4003
1060	Opata_413125_PstIMspI_PA	36.592	18.4003
1061	Opata_414715_PstIMspI_PA	36.592	18.4003
1062	Opata_4158356_PstIMspI_PA	36.592	18.4003
1063	Opata_4164439_PstIMspI_PA	36.592	18.4003
1064	Opata_4218720_PstIMspI_PA	36.592	18.4003
1065	Opata_422470_PstIMspI_PA	36.592	18.4003
1066	Opata_43403_PstIMspI_PA	36.592	18.4003
1067	Opata_446507_PstIMspI_PA	36.592	18.4003
1068	Opata_518920_PstIMspI_PA	36.592	18.4003
1069	Opata_548727_PstIMspI_PA	36.592	18.4003
1070	Opata_563041_PstIMspI_PA	36.592	18.4003
1071	Opata_584036_PstIMspI_PA	36.592	18.4003
1072	Opata_584448_PstIMspI_PA	36.592	18.4003
1073	Opata_584728_PstIMspI_PA	36.592	18.4003
1074	Opata_596294_PstIMspI_PA	36.592	18.4003
1075	Opata_610715_PstIMspI_PA	36.592	18.4003
1076	Opata_667627_PstIMspI_PA	36.592	18.4003
1077	Opata_688252_PstIMspI_PA	36.592	18.4003
1078	Opata_704023_PstIMspI_PA	36.592	18.4003
1079	Opata_707239_PstIMspI_PA	36.592	18.4003
1080	Opata_726546_PstIMspI_PA	36.592	18.4003
1081	Opata_747095_PstIMspI_PA	36.592	18.4003
1082	Opata_752199_PstIMspI_PA	36.592	18.4003
1083	Opata_764397_PstIMspI_PA	36.592	18.4003
1084	Opata_790621_PstIMspI_PA	36.592	18.4003
1085	Opata_816004_PstIMspI_PA	36.592	18.4003
1086	Opata_837342_PstIMspI_PA	36.592	18.4003
1087	Opata_879927_PstIMspI_PA	36.592	18.4003
1088	Opata_891244_PstIMspI_PA	36.592	18.4003
1089	Opata_894080_PstIMspI_PA	36.592	18.4003
1090	Opata_941645_PstIMspI_PA	36.592	18.4003
1091	Opata_961055_PstIMspI_PA	36.592	18.4003
1092	Opata_967832_PstIMspI_PA	36.592	18.4003
1093	Opata_990878_PstIMspI_PA	36.592	18.4003
1094	Opata_1504222_54_PstIMluI_SNP	36.592	18.4003
1095	Opata_218698_74_PstIMluI_SNP	36.592	18.4003
1096	Opata_259201_39_PstIMluI_SNP	36.592	18.4003
1097	Opata_259201_56_PstIMluI_SNP	36.592	18.4003
1098	Opata_71870_58_PstIMluI_SNP	36.592	18.4003
1099	Opata_1142998_89_PstIMseI_SNP	36.592	18.4003
1100	Opata_1268477_22_PstIMseI_SNP	36.592	18.4003
1101	Opata_1268477_74_PstIMseI_SNP	36.592	18.4003
1102	Opata_1268477_85_PstIMseI_SNP	36.592	18.4003
1103	Opata_1369133_55_PstIMseI_SNP	36.592	18.4003
1104	Opata_163889_79_PstIMseI_SNP	36.592	18.4003
1105	Opata_201155_45_PstIMseI_SNP	36.592	18.4003
1106	Opata_21491_59_PstIMseI_SNP	36.592	18.4003
1107	Opata_2614806_46_PstIMseI_SNP	36.592	18.4003
1108	Opata_2614806_86_PstIMseI_SNP	36.592	18.4003
1109	Opata_2661830_76_PstIMseI_SNP	36.592	18.4003
1110	Opata_276838_13_PstIMseI_SNP	36.592	18.4003
1111	Opata_276838_14_PstIMseI_SNP	36.592	18.4003
1112	Opata_35481_5_PstIMseI_SNP	36.592	18.4003
1113	Opata_378899_34_PstIMseI_SNP	36.592	18.4003
1114	Opata_445416_29_PstIMseI_SNP	36.592	18.4003
1115	Opata_445416_5_PstIMseI_SNP	36.592	18.4003
1116	Opata_4464061_75_PstIMseI_SNP	36.592	18.4003
1117	Opata_475727_66_PstIMseI_SNP	36.592	18.4003
1118	Opata_553516_73_PstIMseI_SNP	36.592	18.4003
1119	Opata_57204_89_PstIMseI_SNP	36.592	18.4003
1120	Opata_68135_75_PstIMseI_SNP	36.592	18.4003
1121	Opata_709773_7_PstIMseI_SNP	36.592	18.4003
1122	Opata_981000_20_PstIMseI_SNP	36.592	18.4003
1123	Opata_981000_2_PstIMseI_SNP	36.592	18.4003
1124	Opata_1585844_88_PstIMspI_SNP	36.592	18.4003
1125	Opata_1768447_20_PstIMspI_SNP	36.592	18.4003
1126	Opata_1877935_54_PstIMspI_SNP	36.592	18.4003
1127	Opata_1962181_1_PstIMspI_SNP	36.592	18.4003
1128	Opata_1962181_51_PstIMspI_SNP	36.592	18.4003
1129	Opata_1962181_8_PstIMspI_SNP	36.592	18.4003
1130	Opata_2404473_64_PstIMspI_SNP	36.592	18.4003
1131	Opata_2839954_64_PstIMspI_SNP	36.592	18.4003
1132	Opata_3076570_60_PstIMspI_SNP	36.592	18.4003
1133	Opata_3077313_34_PstIMspI_SNP	36.592	18.4003
1134	Opata_3112442_78_PstIMspI_SNP	36.592	18.4003
1135	Opata_3490578_49_PstIMspI_SNP	36.592	18.4003
1136	Opata_717876_59_PstIMspI_SNP	36.592	18.4003
1137	Opata_845573_76_PstIMspI_SNP	36.592	18.4003
1138	IWB8310	37.69	18.9524
1139	IWB17311	37.69	18.9524
1140	IWB47414	37.69	18.9524
1141	IWB74174	37.69	18.9524
1142	IWB15693	38.17	19.1937
1143	wPt-666174	39.9677	20.0977
1144	wPt-666411	39.9677	20.0977
1145	wPt-741323	40.1063	20.1674
1146	wPt-1387	40.5197	20.3753
1147	wPt-671990	40.9709	20.6021
1148	wPt-731267	41.2736	20.7544
1149	wPt-664824	41.4667	20.8515
1150	wPt-668069	41.4667	20.8515
1151	wPt-732102	42.4583	21.3501
1152	barc119	42.4604	21.3512
1153	IWB17484	42.87	21.5571
1154	IWB35354	42.87	21.5571
1155	IWB42629	42.87	21.5571
1156	gwm191	43.8817	22.0658
1157	IWB28744	43.97	22.1103
1158	IWB33350	44.01	22.1304
1159	IWB61861	44.01	22.1304
1160	wPt-731920	44.8322	22.5438
1161	wPt-732845	44.8322	22.5438
1162	IWA3446	45.09	22.6734
1163	IWA3481	45.09	22.6734
1164	IWA1572	45.46	22.8595
1165	IWA1573	45.46	22.8595
1166	wPt-7140	45.963	23.1124
1167	IWA2056	46.09	23.1763
1168	IWA6675	46.4	23.3322
1169	IWB31933	46.4	23.3322
1170	IWB10439	46.4	23.3322
1171	IWB11036	46.4	23.3322
1172	IWB11081	46.4	23.3322
1173	IWB12311	46.4	23.3322
1174	IWB22792	46.4	23.3322
1175	IWB31936	46.4	23.3322
1176	IWB33351	46.4	23.3322
1177	IWB34714	46.4	23.3322
1178	IWB40302	46.4	23.3322
1179	IWB42165	46.4	23.3322
1180	IWB48956	46.4	23.3322
1181	IWB61141	46.4	23.3322
1182	IWB8432	46.4	23.3322
1183	IWB8524	46.4	23.3322
1184	IWB8525	46.4	23.3322
1185	IWB23980	46.77	23.5182
1186	gwm337	47.4349	23.8526
1187	Opata_1632980_PstIMluI_PA	47.4349	23.8526
1188	M6_755619_PstIMseI_PA	47.4349	23.8526
1189	M6_786958_PstIMseI_PA	47.4349	23.8526
1190	M6_817495_PstIMseI_PA	47.4349	23.8526
1191	Opata_1006507_PstIMseI_PA	47.4349	23.8526
1192	Opata_110553_PstIMseI_PA	47.4349	23.8526
1193	Opata_1147389_PstIMseI_PA	47.4349	23.8526
1194	Opata_1790728_PstIMseI_PA	47.4349	23.8526
1195	Opata_1827425_PstIMseI_PA	47.4349	23.8526
1196	Opata_191329_PstIMseI_PA	47.4349	23.8526
1197	Opata_2490038_PstIMseI_PA	47.4349	23.8526
1198	Opata_2603938_PstIMseI_PA	47.4349	23.8526
1199	Opata_3196073_PstIMseI_PA	47.4349	23.8526
1200	Opata_373671_PstIMseI_PA	47.4349	23.8526
1201	Opata_385039_PstIMseI_PA	47.4349	23.8526
1202	Opata_4029628_PstIMseI_PA	47.4349	23.8526
1203	Opata_651118_PstIMseI_PA	47.4349	23.8526
1204	Opata_713518_PstIMseI_PA	47.4349	23.8526
1205	Opata_890012_PstIMseI_PA	47.4349	23.8526
1206	Opata_973998_PstIMseI_PA	47.4349	23.8526
1207	Opata_986740_PstIMseI_PA	47.4349	23.8526
1208	M6_1574622_PstIMspI_PA	47.4349	23.8526
1209	M6_1960639_PstIMspI_PA	47.4349	23.8526
1210	M6_1993642_PstIMspI_PA	47.4349	23.8526
1211	M6_2283342_PstIMspI_PA	47.4349	23.8526
1212	M6_3180873_PstIMspI_PA	47.4349	23.8526
1213	M6_323395_PstIMspI_PA	47.4349	23.8526
1214	M6_534064_PstIMspI_PA	47.4349	23.8526
1215	M6_546484_PstIMspI_PA	47.4349	23.8526
1216	M6_658304_PstIMspI_PA	47.4349	23.8526
1217	Opata_1193235_PstIMspI_PA	47.4349	23.8526
1218	Opata_1313249_PstIMspI_PA	47.4349	23.8526
1219	Opata_1395589_PstIMspI_PA	47.4349	23.8526
1220	Opata_1527675_PstIMspI_PA	47.4349	23.8526
1221	Opata_1839962_PstIMspI_PA	47.4349	23.8526
1222	Opata_199300_PstIMspI_PA	47.4349	23.8526
1223	Opata_1996243_PstIMspI_PA	47.4349	23.8526
1224	Opata_2069707_PstIMspI_PA	47.4349	23.8526
1225	Opata_2074700_PstIMspI_PA	47.4349	23.8526
1226	Opata_212275_PstIMspI_PA	47.4349	23.8526
1227	Opata_2136557_PstIMspI_PA	47.4349	23.8526
1228	Opata_2314960_PstIMspI_PA	47.4349	23.8526
1229	Opata_2343073_PstIMspI_PA	47.4349	23.8526
1230	Opata_237079_PstIMspI_PA	47.4349	23.8526
1231	Opata_2535164_PstIMspI_PA	47.4349	23.8526
1232	Opata_3182217_PstIMspI_PA	47.4349	23.8526
1233	Opata_3280764_PstIMspI_PA	47.4349	23.8526
1234	Opata_3284926_PstIMspI_PA	47.4349	23.8526
1235	Opata_3291562_PstIMspI_PA	47.4349	23.8526
1236	Opata_3363926_PstIMspI_PA	47.4349	23.8526
1237	Opata_3478672_PstIMspI_PA	47.4349	23.8526
1238	Opata_3573591_PstIMspI_PA	47.4349	23.8526
1239	Opata_3609748_PstIMspI_PA	47.4349	23.8526
1240	Opata_3719808_PstIMspI_PA	47.4349	23.8526
1241	Opata_375226_PstIMspI_PA	47.4349	23.8526
1242	Opata_375947_PstIMspI_PA	47.4349	23.8526
1243	Opata_4047364_PstIMspI_PA	47.4349	23.8526
1244	Opata_4184755_PstIMspI_PA	47.4349	23.8526
1245	Opata_4220816_PstIMspI_PA	47.4349	23.8526
1246	Opata_4244156_PstIMspI_PA	47.4349	23.8526
1247	Opata_458413_PstIMspI_PA	47.4349	23.8526
1248	Opata_583186_PstIMspI_PA	47.4349	23.8526
1249	Opata_698630_PstIMspI_PA	47.4349	23.8526
1250	Opata_927477_PstIMspI_PA	47.4349	23.8526
1251	Opata_1182_71_PstIMluI_SNP	47.4349	23.8526
1252	Opata_245136_45_PstIMseI_SNP	47.4349	23.8526
1253	Opata_35353_22_PstIMseI_SNP	47.4349	23.8526
1254	Opata_37006_9_PstIMseI_SNP	47.4349	23.8526
1255	Opata_3888145_62_PstIMseI_SNP	47.4349	23.8526
1256	Opata_3927615_86_PstIMseI_SNP	47.4349	23.8526
1257	Opata_507882_79_PstIMseI_SNP	47.4349	23.8526
1258	Opata_607699_24_PstIMseI_SNP	47.4349	23.8526
1259	Opata_607699_57_PstIMseI_SNP	47.4349	23.8526
1260	Opata_607699_72_PstIMseI_SNP	47.4349	23.8526
1261	Opata_79075_45_PstIMseI_SNP	47.4349	23.8526
1262	Opata_91346_43_PstIMseI_SNP	47.4349	23.8526
1263	Opata_95324_35_PstIMseI_SNP	47.4349	23.8526
1264	Opata_1792891_79_PstIMspI_SNP	47.4349	23.8526
1265	Opata_1885396_50_PstIMspI_SNP	47.4349	23.8526
1266	Opata_2146777_7_PstIMspI_SNP	47.4349	23.8526
1267	Opata_2725555_79_PstIMspI_SNP	47.4349	23.8526
1268	Opata_3166123_41_PstIMspI_SNP	47.4349	23.8526
1269	Opata_3961379_37_PstIMspI_SNP	47.4349	23.8526
1270	Opata_423551_42_PstIMspI_SNP	47.4349	23.8526
1271	Opata_504111_2_PstIMspI_SNP	47.4349	23.8526
1272	Opata_809028_3_PstIMspI_SNP	47.4349	23.8526
1273	rPt-4471	47.5158	23.8933
1274	IWA5018	47.66	23.9658
1275	IWA5019	47.66	23.9658
1276	IWA5020	47.66	23.9658
1277	IWB7075	47.66	23.9658
1278	IWB35334	47.66	23.9658
1279	IWB46398	47.66	23.9658
1280	IWB7169	47.66	23.9658
1281	IWB10099	47.66	23.9658
1282	IWB11479	47.66	23.9658
1283	IWB11921	47.66	23.9658
1284	IWB12249	47.66	23.9658
1285	IWB12360	47.66	23.9658
1286	IWB12841	47.66	23.9658
1287	IWB13834	47.66	23.9658
1288	IWB16721	47.66	23.9658
1289	IWB18094	47.66	23.9658
1290	IWB19497	47.66	23.9658
1291	IWB23596	47.66	23.9658
1292	IWB24526	47.66	23.9658
1293	IWB24528	47.66	23.9658
1294	IWB25218	47.66	23.9658
1295	IWB25219	47.66	23.9658
1296	IWB26151	47.66	23.9658
1297	IWB26805	47.66	23.9658
1298	IWB31733	47.66	23.9658
1299	IWB33779	47.66	23.9658
1300	IWB34792	47.66	23.9658
1301	IWB34920	47.66	23.9658
1302	IWB34926	47.66	23.9658
1303	IWB35012	47.66	23.9658
1304	IWB35153	47.66	23.9658
1305	IWB35669	47.66	23.9658
1306	IWB35682	47.66	23.9658
1307	IWB35981	47.66	23.9658
1308	IWB37391	47.66	23.9658
1309	IWB3828	47.66	23.9658
1310	IWB3829	47.66	23.9658
1311	IWB42712	47.66	23.9658
1312	IWB4433	47.66	23.9658
1313	IWB48457	47.66	23.9658
1314	IWB52945	47.66	23.9658
1315	IWB5496	47.66	23.9658
1316	IWB55972	47.66	23.9658
1317	IWB5804	47.66	23.9658
1318	IWB5949	47.66	23.9658
1319	IWB62577	47.66	23.9658
1320	IWB6579	47.66	23.9658
1321	IWB6615	47.66	23.9658
1322	IWB6766	47.66	23.9658
1323	IWB7914	47.66	23.9658
1324	IWB9563	47.66	23.9658
1325	IWB9791	47.66	23.9658
1326	IWB10598	47.66	23.9658
1327	IWB10694	47.66	23.9658
1328	IWB10763	47.66	23.9658
1329	IWB10764	47.66	23.9658
1330	IWB11461	47.66	23.9658
1331	IWB13348	47.66	23.9658
1332	IWB14480	47.66	23.9658
1333	IWB15847	47.66	23.9658
1334	IWB18554	47.66	23.9658
1335	IWB2175	47.66	23.9658
1336	IWB22831	47.66	23.9658
1337	IWB27893	47.66	23.9658
1338	IWB40194	47.66	23.9658
1339	IWB41948	47.66	23.9658
1340	IWB42384	47.66	23.9658
1341	IWB43802	47.66	23.9658
1342	IWB43803	47.66	23.9658
1343	IWB45478	47.66	23.9658
1344	IWB48513	47.66	23.9658
1345	IWB48514	47.66	23.9658
1346	IWB50206	47.66	23.9658
1347	IWB50368	47.66	23.9658
1348	IWB54579	47.66	23.9658
1349	IWB5553	47.66	23.9658
1350	IWB56004	47.66	23.9658
1351	IWB57040	47.66	23.9658
1352	IWB60722	47.66	23.9658
1353	IWB6406	47.66	23.9658
1354	IWB6941	47.66	23.9658
1355	IWB74806	47.66	23.9658
1356	IWB74807	47.66	23.9658
1357	IWB8605	47.66	23.9658
1358	IWB9132	47.66	23.9658
1359	IWB9571	47.66	23.9658
1360	IWB9623	47.66	23.9658
1361	IWB9893	47.66	23.9658
1362	IWB11524	47.66	23.9658
1363	IWB12156	47.66	23.9658
1364	IWB16859	47.66	23.9658
1365	IWB17147	47.66	23.9658
1366	IWB22141	47.66	23.9658
1367	IWB35725	47.66	23.9658
1368	IWB42544	47.66	23.9658
1369	IWB45818	47.66	23.9658
1370	IWB57310	47.66	23.9658
1371	IWB5768	47.66	23.9658
1372	IWB58523	47.66	23.9658
1373	IWB5944	47.66	23.9658
1374	IWB6668	47.66	23.9658
1375	IWB7184	47.66	23.9658
1376	IWB9793	47.66	23.9658
1377	IWB17378	47.66	23.9658
1378	IWB36051	47.66	23.9658
1379	IWB5767	47.66	23.9658
1380	IWB59650	47.66	23.9658
1381	IWB59651	47.66	23.9658
1382	IWB59652	47.66	23.9658
1383	IWB65040	47.66	23.9658
1384	IWB65041	47.66	23.9658
1385	IWB55112	47.66	23.9658
1386	IWB6869	47.66	23.9658
1387	wmc489	47.7689	24.0205	x
1388	IWA6804	47.9	24.0864	x
1389	IWA830	48.15	24.2122	x
1390	IWA1221	48.15	24.2122	x
1391	IWA57	48.63	24.4535	x
1392	IWA4598	48.63	24.4535	x
1393	IWA362	48.81	24.544	x
1394	wPt-5320	48.9039	24.5913	x
1395	IWA980	49.26	24.7703	x
1396	wPt-413	50.0451	25.1651	x
1397	barc119_2	50.1104	25.198	x
1398	M6_1148620_PstIMseI_PA	50.1104	25.198	x
1399	M6_1292715_PstIMseI_PA	50.1104	25.198	x
1400	M6_135229_PstIMseI_PA	50.1104	25.198	x
1401	M6_1441512_PstIMseI_PA	50.1104	25.198	x
1402	M6_1576032_PstIMseI_PA	50.1104	25.198	x
1403	M6_161568_PstIMseI_PA	50.1104	25.198	x
1404	M6_208709_PstIMseI_PA	50.1104	25.198	x
1405	M6_237377_PstIMseI_PA	50.1104	25.198	x
1406	M6_240350_PstIMseI_PA	50.1104	25.198	x
1407	M6_3365301_PstIMseI_PA	50.1104	25.198	x
1408	M6_368622_PstIMseI_PA	50.1104	25.198	x
1409	M6_626493_PstIMseI_PA	50.1104	25.198	x
1410	M6_87695_PstIMseI_PA	50.1104	25.198	x
1411	M6_1563260_PstIMspI_PA	50.1104	25.198	x
1412	M6_164813_PstIMspI_PA	50.1104	25.198	x
1413	M6_201384_PstIMspI_PA	50.1104	25.198	x
1414	M6_2345757_PstIMspI_PA	50.1104	25.198	x
1415	M6_283761_PstIMspI_PA	50.1104	25.198	x
1416	M6_3283019_PstIMspI_PA	50.1104	25.198	x
1417	M6_401100_PstIMspI_PA	50.1104	25.198	x
1418	Opata_1458829_PstIMspI_PA	50.1104	25.198	x
1419	Opata_181350_PstIMspI_PA	50.1104	25.198	x
1420	Opata_1849042_PstIMspI_PA	50.1104	25.198	x
1421	Opata_2159410_PstIMspI_PA	50.1104	25.198	x
1422	Opata_2333252_PstIMspI_PA	50.1104	25.198	x
1423	Opata_2701794_PstIMspI_PA	50.1104	25.198	x
1424	Opata_2846766_PstIMspI_PA	50.1104	25.198	x
1425	Opata_3037188_PstIMspI_PA	50.1104	25.198	x
1426	Opata_4208740_PstIMspI_PA	50.1104	25.198	x
1427	Opata_489090_PstIMspI_PA	50.1104	25.198	x
1428	Opata_699033_PstIMspI_PA	50.1104	25.198	x
1429	Opata_1481895_60_PstIMseI_SNP	50.1104	25.198	x
1430	Opata_23531_47_PstIMseI_SNP	50.1104	25.198	x
1431	Opata_243398_60_PstIMseI_SNP	50.1104	25.198	x
1432	Opata_35187_10_PstIMseI_SNP	50.1104	25.198	x
1433	Opata_496008_13_PstIMseI_SNP	50.1104	25.198	x
1434	Opata_69353_25_PstIMseI_SNP	50.1104	25.198	x
1435	Opata_2405894_27_PstIMspI_SNP	50.1104	25.198	x
1436	Opata_2405894_37_PstIMspI_SNP	50.1104	25.198	x
1437	Opata_2405894_47_PstIMspI_SNP	50.1104	25.198	x
1438	Opata_3442237_49_PstIMspI_SNP	50.1104	25.198	x
1439	IWA642	50.75	25.5196	x
1440	IWA6964	50.75	25.5196	x
1441	IWA1193	51.29	25.7911	x
1442	wPt-666414	51.8123	26.0537	x
1443	IWA165	51.91	26.1029	x
1444	wPt-665814	52.7366	26.5185	x
1445	wPt-9380	53.3492	26.8266	x
1446	M6_409113_PstIMseI_PA	53.3492	26.8266	x
1447	M6_468496_PstIMseI_PA	53.3492	26.8266	x
1448	Opata_2761562_PstIMseI_PA	53.3492	26.8266	x
1449	Opata_303952_PstIMseI_PA	53.3492	26.8266	x
1450	Opata_704412_PstIMseI_PA	53.3492	26.8266	x
1451	M6_2026586_PstIMspI_PA	53.3492	26.8266	x
1452	M6_2965595_PstIMspI_PA	53.3492	26.8266	x
1453	Opata_1069413_PstIMspI_PA	53.3492	26.8266	x
1454	Opata_1118708_PstIMspI_PA	53.3492	26.8266	x
1455	Opata_1150328_PstIMspI_PA	53.3492	26.8266	x
1456	Opata_1201368_PstIMspI_PA	53.3492	26.8266	x
1457	Opata_1360967_PstIMspI_PA	53.3492	26.8266	x
1458	Opata_1369228_PstIMspI_PA	53.3492	26.8266	x
1459	Opata_141619_PstIMspI_PA	53.3492	26.8266	x
1460	Opata_1450881_PstIMspI_PA	53.3492	26.8266	x
1461	Opata_1609880_PstIMspI_PA	53.3492	26.8266	x
1462	Opata_1775215_PstIMspI_PA	53.3492	26.8266	x
1463	Opata_1844069_PstIMspI_PA	53.3492	26.8266	x
1464	Opata_1885567_PstIMspI_PA	53.3492	26.8266	x
1465	Opata_1935839_PstIMspI_PA	53.3492	26.8266	x
1466	Opata_2046263_PstIMspI_PA	53.3492	26.8266	x
1467	Opata_2156175_PstIMspI_PA	53.3492	26.8266	x
1468	Opata_2234910_PstIMspI_PA	53.3492	26.8266	x
1469	Opata_2253556_PstIMspI_PA	53.3492	26.8266	x
1470	Opata_2253947_PstIMspI_PA	53.3492	26.8266	x
1471	Opata_2293868_PstIMspI_PA	53.3492	26.8266	x
1472	Opata_234782_PstIMspI_PA	53.3492	26.8266	x
1473	Opata_241891_PstIMspI_PA	53.3492	26.8266	x
1474	Opata_2645708_PstIMspI_PA	53.3492	26.8266	x
1475	Opata_265881_PstIMspI_PA	53.3492	26.8266	x
1476	Opata_283488_PstIMspI_PA	53.3492	26.8266	x
1477	Opata_2979685_PstIMspI_PA	53.3492	26.8266	x
1478	Opata_3456751_PstIMspI_PA	53.3492	26.8266	x
1479	Opata_3649451_PstIMspI_PA	53.3492	26.8266	x
1480	Opata_391010_PstIMspI_PA	53.3492	26.8266	x
1481	Opata_3967942_PstIMspI_PA	53.3492	26.8266	x
1482	Opata_4098016_PstIMspI_PA	53.3492	26.8266	x
1483	Opata_447083_PstIMspI_PA	53.3492	26.8266	x
1484	Opata_454320_PstIMspI_PA	53.3492	26.8266	x
1485	Opata_494718_PstIMspI_PA	53.3492	26.8266	x
1486	Opata_567310_PstIMspI_PA	53.3492	26.8266	x
1487	Opata_577585_PstIMspI_PA	53.3492	26.8266	x
1488	Opata_657695_PstIMspI_PA	53.3492	26.8266	x
1489	Opata_801440_PstIMspI_PA	53.3492	26.8266	x
1490	Opata_816215_PstIMspI_PA	53.3492	26.8266	x
1491	Opata_868739_PstIMspI_PA	53.3492	26.8266	x
1492	Opata_892693_PstIMspI_PA	53.3492	26.8266	x
1493	Opata_916166_PstIMspI_PA	53.3492	26.8266	x
1494	Opata_959549_PstIMspI_PA	53.3492	26.8266	x
1495	Opata_994921_PstIMspI_PA	53.3492	26.8266	x
1496	Opata_1013354_64_PstIMseI_SNP	53.3492	26.8266	x
1497	Opata_2337137_30_PstIMspI_SNP	53.3492	26.8266	x
1498	Opata_2908525_21_PstIMspI_SNP	53.3492	26.8266	x
1499	Opata_344440_65_PstIMspI_SNP	53.3492	26.8266	x
1500	Opata_3624617_21_PstIMspI_SNP	53.3492	26.8266	x
1501	wPt-5503	53.6858	26.9958	x
1502	cfd59	54.1155	27.2119	x
1503	barc99	54.4495	27.3799	x
1504	IWA1464	54.49	27.4002	x
1505	IWA2164	54.49	27.4002	x
1506	IWA5163	54.49	27.4002	x
1507	IWB52165	54.49	27.4002	x
1508	IWB52216	54.49	27.4002	x
1509	IWB10919	54.49	27.4002	x
1510	IWB19211	54.49	27.4002	x
1511	IWB43011	54.49	27.4002	x
1512	IWB46138	54.49	27.4002	x
1513	IWB46338	54.49	27.4002	x
1514	IWB60962	54.49	27.4002	x
1515	IWB63182	54.49	27.4002	x
1516	IWB70583	54.49	27.4002	x
1517	IWB10253	54.49	27.4002	x
1518	IWB25427	54.49	27.4002	x
1519	IWB11308	54.49	27.4002	x
1520	IWB26128	54.49	27.4002	x
1521	IWB46003	54.49	27.4002	x
1522	IWB46950	54.49	27.4002	x
1523	IWB7530	54.49	27.4002	x
1524	IWB7925	54.49	27.4002	x
1525	IWB58499	54.49	27.4002	x
1526	wPt-4671	54.5392	27.4249	x
1527	wPt-664609	54.5392	27.4249	x
1528	wPt-666832	54.5392	27.4249	x
1529	wPt-668040	54.5392	27.4249	x
1530	wPt-671545	54.5392	27.4249	x
1531	wPt-734229	54.6323	27.4718	x
1532	cfd72	54.7835	27.5478	x
1533	wPt-671653	54.9266	27.6197	x
1534	IWB47314	55.63	27.9735	x
1535	IWA80	56.04	28.1796	x
1536	IWB11878	56.3	28.3104	x
1537	IWB14969	56.3	28.3104	x
1538	IWB27894	56.3	28.3104	x
1539	IWB36154	56.3	28.3104	x
1540	IWB7851	56.3	28.3104	x
1541	wPt-7038	56.6375	28.4801	x
1542	Opata_2453387_PstIMluI_PA	56.7288	28.526	x
1543	M6_1163804_PstIMseI_PA	56.7288	28.526	x
1544	M6_1180469_PstIMseI_PA	56.7288	28.526	x
1545	M6_2907337_PstIMseI_PA	56.7288	28.526	x
1546	M6_41121_PstIMseI_PA	56.7288	28.526	x
1547	Opata_2088771_PstIMseI_PA	56.7288	28.526	x
1548	Opata_358236_PstIMseI_PA	56.7288	28.526	x
1549	Opata_387911_PstIMseI_PA	56.7288	28.526	x
1550	Opata_3980320_PstIMseI_PA	56.7288	28.526	x
1551	Opata_641616_PstIMseI_PA	56.7288	28.526	x
1552	Opata_784297_PstIMseI_PA	56.7288	28.526	x
1553	M6_1412056_PstIMspI_PA	56.7288	28.526	x
1554	M6_2902077_PstIMspI_PA	56.7288	28.526	x
1555	M6_3321590_PstIMspI_PA	56.7288	28.526	x
1556	Opata_1075918_PstIMspI_PA	56.7288	28.526	x
1557	Opata_1245204_PstIMspI_PA	56.7288	28.526	x
1558	Opata_1254486_PstIMspI_PA	56.7288	28.526	x
1559	Opata_1499212_PstIMspI_PA	56.7288	28.526	x
1560	Opata_1688095_PstIMspI_PA	56.7288	28.526	x
1561	Opata_175025_PstIMspI_PA	56.7288	28.526	x
1562	Opata_180206_PstIMspI_PA	56.7288	28.526	x
1563	Opata_1827280_PstIMspI_PA	56.7288	28.526	x
1564	Opata_1874621_PstIMspI_PA	56.7288	28.526	x
1565	Opata_1899842_PstIMspI_PA	56.7288	28.526	x
1566	Opata_200721_PstIMspI_PA	56.7288	28.526	x
1567	Opata_2051276_PstIMspI_PA	56.7288	28.526	x
1568	Opata_2096026_PstIMspI_PA	56.7288	28.526	x
1569	Opata_2100674_PstIMspI_PA	56.7288	28.526	x
1570	Opata_2163757_PstIMspI_PA	56.7288	28.526	x
1571	Opata_234747_PstIMspI_PA	56.7288	28.526	x
1572	Opata_2456176_PstIMspI_PA	56.7288	28.526	x
1573	Opata_2484300_PstIMspI_PA	56.7288	28.526	x
1574	Opata_262892_PstIMspI_PA	56.7288	28.526	x
1575	Opata_2656822_PstIMspI_PA	56.7288	28.526	x
1576	Opata_277265_PstIMspI_PA	56.7288	28.526	x
1577	Opata_2801227_PstIMspI_PA	56.7288	28.526	x
1578	Opata_2889670_PstIMspI_PA	56.7288	28.526	x
1579	Opata_304898_PstIMspI_PA	56.7288	28.526	x
1580	Opata_305006_PstIMspI_PA	56.7288	28.526	x
1581	Opata_3065360_PstIMspI_PA	56.7288	28.526	x
1582	Opata_308106_PstIMspI_PA	56.7288	28.526	x
1583	Opata_312151_PstIMspI_PA	56.7288	28.526	x
1584	Opata_3156680_PstIMspI_PA	56.7288	28.526	x
1585	Opata_3206150_PstIMspI_PA	56.7288	28.526	x
1586	Opata_3452554_PstIMspI_PA	56.7288	28.526	x
1587	Opata_3495824_PstIMspI_PA	56.7288	28.526	x
1588	Opata_3536035_PstIMspI_PA	56.7288	28.526	x
1589	Opata_3702657_PstIMspI_PA	56.7288	28.526	x
1590	Opata_3723595_PstIMspI_PA	56.7288	28.526	x
1591	Opata_3733963_PstIMspI_PA	56.7288	28.526	x
1592	Opata_3924278_PstIMspI_PA	56.7288	28.526	x
1593	Opata_405864_PstIMspI_PA	56.7288	28.526	x
1594	Opata_4133466_PstIMspI_PA	56.7288	28.526	x
1595	Opata_4145159_PstIMspI_PA	56.7288	28.526	x
1596	Opata_416784_PstIMspI_PA	56.7288	28.526	x
1597	Opata_4242717_PstIMspI_PA	56.7288	28.526	x
1598	Opata_426710_PstIMspI_PA	56.7288	28.526	x
1599	Opata_446604_PstIMspI_PA	56.7288	28.526	x
1600	Opata_515380_PstIMspI_PA	56.7288	28.526	x
1601	Opata_624085_PstIMspI_PA	56.7288	28.526	x
1602	Opata_659711_PstIMspI_PA	56.7288	28.526	x
1603	Opata_688167_PstIMspI_PA	56.7288	28.526	x
1604	Opata_696834_PstIMspI_PA	56.7288	28.526	x
1605	Opata_788902_PstIMspI_PA	56.7288	28.526	x
1606	Opata_803918_PstIMspI_PA	56.7288	28.526	x
1607	Opata_812835_PstIMspI_PA	56.7288	28.526	x
1608	Opata_818204_PstIMspI_PA	56.7288	28.526	x
1609	Opata_9007_PstIMspI_PA	56.7288	28.526	x
1610	Opata_966412_PstIMspI_PA	56.7288	28.526	x
1611	Opata_100763_70_PstIMseI_SNP	56.7288	28.526	x
1612	Opata_1695113_78_PstIMseI_SNP	56.7288	28.526	x
1613	Opata_172991_26_PstIMseI_SNP	56.7288	28.526	x
1614	Opata_19017_23_PstIMseI_SNP	56.7288	28.526	x
1615	Opata_2631_42_PstIMseI_SNP	56.7288	28.526	x
1616	Opata_283563_70_PstIMseI_SNP	56.7288	28.526	x
1617	Opata_942445_21_PstIMseI_SNP	56.7288	28.526	x
1618	Opata_942445_6_PstIMseI_SNP	56.7288	28.526	x
1619	Opata_2635559_19_PstIMspI_SNP	56.7288	28.526	x
1620	Opata_287704_59_PstIMspI_SNP	56.7288	28.526	x
1621	IWA8509	56.79	28.5568	x
1622	IWA1192	57.45	28.8887	x
1623	wPt-7903	58.0038	29.1671	x
1624	IWB26243	58.29	29.311	x
1625	IWB20523	58.29	29.311	x
1626	IWB48912	58.29	29.311	x
1627	IWB49565	58.29	29.311	x
1628	cdo89	58.5486	29.4411	x
1629	wPt-6316	58.681	29.5077	x
1630	IWB20760	59.12	29.7284	x
1631	IWB2192	59.12	29.7284	x
1632	IWB34880	59.12	29.7284	x
1633	cfd65	60.462	30.4033	x
1634	IWA342	61.79	31.071
1635	IWA1372	61.79	31.071
1636	IWA5698	61.79	31.071
1637	IWB7344	61.79	31.071
1638	wmc429	61.7982	31.0751
1639	M6_1306491_PstIMseI_PA	61.7982	31.0751
1640	M6_1650600_PstIMseI_PA	61.7982	31.0751
1641	M6_1767595_PstIMseI_PA	61.7982	31.0751
1642	M6_2101227_PstIMseI_PA	61.7982	31.0751
1643	M6_275928_PstIMseI_PA	61.7982	31.0751
1644	M6_3728216_PstIMseI_PA	61.7982	31.0751
1645	M6_982776_PstIMseI_PA	61.7982	31.0751
1646	Opata_1018978_PstIMseI_PA	61.7982	31.0751
1647	Opata_1560098_PstIMseI_PA	61.7982	31.0751
1648	Opata_1854945_PstIMseI_PA	61.7982	31.0751
1649	Opata_1880648_PstIMseI_PA	61.7982	31.0751
1650	Opata_195869_PstIMseI_PA	61.7982	31.0751
1651	Opata_2271694_PstIMseI_PA	61.7982	31.0751
1652	Opata_3327865_PstIMseI_PA	61.7982	31.0751
1653	Opata_3516949_PstIMseI_PA	61.7982	31.0751
1654	Opata_3569985_PstIMseI_PA	61.7982	31.0751
1655	Opata_37900_PstIMseI_PA	61.7982	31.0751
1656	Opata_3859905_PstIMseI_PA	61.7982	31.0751
1657	Opata_4006574_PstIMseI_PA	61.7982	31.0751
1658	Opata_4012278_PstIMseI_PA	61.7982	31.0751
1659	Opata_478679_PstIMseI_PA	61.7982	31.0751
1660	Opata_532846_PstIMseI_PA	61.7982	31.0751
1661	Opata_616624_PstIMseI_PA	61.7982	31.0751
1662	Opata_8230_PstIMseI_PA	61.7982	31.0751
1663	M6_205230_PstIMspI_PA	61.7982	31.0751
1664	M6_597707_PstIMspI_PA	61.7982	31.0751
1665	Opata_1013246_PstIMspI_PA	61.7982	31.0751
1666	Opata_1031504_PstIMspI_PA	61.7982	31.0751
1667	Opata_1031851_PstIMspI_PA	61.7982	31.0751
1668	Opata_1060428_PstIMspI_PA	61.7982	31.0751
1669	Opata_1086486_PstIMspI_PA	61.7982	31.0751
1670	Opata_1086490_PstIMspI_PA	61.7982	31.0751
1671	Opata_1113074_PstIMspI_PA	61.7982	31.0751
1672	Opata_1113227_PstIMspI_PA	61.7982	31.0751
1673	Opata_1130280_PstIMspI_PA	61.7982	31.0751
1674	Opata_1147342_PstIMspI_PA	61.7982	31.0751
1675	Opata_1152035_PstIMspI_PA	61.7982	31.0751
1676	Opata_1164771_PstIMspI_PA	61.7982	31.0751
1677	Opata_1165308_PstIMspI_PA	61.7982	31.0751
1678	Opata_1173964_PstIMspI_PA	61.7982	31.0751
1679	Opata_1176324_PstIMspI_PA	61.7982	31.0751
1680	Opata_1177304_PstIMspI_PA	61.7982	31.0751
1681	Opata_1187442_PstIMspI_PA	61.7982	31.0751
1682	Opata_1192184_PstIMspI_PA	61.7982	31.0751
1683	Opata_1192897_PstIMspI_PA	61.7982	31.0751
1684	Opata_1212696_PstIMspI_PA	61.7982	31.0751
1685	Opata_1229293_PstIMspI_PA	61.7982	31.0751
1686	Opata_1235015_PstIMspI_PA	61.7982	31.0751
1687	Opata_1246965_PstIMspI_PA	61.7982	31.0751
1688	Opata_1252009_PstIMspI_PA	61.7982	31.0751
1689	Opata_1280385_PstIMspI_PA	61.7982	31.0751
1690	Opata_1284749_PstIMspI_PA	61.7982	31.0751
1691	Opata_1309236_PstIMspI_PA	61.7982	31.0751
1692	Opata_1315017_PstIMspI_PA	61.7982	31.0751
1693	Opata_1344320_PstIMspI_PA	61.7982	31.0751
1694	Opata_1344676_PstIMspI_PA	61.7982	31.0751
1695	Opata_1382060_PstIMspI_PA	61.7982	31.0751
1696	Opata_1444968_PstIMspI_PA	61.7982	31.0751
1697	Opata_1450857_PstIMspI_PA	61.7982	31.0751
1698	Opata_1456933_PstIMspI_PA	61.7982	31.0751
1699	Opata_1458232_PstIMspI_PA	61.7982	31.0751
1700	Opata_1471547_PstIMspI_PA	61.7982	31.0751
1701	Opata_1485291_PstIMspI_PA	61.7982	31.0751
1702	Opata_1550237_PstIMspI_PA	61.7982	31.0751
1703	Opata_1554186_PstIMspI_PA	61.7982	31.0751
1704	Opata_1554768_PstIMspI_PA	61.7982	31.0751
1705	Opata_1560723_PstIMspI_PA	61.7982	31.0751
1706	Opata_1583791_PstIMspI_PA	61.7982	31.0751
1707	Opata_1680547_PstIMspI_PA	61.7982	31.0751
1708	Opata_1681506_PstIMspI_PA	61.7982	31.0751
1709	Opata_1694735_PstIMspI_PA	61.7982	31.0751
1710	Opata_1702365_PstIMspI_PA	61.7982	31.0751
1711	Opata_1708094_PstIMspI_PA	61.7982	31.0751
1712	Opata_1714320_PstIMspI_PA	61.7982	31.0751
1713	Opata_1722293_PstIMspI_PA	61.7982	31.0751
1714	Opata_1742595_PstIMspI_PA	61.7982	31.0751
1715	Opata_1792574_PstIMspI_PA	61.7982	31.0751
1716	Opata_1810408_PstIMspI_PA	61.7982	31.0751
1717	Opata_1816393_PstIMspI_PA	61.7982	31.0751
1718	Opata_1872655_PstIMspI_PA	61.7982	31.0751
1719	Opata_1944516_PstIMspI_PA	61.7982	31.0751
1720	Opata_2022375_PstIMspI_PA	61.7982	31.0751
1721	Opata_206800_PstIMspI_PA	61.7982	31.0751
1722	Opata_2092513_PstIMspI_PA	61.7982	31.0751
1723	Opata_2107907_PstIMspI_PA	61.7982	31.0751
1724	Opata_2115275_PstIMspI_PA	61.7982	31.0751
1725	Opata_2123711_PstIMspI_PA	61.7982	31.0751
1726	Opata_2142069_PstIMspI_PA	61.7982	31.0751
1727	Opata_2160476_PstIMspI_PA	61.7982	31.0751
1728	Opata_2166957_PstIMspI_PA	61.7982	31.0751
1729	Opata_2178826_PstIMspI_PA	61.7982	31.0751
1730	Opata_2227905_PstIMspI_PA	61.7982	31.0751
1731	Opata_2232853_PstIMspI_PA	61.7982	31.0751
1732	Opata_2257166_PstIMspI_PA	61.7982	31.0751
1733	Opata_2272206_PstIMspI_PA	61.7982	31.0751
1734	Opata_2287374_PstIMspI_PA	61.7982	31.0751
1735	Opata_2288745_PstIMspI_PA	61.7982	31.0751
1736	Opata_2295133_PstIMspI_PA	61.7982	31.0751
1737	Opata_2301648_PstIMspI_PA	61.7982	31.0751
1738	Opata_2313161_PstIMspI_PA	61.7982	31.0751
1739	Opata_2325673_PstIMspI_PA	61.7982	31.0751
1740	Opata_2352170_PstIMspI_PA	61.7982	31.0751
1741	Opata_235671_PstIMspI_PA	61.7982	31.0751
1742	Opata_2357944_PstIMspI_PA	61.7982	31.0751
1743	Opata_2364745_PstIMspI_PA	61.7982	31.0751
1744	Opata_2366508_PstIMspI_PA	61.7982	31.0751
1745	Opata_2369350_PstIMspI_PA	61.7982	31.0751
1746	Opata_240608_PstIMspI_PA	61.7982	31.0751
1747	Opata_2434759_PstIMspI_PA	61.7982	31.0751
1748	Opata_2453705_PstIMspI_PA	61.7982	31.0751
1749	Opata_2475899_PstIMspI_PA	61.7982	31.0751
1750	Opata_2510452_PstIMspI_PA	61.7982	31.0751
1751	Opata_2525616_PstIMspI_PA	61.7982	31.0751
1752	Opata_2527001_PstIMspI_PA	61.7982	31.0751
1753	Opata_2529598_PstIMspI_PA	61.7982	31.0751
1754	Opata_254666_PstIMspI_PA	61.7982	31.0751
1755	Opata_2573330_PstIMspI_PA	61.7982	31.0751
1756	Opata_2576435_PstIMspI_PA	61.7982	31.0751
1757	Opata_258191_PstIMspI_PA	61.7982	31.0751
1758	Opata_259250_PstIMspI_PA	61.7982	31.0751
1759	Opata_259827_PstIMspI_PA	61.7982	31.0751
1760	Opata_2640948_PstIMspI_PA	61.7982	31.0751
1761	Opata_2651126_PstIMspI_PA	61.7982	31.0751
1762	Opata_267179_PstIMspI_PA	61.7982	31.0751
1763	Opata_268573_PstIMspI_PA	61.7982	31.0751
1764	Opata_2693278_PstIMspI_PA	61.7982	31.0751
1765	Opata_2698092_PstIMspI_PA	61.7982	31.0751
1766	Opata_2716966_PstIMspI_PA	61.7982	31.0751
1767	Opata_2717250_PstIMspI_PA	61.7982	31.0751
1768	Opata_2746281_PstIMspI_PA	61.7982	31.0751
1769	Opata_2747343_PstIMspI_PA	61.7982	31.0751
1770	Opata_2813735_PstIMspI_PA	61.7982	31.0751
1771	Opata_2820806_PstIMspI_PA	61.7982	31.0751
1772	Opata_2854728_PstIMspI_PA	61.7982	31.0751
1773	Opata_2855682_PstIMspI_PA	61.7982	31.0751
1774	Opata_2859675_PstIMspI_PA	61.7982	31.0751
1775	Opata_2866421_PstIMspI_PA	61.7982	31.0751
1776	Opata_2914836_PstIMspI_PA	61.7982	31.0751
1777	Opata_2922520_PstIMspI_PA	61.7982	31.0751
1778	Opata_2943131_PstIMspI_PA	61.7982	31.0751
1779	Opata_2950022_PstIMspI_PA	61.7982	31.0751
1780	Opata_3033234_PstIMspI_PA	61.7982	31.0751
1781	Opata_308112_PstIMspI_PA	61.7982	31.0751
1782	Opata_3084590_PstIMspI_PA	61.7982	31.0751
1783	Opata_310833_PstIMspI_PA	61.7982	31.0751
1784	Opata_3124138_PstIMspI_PA	61.7982	31.0751
1785	Opata_3151506_PstIMspI_PA	61.7982	31.0751
1786	Opata_317872_PstIMspI_PA	61.7982	31.0751
1787	Opata_3184069_PstIMspI_PA	61.7982	31.0751
1788	Opata_3220841_PstIMspI_PA	61.7982	31.0751
1789	Opata_3235264_PstIMspI_PA	61.7982	31.0751
1790	Opata_3253866_PstIMspI_PA	61.7982	31.0751
1791	Opata_3256215_PstIMspI_PA	61.7982	31.0751
1792	Opata_3265635_PstIMspI_PA	61.7982	31.0751
1793	Opata_3274843_PstIMspI_PA	61.7982	31.0751
1794	Opata_329798_PstIMspI_PA	61.7982	31.0751
1795	Opata_3306280_PstIMspI_PA	61.7982	31.0751
1796	Opata_3310685_PstIMspI_PA	61.7982	31.0751
1797	Opata_331727_PstIMspI_PA	61.7982	31.0751
1798	Opata_334557_PstIMspI_PA	61.7982	31.0751
1799	Opata_3351442_PstIMspI_PA	61.7982	31.0751
1800	Opata_3356499_PstIMspI_PA	61.7982	31.0751
1801	Opata_335743_PstIMspI_PA	61.7982	31.0751
1802	Opata_3379204_PstIMspI_PA	61.7982	31.0751
1803	Opata_3397615_PstIMspI_PA	61.7982	31.0751
1804	Opata_340321_PstIMspI_PA	61.7982	31.0751
1805	Opata_340656_PstIMspI_PA	61.7982	31.0751
1806	Opata_3411607_PstIMspI_PA	61.7982	31.0751
1807	Opata_342004_PstIMspI_PA	61.7982	31.0751
1808	Opata_3422087_PstIMspI_PA	61.7982	31.0751
1809	Opata_3426759_PstIMspI_PA	61.7982	31.0751
1810	Opata_3448886_PstIMspI_PA	61.7982	31.0751
1811	Opata_3625585_PstIMspI_PA	61.7982	31.0751
1812	Opata_3656809_PstIMspI_PA	61.7982	31.0751
1813	Opata_3666782_PstIMspI_PA	61.7982	31.0751
1814	Opata_3673350_PstIMspI_PA	61.7982	31.0751
1815	Opata_3713815_PstIMspI_PA	61.7982	31.0751
1816	Opata_3716339_PstIMspI_PA	61.7982	31.0751
1817	Opata_372371_PstIMspI_PA	61.7982	31.0751
1818	Opata_3748607_PstIMspI_PA	61.7982	31.0751
1819	Opata_3771793_PstIMspI_PA	61.7982	31.0751
1820	Opata_3776282_PstIMspI_PA	61.7982	31.0751
1821	Opata_378286_PstIMspI_PA	61.7982	31.0751
1822	Opata_3783170_PstIMspI_PA	61.7982	31.0751
1823	Opata_3858755_PstIMspI_PA	61.7982	31.0751
1824	Opata_3871795_PstIMspI_PA	61.7982	31.0751
1825	Opata_3889607_PstIMspI_PA	61.7982	31.0751
1826	Opata_389068_PstIMspI_PA	61.7982	31.0751
1827	Opata_3910922_PstIMspI_PA	61.7982	31.0751
1828	Opata_3911378_PstIMspI_PA	61.7982	31.0751
1829	Opata_391380_PstIMspI_PA	61.7982	31.0751
1830	Opata_3936887_PstIMspI_PA	61.7982	31.0751
1831	Opata_3942664_PstIMspI_PA	61.7982	31.0751
1832	Opata_3974326_PstIMspI_PA	61.7982	31.0751
1833	Opata_3991836_PstIMspI_PA	61.7982	31.0751
1834	Opata_4014098_PstIMspI_PA	61.7982	31.0751
1835	Opata_4019626_PstIMspI_PA	61.7982	31.0751
1836	Opata_403923_PstIMspI_PA	61.7982	31.0751
1837	Opata_407297_PstIMspI_PA	61.7982	31.0751
1838	Opata_4095633_PstIMspI_PA	61.7982	31.0751
1839	Opata_4125640_PstIMspI_PA	61.7982	31.0751
1840	Opata_414634_PstIMspI_PA	61.7982	31.0751
1841	Opata_4146836_PstIMspI_PA	61.7982	31.0751
1842	Opata_4157382_PstIMspI_PA	61.7982	31.0751
1843	Opata_4159483_PstIMspI_PA	61.7982	31.0751
1844	Opata_4160732_PstIMspI_PA	61.7982	31.0751
1845	Opata_4227016_PstIMspI_PA	61.7982	31.0751
1846	Opata_4254464_PstIMspI_PA	61.7982	31.0751
1847	Opata_446376_PstIMspI_PA	61.7982	31.0751
1848	Opata_447077_PstIMspI_PA	61.7982	31.0751
1849	Opata_451772_PstIMspI_PA	61.7982	31.0751
1850	Opata_455523_PstIMspI_PA	61.7982	31.0751
1851	Opata_476788_PstIMspI_PA	61.7982	31.0751
1852	Opata_482526_PstIMspI_PA	61.7982	31.0751
1853	Opata_499871_PstIMspI_PA	61.7982	31.0751
1854	Opata_527539_PstIMspI_PA	61.7982	31.0751
1855	Opata_549624_PstIMspI_PA	61.7982	31.0751
1856	Opata_565320_PstIMspI_PA	61.7982	31.0751
1857	Opata_568113_PstIMspI_PA	61.7982	31.0751
1858	Opata_610635_PstIMspI_PA	61.7982	31.0751
1859	Opata_619787_PstIMspI_PA	61.7982	31.0751
1860	Opata_627255_PstIMspI_PA	61.7982	31.0751
1861	Opata_640456_PstIMspI_PA	61.7982	31.0751
1862	Opata_642710_PstIMspI_PA	61.7982	31.0751
1863	Opata_652621_PstIMspI_PA	61.7982	31.0751
1864	Opata_659768_PstIMspI_PA	61.7982	31.0751
1865	Opata_671088_PstIMspI_PA	61.7982	31.0751
1866	Opata_734921_PstIMspI_PA	61.7982	31.0751
1867	Opata_746858_PstIMspI_PA	61.7982	31.0751
1868	Opata_756773_PstIMspI_PA	61.7982	31.0751
1869	Opata_761378_PstIMspI_PA	61.7982	31.0751
1870	Opata_765694_PstIMspI_PA	61.7982	31.0751
1871	Opata_776521_PstIMspI_PA	61.7982	31.0751
1872	Opata_800616_PstIMspI_PA	61.7982	31.0751
1873	Opata_805102_PstIMspI_PA	61.7982	31.0751
1874	Opata_827565_PstIMspI_PA	61.7982	31.0751
1875	Opata_866492_PstIMspI_PA	61.7982	31.0751
1876	Opata_874581_PstIMspI_PA	61.7982	31.0751
1877	Opata_889917_PstIMspI_PA	61.7982	31.0751
1878	Opata_892685_PstIMspI_PA	61.7982	31.0751
1879	Opata_897115_PstIMspI_PA	61.7982	31.0751
1880	Opata_897528_PstIMspI_PA	61.7982	31.0751
1881	Opata_907632_PstIMspI_PA	61.7982	31.0751
1882	Opata_923775_PstIMspI_PA	61.7982	31.0751
1883	Opata_956988_PstIMspI_PA	61.7982	31.0751
1884	Opata_959740_PstIMspI_PA	61.7982	31.0751
1885	Opata_979518_PstIMspI_PA	61.7982	31.0751
1886	Opata_998829_PstIMspI_PA	61.7982	31.0751
1887	M6_298680_66_PstIMseI_SNP	61.7982	31.0751
1888	M6_3405849_12_PstIMseI_SNP	61.7982	31.0751
1889	M6_6355_51_PstIMseI_SNP	61.7982	31.0751
1890	M6_813444_19_PstIMseI_SNP	61.7982	31.0751
1891	Opata_151803_32_PstIMseI_SNP	61.7982	31.0751
1892	Opata_151803_40_PstIMseI_SNP	61.7982	31.0751
1893	Opata_291582_69_PstIMseI_SNP	61.7982	31.0751
1894	Opata_339339_80_PstIMseI_SNP	61.7982	31.0751
1895	Opata_428385_49_PstIMseI_SNP	61.7982	31.0751
1896	Opata_428385_64_PstIMseI_SNP	61.7982	31.0751
1897	Opata_429761_27_PstIMseI_SNP	61.7982	31.0751
1898	Opata_4492047_45_PstIMseI_SNP	61.7982	31.0751
1899	Opata_461704_87_PstIMseI_SNP	61.7982	31.0751
1900	Opata_721686_32_PstIMseI_SNP	61.7982	31.0751
1901	Opata_721686_44_PstIMseI_SNP	61.7982	31.0751
1902	Opata_945594_57_PstIMseI_SNP	61.7982	31.0751
1903	M6_2148322_72_PstIMspI_SNP	61.7982	31.0751
1904	M6_454245_51_PstIMspI_SNP	61.7982	31.0751
1905	M6_639553_50_PstIMspI_SNP	61.7982	31.0751
1906	Opata_1051298_6_PstIMspI_SNP	61.7982	31.0751
1907	Opata_1312175_36_PstIMspI_SNP	61.7982	31.0751
1908	Opata_1720719_85_PstIMspI_SNP	61.7982	31.0751
1909	Opata_2208418_4_PstIMspI_SNP	61.7982	31.0751
1910	Opata_2477169_80_PstIMspI_SNP	61.7982	31.0751
1911	Opata_2477169_81_PstIMspI_SNP	61.7982	31.0751
1912	Opata_3378961_73_PstIMspI_SNP	61.7982	31.0751
1913	Opata_462210_14_PstIMspI_SNP	61.7982	31.0751
1914	Opata_95967_40_PstIMspI_SNP	61.7982	31.0751
1915	IWB17549	62.42	31.3878
1916	IWB62269	62.42	31.3878
1917	IWB71311	62.42	31.3878
1918	wsnp_RFL_Contig3744_4005326	62.6431	31.5
1919	M6_1205785_PstIMluI_PA	62.6431	31.5
1920	Opata_1559454_PstIMluI_PA	62.6431	31.5
1921	M6_1235745_PstIMseI_PA	62.6431	31.5
1922	M6_212780_PstIMseI_PA	62.6431	31.5
1923	M6_232668_PstIMseI_PA	62.6431	31.5
1924	M6_2396772_PstIMseI_PA	62.6431	31.5
1925	M6_503854_PstIMseI_PA	62.6431	31.5
1926	Opata_1248751_PstIMseI_PA	62.6431	31.5
1927	Opata_728461_PstIMseI_PA	62.6431	31.5
1928	Opata_814136_PstIMseI_PA	62.6431	31.5
1929	M6_3011336_PstIMspI_PA	62.6431	31.5
1930	Opata_1061223_PstIMspI_PA	62.6431	31.5
1931	Opata_4099416_PstIMspI_PA	62.6431	31.5
1932	Opata_952615_PstIMspI_PA	62.6431	31.5
1933	Opata_40077_69_PstIMluI_SNP	62.6431	31.5
1934	Opata_1008489_59_PstIMseI_SNP	62.6431	31.5
1935	Opata_1008489_73_PstIMseI_SNP	62.6431	31.5
1936	Opata_1032716_38_PstIMseI_SNP	62.6431	31.5
1937	Opata_1050850_68_PstIMseI_SNP	62.6431	31.5
1938	Opata_123673_9_PstIMseI_SNP	62.6431	31.5
1939	Opata_132998_35_PstIMseI_SNP	62.6431	31.5
1940	Opata_163311_40_PstIMseI_SNP	62.6431	31.5
1941	Opata_194120_14_PstIMseI_SNP	62.6431	31.5
1942	Opata_212265_59_PstIMseI_SNP	62.6431	31.5
1943	Opata_216768_25_PstIMseI_SNP	62.6431	31.5
1944	Opata_219533_31_PstIMseI_SNP	62.6431	31.5
1945	Opata_22653_48_PstIMseI_SNP	62.6431	31.5
1946	Opata_243920_65_PstIMseI_SNP	62.6431	31.5
1947	Opata_27724_87_PstIMseI_SNP	62.6431	31.5
1948	Opata_2917758_40_PstIMseI_SNP	62.6431	31.5
1949	Opata_311356_14_PstIMseI_SNP	62.6431	31.5
1950	Opata_3888_65_PstIMseI_SNP	62.6431	31.5
1951	Opata_42378_9_PstIMseI_SNP	62.6431	31.5
1952	Opata_457358_29_PstIMseI_SNP	62.6431	31.5
1953	Opata_479668_79_PstIMseI_SNP	62.6431	31.5
1954	Opata_545478_74_PstIMseI_SNP	62.6431	31.5
1955	Opata_546088_19_PstIMseI_SNP	62.6431	31.5
1956	Opata_595_51_PstIMseI_SNP	62.6431	31.5
1957	Opata_63111_21_PstIMseI_SNP	62.6431	31.5
1958	Opata_636787_2_PstIMseI_SNP	62.6431	31.5
1959	Opata_64306_75_PstIMseI_SNP	62.6431	31.5
1960	Opata_676537_25_PstIMseI_SNP	62.6431	31.5
1961	Opata_680667_8_PstIMseI_SNP	62.6431	31.5
1962	Opata_722041_80_PstIMseI_SNP	62.6431	31.5
1963	Opata_76902_5_PstIMseI_SNP	62.6431	31.5
1964	Opata_76902_69_PstIMseI_SNP	62.6431	31.5
1965	Opata_780905_38_PstIMseI_SNP	62.6431	31.5
1966	Opata_785788_17_PstIMseI_SNP	62.6431	31.5
1967	Opata_855837_86_PstIMseI_SNP	62.6431	31.5
1968	Opata_8636_54_PstIMseI_SNP	62.6431	31.5
1969	Opata_91009_79_PstIMseI_SNP	62.6431	31.5
1970	Opata_955117_78_PstIMseI_SNP	62.6431	31.5
1971	Opata_2372094_50_PstIMspI_SNP	62.6431	31.5
1972	Opata_2372094_75_PstIMspI_SNP	62.6431	31.5
1973	Opata_3322828_3_PstIMspI_SNP	62.6431	31.5
1974	IWB21928	62.92	31.6392
1975	IWB62604	63.28	31.8203
1976	IWB15872	63.28	31.8203
1977	IWB55111	63.28	31.8203
1978	IWB65654	63.28	31.8203
1979	IWB28070	63.35	31.8555
1980	IWB38561	63.43	31.8957
1981	IWB708	63.43	31.8957
1982	IWB7876	63.43	31.8957
1983	IWB9925	63.43	31.8957
1984	M6_3194262_PstIMseI_PA	63.488	31.9248
1985	Opata_145557_PstIMseI_PA	63.488	31.9248
1986	Opata_2138036_PstIMspI_PA	63.488	31.9248
1987	Opata_791526_PstIMspI_PA	63.488	31.9248
1988	Opata_46261_15_PstIMluI_SNP	63.488	31.9248
1989	Opata_309520_45_PstIMseI_SNP	63.488	31.9248
1990	Opata_50140_7_PstIMseI_SNP	63.488	31.9248
1991	Opata_1710704_45_PstIMspI_SNP	63.488	31.9248
1992	Opata_1829836_44_PstIMspI_SNP	63.488	31.9248
1993	Opata_3172427_11_PstIMspI_SNP	63.488	31.9248
1994	Opata_324358_22_PstIMspI_SNP	63.488	31.9248
1995	Opata_851007_14_PstIMspI_SNP	63.488	31.9248
1996	Opata_888195_59_PstIMspI_SNP	63.488	31.9248
1997	barc148	64.1362	32.2508
1998	gwm608	64.5259	32.4467
1999	IWB25743	64.89	32.6298
[truncated: 1,950 more rows]

## Sheet: 2A
Counts	Marker	cM	Relative distance (%)	CENTROMERE
1	IWA5264	0	0			Markers projected before the SNPs at 0 cM in the 9K consensus map were excluded
2	IWA3122	0.258	0.0886236
3	IWB27885	0.258	0.0886236
4	barc1138	1.745	0.599411
5	gwm1176	2.268	0.779063
6	wPt-733012	3.157	1.08444
7	IWA6391	3.198	1.09852
8	IWA2423	3.198	1.09852
9	SBG_9376	3.418	1.17409
10	SBG_181507	3.418	1.17409
11	Opata_429063_23_PstIMseI_SNP	3.664	1.25859
12	Opata_58302_10_PstIMseI_SNP	3.664	1.25859
13	Opata_173615_PstIMspI_PA	3.664	1.25859
14	Opata_2462180_PstIMspI_PA	3.664	1.25859
15	IWA5423	3.941	1.35374
16	IWA5341	3.941	1.35374
17	IWA5340	3.941	1.35374
18	IWA1512	3.941	1.35374
19	IWB12250	3.941	1.35374
20	IWB27886	3.941	1.35374
21	IWB63717	3.941	1.35374
22	IWB66102	3.941	1.35374
23	IWB12629	3.941	1.35374
24	IWB54374	3.941	1.35374
25	IWB20059	3.941	1.35374
26	IWB20060	3.941	1.35374
27	IWB30883	3.941	1.35374
28	IWB72490	3.941	1.35374
29	IWB7398	3.941	1.35374
30	IWA2424	3.941	1.35374
31	IWB22615	3.941	1.35374
32	IWB58693	3.941	1.35374
33	IWB62173	3.941	1.35374
34	IWB25480	3.941	1.35374
35	IWB30800	3.941	1.35374
36	IWB30801	3.941	1.35374
37	IWB31328	3.941	1.35374
38	IWB72491	3.941	1.35374
39	IWB72492	3.941	1.35374
40	IWA6481	3.941	1.35374
41	IWB32224	3.941	1.35374
42	IWB6671	3.941	1.35374
43	IWB70113a	3.941	1.35374
44	wPt-8328	3.941	1.35374
45	wPt-5027	3.941	1.35374
46	wPt-2222	3.941	1.35374
47	IWB4787	3.941	1.35374
48	IWB24139	3.941	1.35374
49	IWB14126	4.027	1.38328
50	IWB11136	4.157	1.42794
51	IWB24939	4.157	1.42794
52	IWB40895	4.157	1.42794
53	IWB32449	4.157	1.42794
54	tPt-2481	4.277	1.46916
55	IWB156	4.288	1.47294
56	IWB58066	4.325	1.48565
57	IWB34680	4.325	1.48565
58	IWB69935	4.325	1.48565
59	wPt-3611	4.349	1.49389
60	wPt-8925	4.349	1.49389
61	wPt-3744	4.349	1.49389
62	wPt-0277	4.349	1.49389
63	wPt-0102	4.349	1.49389
64	wPt-6205	4.349	1.49389
65	rPt-6244	4.349	1.49389
66	wPt-6148	4.349	1.49389
67	Opata_232343_26_PstIMseI_SNP	4.349	1.49389
68	Opata_188023_86_PstIMseI_SNP	4.349	1.49389
69	M6_1019050_PstIMspI_PA	4.349	1.49389
70	M6_1871966_PstIMspI_PA	4.349	1.49389
71	Opata_1332740_PstIMseI_PA	4.349	1.49389
72	Opata_472550_54_PstIMseI_SNP	4.349	1.49389
73	Opata_82133_69_PstIMseI_SNP	4.349	1.49389
74	M6_211318_PstIMseI_PA	4.349	1.49389
75	Opata_232343_63_PstIMseI_SNP	4.349	1.49389
76	M6_968309_PstIMspI_PA	4.349	1.49389
77	M6_2925202_PstIMspI_PA	4.349	1.49389
78	M6_2452224_PstIMspI_PA	4.349	1.49389
79	M6_1103081_PstIMspI_PA	4.349	1.49389
80	M6_626640_PstIMseI_PA	4.349	1.49389
81	M6_2066380_PstIMspI_PA	4.349	1.49389
82	Opata_232343_48_PstIMseI_SNP	4.349	1.49389
83	M6_1500333_PstIMspI_PA	4.349	1.49389
84	M6_1379817_PstIMspI_PA	4.349	1.49389
85	Opata_472550_57_PstIMseI_SNP	4.349	1.49389
86	Opata_497469_58_PstIMseI_SNP	4.349	1.49389
87	Opata_188023_75_PstIMseI_SNP	4.349	1.49389
88	M6_139442_PstIMspI_PA	4.349	1.49389
89	Opata_1900043_81_PstIMspI_SNP	4.349	1.49389
90	M6_392272_PstIMspI_PA	4.349	1.49389
91	Opata_1450117_PstIMspI_PA	4.349	1.49389
92	Opata_123644_55_PstIMseI_SNP	4.349	1.49389
93	Opata_4265001_11_PstIMspI_SNP	4.349	1.49389
94	M6_1760218_PstIMspI_PA	4.349	1.49389
95	wPt-102	4.349	1.49389
96	wPt-277	4.349	1.49389
97	IWB71947	4.352	1.49492
98	IWB17107	4.373	1.50213
99	IWB5466	4.373	1.50213
100	IWB71860	4.373	1.50213
101	IWB9035	4.373	1.50213
102	IWB6564	4.373	1.50213
103	wmc382b	4.373	1.50213
104	IWB72422	4.431	1.52206
105	IWB67302	4.431	1.52206
106	IWB41956	4.431	1.52206
107	IWB73116b	4.431	1.52206
108	IWB49422	4.431	1.52206
109	IWB23884	4.431	1.52206
110	SBG_131654	4.431	1.52206
111	IWB36634	4.538	1.55881
112	IWB39924	4.538	1.55881
113	IWB6606	4.597	1.57908
114	IWB53287	4.626	1.58904
115	IWB12661	4.644	1.59522
116	IWB12892	4.653	1.59832
117	IWA6745	4.666	1.60278
118	IWA5424	4.666	1.60278
119	IWA6744	4.666	1.60278
120	IWA4990	4.666	1.60278
121	IWA3556	4.666	1.60278
122	IWA2428	4.666	1.60278
123	IWA2427	4.666	1.60278
124	IWA2426	4.666	1.60278
125	IWA2425	4.666	1.60278
126	IWA1511	4.666	1.60278
127	IWB54879	4.666	1.60278
128	SBG_193428	4.666	1.60278
129	wsnp_Ex_c19516_28482852	4.666	1.60278
130	Opata_1104438_PstIMspI_PA	4.666	1.60278
131	Opata_299246_PstIMseI_PA	4.666	1.60278
132	Opata_3938366_21_PstIMspI_SNP	4.666	1.60278
133	Opata_2160607_18_PstIMspI_SNP	4.666	1.60278
134	Opata_436200_62_PstIMseI_SNP	4.666	1.60278
135	Opata_24379_78_PstIMseI_SNP	4.666	1.60278
136	Opata_653639_78_PstIMseI_SNP	4.666	1.60278
137	Opata_95437_78_PstIMluI_SNP	4.666	1.60278
138	Opata_364970_8_PstIMspI_SNP	4.666	1.60278
139	Opata_1732446_8_PstIMspI_SNP	4.666	1.60278
140	M6_520090_PstIMspI_PA	4.666	1.60278
141	M6_2964487_PstIMspI_PA	4.666	1.60278
142	Opata_1958960_3_PstIMspI_SNP	4.666	1.60278
143	Opata_24379_6_PstIMseI_SNP	4.666	1.60278
144	Opata_58302_9_PstIMseI_SNP	4.666	1.60278
145	Opata_41230_55_PstIMseI_SNP	4.666	1.60278
146	Opata_436200_85_PstIMseI_SNP	4.666	1.60278
147	Opata_436200_64_PstIMseI_SNP	4.666	1.60278
148	Opata_139131_79_PstIMseI_SNP	4.666	1.60278
149	Opata_41230_21_PstIMseI_SNP	4.666	1.60278
150	Opata_146235_27_PstIMseI_SNP	4.666	1.60278
151	Opata_3852325_PstIMseI_PA	4.666	1.60278
152	Opata_139131_68_PstIMseI_SNP	4.666	1.60278
153	Opata_312879_31_PstIMseI_SNP	4.666	1.60278
154	Opata_1958960_58_PstIMspI_SNP	4.666	1.60278
155	Opata_3191461_40_PstIMspI_SNP	4.666	1.60278
156	M6_67978_PstIMseI_PA	4.666	1.60278
157	Opata_1289155_38_PstIMseI_SNP	4.666	1.60278
158	Opata_24379_59_PstIMseI_SNP	4.666	1.60278
159	Opata_844940_42_PstIMseI_SNP	4.666	1.60278
160	Opata_1844221_40_PstIMspI_SNP	4.666	1.60278
161	Opata_2811974_55_PstIMspI_SNP	4.666	1.60278
162	Opata_683087_23_PstIMseI_SNP	4.666	1.60278
163	Opata_106105_44_PstIMseI_SNP	4.666	1.60278
164	Opata_844940_14_PstIMseI_SNP	4.666	1.60278
165	M6_439073_PstIMspI_PA	4.666	1.60278
166	M6_2092810_PstIMspI_PA	4.666	1.60278
167	Opata_683087_44_PstIMseI_SNP	4.666	1.60278
168	Opata_146235_29_PstIMseI_SNP	4.666	1.60278
169	Opata_1958960_23_PstIMspI_SNP	4.666	1.60278
170	M6_3148160_PstIMspI_PA	4.666	1.60278
171	Opata_54007_77_PstIMseI_SNP	4.666	1.60278
172	Opata_3425507_PstIMspI_PA	4.666	1.60278
173	M6_839986_PstIMseI_PA	4.666	1.60278
174	Opata_3191461_11_PstIMspI_SNP	4.666	1.60278
175	Opata_1766096_44_PstIMspI_SNP	4.666	1.60278
176	Opata_82269_8_PstIMseI_SNP	4.666	1.60278
177	M6_1595509_PstIMseI_PA	4.666	1.60278
178	Opata_1844221_11_PstIMspI_SNP	4.666	1.60278
179	Opata_2667022_48_PstIMspI_SNP	4.666	1.60278
180	Opata_310841_PstIMspI_PA	4.666	1.60278
181	Opata_651673_29_PstIMspI_SNP	4.666	1.60278
182	M6_853446_PstIMspI_PA	4.666	1.60278
183	Opata_2965454_PstIMseI_PA	4.666	1.60278
184	Opata_1880953_PstIMspI_PA	4.666	1.60278
185	Opata_2449038_PstIMspI_PA	4.666	1.60278
186	Opata_653639_88_PstIMseI_SNP	4.666	1.60278
187	M6_1450293_PstIMspI_PA	4.666	1.60278
188	Opata_2664210_19_PstIMspI_SNP	4.666	1.60278
189	M6_3892622_PstIMseI_PA	4.666	1.60278
190	M6_1003721_PstIMseI_PA	4.666	1.60278
191	M6_272720_PstIMseI_PA	4.666	1.60278
192	Opata_2641845_38_PstIMspI_SNP	4.666	1.60278
193	Opata_139131_60_PstIMseI_SNP	4.666	1.60278
194	wPt-669143	5.443	1.86968
195	barc212	5.528	1.89888
196	IWA5342	5.612	1.92773
197	SBG_107166	5.701	1.95831
198	barc124	5.701	1.95831
199	IWB45720	5.729	1.96792
200	IWB21871	5.729	1.96792
201	wmc667	5.959	2.04693
202	IWB70113b	5.988	2.05689
203	gwm497	6.001	2.06136
204	gwm614	6.074	2.08643
205	IWA1830	6.247	2.14586
206	IWA1563	6.247	2.14586
207	IWA1562	6.247	2.14586
208	IWB14640	6.247	2.14586
209	IWB42600	6.247	2.14586
210	IWB42601	6.247	2.14586
211	IWB64569	6.247	2.14586
212	IWB34867	6.247	2.14586
213	IWB490	6.247	2.14586
214	wmc407a	6.247	2.14586
215	gwm636	6.247	2.14586
216	Opata_2437211_40_PstIMseI_SNP	6.247	2.14586
217	Opata_1744920_3_PstIMspI_SNP	6.247	2.14586
218	Opata_885783_42_PstIMseI_SNP	6.247	2.14586
219	IWB22183	6.506	2.23482
220	IWB45009	6.506	2.23482
221	IWB22184	6.506	2.23482
222	IWB40896	6.579	2.2599
223	IWB10848	6.642	2.28154
224	IWB60618	6.642	2.28154
225	IWB74529	6.642	2.28154
226	IWB11273	6.642	2.28154
227	IWB1628	6.642	2.28154
228	IWB5881	6.642	2.28154
229	IWB1831	6.642	2.28154
230	IWB25454	6.642	2.28154
231	IWB25949	6.642	2.28154
232	IWB34351	6.642	2.28154
233	IWB41769	6.642	2.28154
234	IWB44193	6.642	2.28154
235	IWB57879	6.642	2.28154
236	IWB6867	6.642	2.28154
237	IWA6922	6.672	2.29185
238	IWA4989	6.672	2.29185
239	IWB30779	6.672	2.29185
240	IWB9267	6.672	2.29185
241	Opata_2487145_17_PstIMseI_SNP	6.672	2.29185
242	Opata_194379_25_PstIMspI_SNP	6.672	2.29185
243	Opata_1784476_PstIMspI_PA	6.672	2.29185
244	Opata_383673_83_PstIMseI_SNP	6.672	2.29185
245	Opata_4256320_51_PstIMspI_SNP	6.672	2.29185
246	Opata_892241_21_PstIMseI_SNP	6.672	2.29185
247	Opata_1253649_44_PstIMseI_SNP	6.672	2.29185
248	Opata_267987_87_PstIMseI_SNP	6.672	2.29185
249	Opata_2487145_84_PstIMseI_SNP	6.672	2.29185
250	Opata_267987_2_PstIMseI_SNP	6.672	2.29185
251	Opata_1963986_19_PstIMspI_SNP	6.672	2.29185
252	Opata_252788_74_PstIMseI_SNP	6.672	2.29185
253	Opata_383673_62_PstIMseI_SNP	6.672	2.29185
254	Opata_548048_89_PstIMseI_SNP	6.672	2.29185
255	Opata_824233_2_PstIMspI_SNP	6.672	2.29185
256	Opata_1458672_PstIMspI_PA	6.672	2.29185
257	Opata_406398_PstIMseI_PA	6.672	2.29185
258	Opata_548048_8_PstIMseI_SNP	6.672	2.29185
259	Opata_2714535_70_PstIMspI_SNP	6.672	2.29185
260	wPt-7175	6.762	2.32276
261	tPt-4602	6.762	2.32276
262	IWB73116a	6.762	2.32276
263	IWB62338	6.762	2.32276
264	IWB45008	6.762	2.32276
265	IWB16035	6.762	2.32276
266	wPt-1722	6.797	2.33478
267	Opata_346848_PstIMseI_PA	6.797	2.33478
268	Opata_190282_PstIMspI_PA	6.797	2.33478
269	Opata_81398_47_PstIMseI_SNP	6.797	2.33478
270	Opata_29501_PstIMspI_PA	6.797	2.33478
271	Opata_137010_PstIMspI_PA	6.797	2.33478
272	M6_2997381_PstIMspI_PA	6.797	2.33478
273	Opata_1467976_PstIMspI_PA	6.797	2.33478
274	Opata_1256341_PstIMspI_PA	6.797	2.33478
275	Opata_379423_PstIMseI_PA	6.797	2.33478
276	M6_1332164_PstIMspI_PA	6.797	2.33478
277	Opata_101660_PstIMspI_PA	6.797	2.33478
278	M6_300098_PstIMseI_PA	6.797	2.33478
279	M6_3225338_PstIMspI_PA	6.797	2.33478
280	Opata_850103_PstIMseI_PA	6.797	2.33478
281	Opata_700552_46_PstIMseI_SNP	6.797	2.33478
282	M6_416247_PstIMspI_PA	6.797	2.33478
283	Opata_2693303_76_PstIMspI_SNP	6.797	2.33478
284	Opata_1898301_PstIMluI_PA	6.797	2.33478
285	Opata_1878006_PstIMseI_PA	6.797	2.33478
286	wPt-5245	6.798	2.33513
287	wPt-1224	6.836	2.34818
288	wPt-5444	6.836	2.34818
289	wPt-7285	6.836	2.34818
290	wPt-1368	6.908	2.37291
291	wPt-742886	6.908	2.37291
292	wPt-9839	6.911	2.37394
293	IWA7736	6.972	2.3949
294	wPt-666658	6.997	2.40348
295	kbo-0351	7.019	2.41104
296	wPt-744900	7.028	2.41413
297	wPt-6431	7.096	2.43749
298	wmc407	7.152	2.45673
299	Opata_125263_PstIMluI_PA	7.152	2.45673
300	Opata_1031687_80_PstIMseI_SNP	7.152	2.45673
301	Opata_105737_PstIMspI_PA	7.152	2.45673
302	M6_1471703_PstIMspI_PA	7.152	2.45673
303	Opata_217787_PstIMspI_PA	7.152	2.45673
304	Opata_39666_PstIMspI_PA	7.152	2.45673
305	Opata_974311_PstIMspI_PA	7.152	2.45673
306	M6_119636_PstIMspI_PA	7.152	2.45673
307	Opata_1402512_PstIMluI_PA	7.152	2.45673
308	Opata_108979_23_PstIMseI_SNP	7.152	2.45673
309	M6_327854_PstIMspI_PA	7.152	2.45673
310	Opata_108979_31_PstIMseI_SNP	7.152	2.45673
311	Opata_465584_22_PstIMluI_SNP	7.152	2.45673
312	Opata_72821_57_PstIMspI_SNP	7.152	2.45673
313	M6_623696_PstIMspI_PA	7.152	2.45673
314	Opata_4240651_PstIMspI_PA	7.152	2.45673
315	M6_632625_PstIMspI_PA	7.152	2.45673
316	Opata_810628_34_PstIMspI_SNP	7.152	2.45673
317	Opata_1210043_4_PstIMspI_SNP	7.152	2.45673
318	M6_503074_PstIMspI_PA	7.152	2.45673
319	Opata_1210043_27_PstIMspI_SNP	7.152	2.45673
320	M6_2204043_PstIMspI_PA	7.152	2.45673
321	Opata_538274_1_PstIMspI_SNP	7.152	2.45673
322	Opata_1723084_34_PstIMspI_SNP	7.152	2.45673
323	Opata_1695136_14_PstIMspI_SNP	7.152	2.45673
324	Opata_3089770_PstIMspI_PA	7.152	2.45673
325	Opata_1330011_PstIMluI_PA	7.152	2.45673
326	Opata_100845_PstIMspI_PA	7.152	2.45673
327	Opata_4493554_47_PstIMseI_SNP	7.152	2.45673
328	Opata_384555_PstIMseI_PA	7.152	2.45673
329	Opata_56845_PstIMspI_PA	7.152	2.45673
330	Opata_4198932_74_PstIMseI_SNP	7.152	2.45673
331	Opata_23759_PstIMseI_PA	7.152	2.45673
332	Opata_2978787_PstIMspI_PA	7.152	2.45673
333	Opata_42046_PstIMspI_PA	7.152	2.45673
334	Opata_206525_10_PstIMseI_SNP	7.152	2.45673
335	Opata_1610507_PstIMspI_PA	7.152	2.45673
336	M6_1023682_31_PstIMspI_SNP	7.152	2.45673
337	Opata_1573403_PstIMspI_PA	7.152	2.45673
338	Opata_638386_13_PstIMseI_SNP	7.152	2.45673
339	Opata_499283_PstIMseI_PA	7.152	2.45673
340	Opata_198901_PstIMspI_PA	7.152	2.45673
341	Opata_465584_70_PstIMluI_SNP	7.152	2.45673
342	Opata_17063_PstIMseI_PA	7.152	2.45673
343	Opata_2051147_70_PstIMspI_SNP	7.152	2.45673
344	Opata_2520005_PstIMseI_PA	7.152	2.45673
345	M6_387838_PstIMspI_PA	7.152	2.45673
346	Opata_7543_PstIMspI_PA	7.152	2.45673
347	Opata_48399_27_PstIMseI_SNP	7.152	2.45673
348	wPt-115	7.189	2.46944
349	wPt-522	7.247	2.48936
350	wPt-9712	7.268	2.49657
351	wPt-744943	7.268	2.49657
352	IWA3605	7.277	2.49967
353	IWA3469	7.277	2.49967
354	IWA3468	7.277	2.49967
355	IWA3143	7.277	2.49967
356	wPt-4197	7.277	2.49967
357	wPt-5647	7.277	2.49967
358	tPt-1041	7.277	2.49967
359	IWB45670	7.277	2.49967
360	wPt-4533	7.277	2.49967
361	SBG_92818	7.277	2.49967
362	SBG_83237	7.277	2.49967
363	SBG_81074	7.277	2.49967
364	SBG_176594	7.277	2.49967
365	SBG_139352	7.277	2.49967
366	wPt-9958	7.277	2.49967
367	wPt-3976	7.277	2.49967
368	wPt-6207	7.277	2.49967
369	wPt-4430	7.277	2.49967
370	wPt-2087	7.277	2.49967
371	wPt-4450	7.277	2.49967
372	wPt-2185	7.277	2.49967
373	Opata_122600_31_PstIMseI_SNP	7.277	2.49967
374	Opata_1712749_51_PstIMspI_SNP	7.277	2.49967
375	Opata_1854802_PstIMspI_PA	7.277	2.49967
376	Opata_526866_PstIMseI_PA	7.277	2.49967
377	Opata_2770633_PstIMseI_PA	7.277	2.49967
378	Opata_1676495_1_PstIMspI_SNP	7.277	2.49967
379	M6_2351554_27_PstIMseI_SNP	7.277	2.49967
380	Opata_1141331_PstIMseI_PA	7.277	2.49967
381	Opata_1428_PstIMseI_PA	7.277	2.49967
382	Opata_3167111_PstIMseI_PA	7.277	2.49967
383	M6_317215_63_PstIMseI_SNP	7.277	2.49967
384	Opata_2145003_PstIMspI_PA	7.277	2.49967
385	Opata_1912348_PstIMspI_PA	7.277	2.49967
386	Opata_952372_PstIMseI_PA	7.277	2.49967
387	Opata_1061259_45_PstIMseI_SNP	7.277	2.49967
388	Opata_209290_PstIMspI_PA	7.277	2.49967
389	Opata_1164995_9_PstIMspI_SNP	7.277	2.49967
390	Opata_21413_75_PstIMseI_SNP	7.277	2.49967
391	Opata_1944403_PstIMseI_PA	7.277	2.49967
392	Opata_1466953_PstIMspI_PA	7.277	2.49967
393	Opata_11371_48_PstIMseI_SNP	7.277	2.49967
394	Opata_3925979_PstIMspI_PA	7.277	2.49967
395	Opata_1779611_PstIMspI_PA	7.277	2.49967
396	Opata_424461_PstIMspI_PA	7.277	2.49967
397	Opata_2501456_PstIMspI_PA	7.277	2.49967
398	Opata_657788_PstIMspI_PA	7.277	2.49967
399	Opata_122600_12_PstIMseI_SNP	7.277	2.49967
400	Opata_3595271_PstIMseI_PA	7.277	2.49967
401	Opata_376532_PstIMspI_PA	7.277	2.49967
402	Opata_838511_PstIMseI_PA	7.277	2.49967
403	Opata_399533_PstIMseI_PA	7.277	2.49967
404	Opata_325106_20_PstIMspI_SNP	7.277	2.49967
405	Opata_2594286_82_PstIMspI_SNP	7.277	2.49967
406	Opata_10151_20_PstIMseI_SNP	7.277	2.49967
407	Opata_283348_86_PstIMspI_SNP	7.277	2.49967
408	Opata_374343_PstIMspI_PA	7.277	2.49967
409	Opata_2207072_PstIMseI_PA	7.277	2.49967
410	Opata_2456183_PstIMspI_PA	7.277	2.49967
411	Opata_1802455_PstIMseI_PA	7.277	2.49967
412	Opata_1598638_PstIMspI_PA	7.277	2.49967
413	Opata_1788360_71_PstIMseI_SNP	7.277	2.49967
414	Opata_3047282_26_PstIMspI_SNP	7.277	2.49967
415	Opata_3833434_PstIMseI_PA	7.277	2.49967
416	Opata_2285105_PstIMspI_PA	7.277	2.49967
417	Opata_1299475_PstIMseI_PA	7.277	2.49967
418	Opata_3491303_PstIMseI_PA	7.277	2.49967
419	Opata_941304_PstIMseI_PA	7.277	2.49967
420	Opata_1676495_53_PstIMspI_SNP	7.277	2.49967
421	Opata_236503_PstIMseI_PA	7.277	2.49967
422	Opata_552373_PstIMseI_PA	7.277	2.49967
423	Opata_1400935_PstIMspI_PA	7.277	2.49967
424	Opata_415231_PstIMseI_PA	7.277	2.49967
425	Opata_1319454_PstIMspI_PA	7.277	2.49967
426	Opata_3584225_PstIMspI_PA	7.277	2.49967
427	Opata_488822_PstIMspI_PA	7.277	2.49967
428	Opata_1181063_PstIMspI_PA	7.277	2.49967
429	Opata_2481587_PstIMspI_PA	7.277	2.49967
430	Opata_1744084_PstIMseI_PA	7.277	2.49967
431	Opata_3718192_PstIMspI_PA	7.277	2.49967
432	Opata_610529_PstIMspI_PA	7.277	2.49967
433	Opata_541452_PstIMspI_PA	7.277	2.49967
434	Opata_3946495_PstIMspI_PA	7.277	2.49967
435	Opata_659201_PstIMseI_PA	7.277	2.49967
436	Opata_1061259_38_PstIMseI_SNP	7.277	2.49967
437	Opata_1011849_PstIMspI_PA	7.277	2.49967
438	Opata_1660411_PstIMspI_PA	7.277	2.49967
439	Opata_1303932_PstIMseI_PA	7.277	2.49967
440	Opata_4135947_PstIMspI_PA	7.277	2.49967
441	Opata_3726418_PstIMspI_PA	7.277	2.49967
442	Opata_1902401_PstIMspI_PA	7.277	2.49967
443	Opata_2234346_11_PstIMseI_SNP	7.277	2.49967
444	Opata_481035_PstIMseI_PA	7.277	2.49967
445	Opata_104102_PstIMseI_PA	7.277	2.49967
446	Opata_50084_50_PstIMluI_SNP	7.277	2.49967
447	Opata_1676495_4_PstIMspI_SNP	7.277	2.49967
448	Opata_1643207_PstIMspI_PA	7.277	2.49967
449	Opata_815416_PstIMseI_PA	7.277	2.49967
450	Opata_2978059_PstIMspI_PA	7.277	2.49967
451	Opata_627749_67_PstIMspI_SNP	7.277	2.49967
452	Opata_1415135_PstIMspI_PA	7.277	2.49967
453	Opata_1180480_PstIMseI_PA	7.277	2.49967
454	Opata_902894_49_PstIMseI_SNP	7.277	2.49967
455	Opata_177738_88_PstIMseI_SNP	7.277	2.49967
456	Opata_402531_PstIMseI_PA	7.277	2.49967
457	Opata_433338_PstIMseI_PA	7.277	2.49967
458	Opata_1694158_8_PstIMspI_SNP	7.277	2.49967
459	Opata_3159324_PstIMspI_PA	7.277	2.49967
460	Opata_3883417_85_PstIMspI_SNP	7.277	2.49967
461	Opata_2399115_PstIMspI_PA	7.277	2.49967
462	Opata_2635956_PstIMspI_PA	7.277	2.49967
463	Opata_755338_PstIMspI_PA	7.277	2.49967
464	Opata_336429_PstIMseI_PA	7.277	2.49967
465	Opata_760288_PstIMseI_PA	7.277	2.49967
466	Opata_1583057_PstIMspI_PA	7.277	2.49967
467	Opata_1134448_PstIMseI_PA	7.277	2.49967
468	Opata_2410978_PstIMspI_PA	7.277	2.49967
469	Opata_1619946_PstIMspI_PA	7.277	2.49967
470	Opata_562810_PstIMseI_PA	7.277	2.49967
471	Opata_590172_PstIMspI_PA	7.277	2.49967
472	Opata_2224002_PstIMspI_PA	7.277	2.49967
473	Opata_930225_85_PstIMseI_SNP	7.277	2.49967
474	Opata_3283478_67_PstIMspI_SNP	7.277	2.49967
475	Opata_674062_PstIMspI_PA	7.277	2.49967
476	Opata_793200_PstIMspI_PA	7.277	2.49967
477	Opata_27043_14_PstIMseI_SNP	7.277	2.49967
478	Opata_2792343_PstIMseI_PA	7.277	2.49967
479	Opata_912735_PstIMspI_PA	7.277	2.49967
480	Opata_1210963_84_PstIMspI_SNP	7.277	2.49967
481	Opata_4091549_PstIMspI_PA	7.277	2.49967
482	Opata_27043_70_PstIMseI_SNP	7.277	2.49967
483	Opata_3321860_85_PstIMspI_SNP	7.277	2.49967
484	Opata_572675_PstIMspI_PA	7.277	2.49967
485	Opata_1861660_PstIMspI_PA	7.277	2.49967
486	Opata_3880260_PstIMspI_PA	7.277	2.49967
487	Opata_593844_28_PstIMseI_SNP	7.277	2.49967
488	Opata_1999887_PstIMspI_PA	7.277	2.49967
489	Opata_1558641_PstIMluI_PA	7.277	2.49967
490	Opata_973075_PstIMseI_PA	7.277	2.49967
491	Opata_1990339_PstIMspI_PA	7.277	2.49967
492	Opata_508031_PstIMseI_PA	7.277	2.49967
493	Opata_325106_53_PstIMspI_SNP	7.277	2.49967
494	Opata_1210963_3_PstIMspI_SNP	7.277	2.49967
495	Opata_3547938_PstIMspI_PA	7.277	2.49967
496	Opata_57760_PstIMseI_PA	7.277	2.49967
497	Opata_625589_PstIMseI_PA	7.277	2.49967
498	Opata_734841_PstIMseI_PA	7.277	2.49967
499	Opata_4459523_PstIMseI_PA	7.277	2.49967
500	Opata_3481993_PstIMspI_PA	7.277	2.49967
501	Opata_1343470_80_PstIMseI_SNP	7.277	2.49967
502	M6_2351554_71_PstIMseI_SNP	7.277	2.49967
503	Opata_1093680_PstIMseI_PA	7.277	2.49967
504	Opata_4254477_PstIMspI_PA	7.277	2.49967
505	Opata_4172943_PstIMspI_PA	7.277	2.49967
506	Opata_4240204_PstIMspI_PA	7.277	2.49967
507	Opata_4081401_PstIMspI_PA	7.277	2.49967
508	IWB36300	8.288	2.84695
509	IWB24809	8.288	2.84695
510	wPt-744759	8.49	2.91633
511	wPt-741412	8.49	2.91633
512	wPt-667588	8.49	2.91633
513	wmc382	8.49	2.91633
514	kbo-0295	8.49	2.91633
515	kbo-0010	8.49	2.91633
516	IWB23046	8.49	2.91633
517	wPt-2309	8.632	2.96511
518	wPt-9104	8.632	2.96511
519	wPt-7049	8.895	3.05545
520	wmc407b	9.3	3.19457
521	IWB10588	9.502	3.26396
522	IWA8274	9.906	3.40273
523	IWA6257	9.906	3.40273
524	IWA3382	9.906	3.40273
525	IWA3686	9.906	3.40273
526	IWA2854	9.906	3.40273
527	IWA2853	9.906	3.40273
528	IWA2847	9.906	3.40273
529	IWA8513	9.906	3.40273
530	IWA3589	9.906	3.40273
531	IWA1290	9.906	3.40273
532	IWA423	9.906	3.40273
533	IWA422	9.906	3.40273
534	IWB59316	9.906	3.40273
535	IWB69282	9.906	3.40273
536	IWB19743	9.906	3.40273
537	IWB59733	9.906	3.40273
538	IWB26861	9.906	3.40273
539	IWB31160	9.906	3.40273
540	IWB58322	9.906	3.40273
541	IWB27907	9.906	3.40273
542	IWB49411	9.906	3.40273
543	IWB58709	9.906	3.40273
544	IWB74468	9.906	3.40273
545	IWB52199	9.906	3.40273
546	IWB54181	9.906	3.40273
547	IWB60463	9.906	3.40273
548	IWB68947	9.906	3.40273
549	IWB100	9.906	3.40273
550	IWB71923	9.906	3.40273
551	IWB99	9.906	3.40273
552	IWB10026	9.906	3.40273
553	IWB11238	9.906	3.40273
554	IWB71136	9.906	3.40273
555	IWB74956	9.906	3.40273
556	IWB10561	9.906	3.40273
557	IWB10983	9.906	3.40273
558	IWB11443	9.906	3.40273
559	IWB11669	9.906	3.40273
560	IWB12342	9.906	3.40273
561	IWB12412	9.906	3.40273
562	IWB12523	9.906	3.40273
563	IWB18862	9.906	3.40273
564	IWB21361	9.906	3.40273
565	IWB24935	9.906	3.40273
566	IWB32397	9.906	3.40273
567	IWB32605	9.906	3.40273
568	IWB34514	9.906	3.40273
569	IWB35430	9.906	3.40273
570	IWB365	9.906	3.40273
571	IWB37791	9.906	3.40273
572	IWB40992	9.906	3.40273
573	IWB42762	9.906	3.40273
574	IWB47285	9.906	3.40273
575	IWB48521	9.906	3.40273
576	IWB51764	9.906	3.40273
577	IWB53288	9.906	3.40273
578	IWB53778	9.906	3.40273
579	IWB58465	9.906	3.40273
580	IWB64927	9.906	3.40273
581	IWB65423	9.906	3.40273
582	IWB65522	9.906	3.40273
583	IWB65810	9.906	3.40273
584	IWB6584	9.906	3.40273
585	IWB6652	9.906	3.40273
586	IWB66735	9.906	3.40273
587	IWB68361	9.906	3.40273
588	IWB69913	9.906	3.40273
589	IWB71518	9.906	3.40273
590	IWB7245	9.906	3.40273
591	IWB72938	9.906	3.40273
592	IWB73231	9.906	3.40273
593	IWB73421	9.906	3.40273
594	IWB8201	9.906	3.40273
595	IWB8378	9.906	3.40273
596	IWB11933	9.906	3.40273
597	IWB13606	9.906	3.40273
598	IWB16802	9.906	3.40273
599	IWB19149	9.906	3.40273
600	IWB19731	9.906	3.40273
601	IWB1987	9.906	3.40273
602	IWB2039	9.906	3.40273
603	IWB22363	9.906	3.40273
604	IWB22366	9.906	3.40273
605	IWB2305	9.906	3.40273
606	IWB23115	9.906	3.40273
607	IWB23116	9.906	3.40273
608	IWB23392	9.906	3.40273
609	IWB23568	9.906	3.40273
610	IWB24147	9.906	3.40273
611	IWB24342	9.906	3.40273
612	IWB2494	9.906	3.40273
613	IWB26617	9.906	3.40273
614	IWB29102	9.906	3.40273
615	IWB30584	9.906	3.40273
616	IWB32368	9.906	3.40273
617	IWB32592	9.906	3.40273
618	IWB35643	9.906	3.40273
619	IWB35651	9.906	3.40273
620	IWB4070	9.906	3.40273
621	IWB43606	9.906	3.40273
622	IWB44018	9.906	3.40273
623	IWB46104	9.906	3.40273
624	IWB49618	9.906	3.40273
625	IWB51412	9.906	3.40273
626	IWB5374	9.906	3.40273
627	IWB57275	9.906	3.40273
628	IWB5945	9.906	3.40273
629	IWB59814	9.906	3.40273
630	IWB60348	9.906	3.40273
631	IWB60723	9.906	3.40273
632	IWB60728	9.906	3.40273
633	IWB61128	9.906	3.40273
634	IWB65059	9.906	3.40273
635	IWB65060	9.906	3.40273
636	IWB65061	9.906	3.40273
637	IWB6537	9.906	3.40273
638	IWB65370	9.906	3.40273
639	IWB6542	9.906	3.40273
640	IWB65498	9.906	3.40273
641	IWB6560	9.906	3.40273
642	IWB66005	9.906	3.40273
643	IWB66737	9.906	3.40273
644	IWB68360	9.906	3.40273
645	IWB68362	9.906	3.40273
646	IWB68413	9.906	3.40273
647	IWB69829	9.906	3.40273
648	IWB7032	9.906	3.40273
649	IWB70673	9.906	3.40273
650	IWB72346	9.906	3.40273
651	IWB73389	9.906	3.40273
652	IWB73487	9.906	3.40273
653	IWB7706	9.906	3.40273
654	IWB7792	9.906	3.40273
655	IWB7877	9.906	3.40273
656	IWB792	9.906	3.40273
657	IWB9210	9.906	3.40273
658	IWB9352	9.906	3.40273
659	IWB14543	9.906	3.40273
660	IWB21598	9.906	3.40273
661	IWB35671	9.906	3.40273
662	IWB58062	9.906	3.40273
663	IWB65450	9.906	3.40273
664	IWB16527	9.906	3.40273
665	IWB18619	9.906	3.40273
666	IWB1879	9.906	3.40273
667	IWB23031	9.906	3.40273
668	IWB25765	9.906	3.40273
669	IWB26872	9.906	3.40273
670	IWB27505	9.906	3.40273
671	IWB29004	9.906	3.40273
672	IWB32223	9.906	3.40273
673	IWB32401	9.906	3.40273
674	IWB3679	9.906	3.40273
675	IWB39416	9.906	3.40273
676	IWB45896	9.906	3.40273
677	IWB49122	9.906	3.40273
678	IWB49123	9.906	3.40273
679	IWB51189	9.906	3.40273
680	IWB6007	9.906	3.40273
681	IWB6241	9.906	3.40273
682	IWB63747	9.906	3.40273
683	IWB6502	9.906	3.40273
684	IWB67024	9.906	3.40273
685	IWB68703	9.906	3.40273
686	IWB68861	9.906	3.40273
687	IWB72489	9.906	3.40273
688	IWB73116	9.906	3.40273
689	IWB73151	9.906	3.40273
690	IWB28750	9.906	3.40273
691	IWB39115	9.906	3.40273
692	IWB6559	9.906	3.40273
693	IWB28816	9.906	3.40273
694	IWB35438	9.906	3.40273
695	IWB46127	9.906	3.40273
696	IWB59734	9.906	3.40273
697	IWB74467	9.906	3.40273
698	IWB42693	9.906	3.40273
699	IWB7056	9.906	3.40273
700	wPt-6245	9.906	3.40273
701	IWB46392	9.906	3.40273
702	wPt-2401	9.906	3.40273
703	kbo-0395	9.906	3.40273
704	kbo-0102	9.906	3.40273
705	SBG_79280	9.906	3.40273
706	SBG_175818	9.906	3.40273
707	SBG_175377	9.906	3.40273
708	SBG_162448	9.906	3.40273
709	SBG_1573	9.906	3.40273
710	SBG_154051	9.906	3.40273
711	SBG_143292	9.906	3.40273
712	SBG_130654	9.906	3.40273
713	SBG_125810	9.906	3.40273
714	SBG_100299	9.906	3.40273
715	IWB55435	9.906	3.40273
716	IWB72028	9.906	3.40273
717	IWB72027	9.906	3.40273
718	IWB55108	9.906	3.40273
719	IWB32225	9.906	3.40273
720	IWB26232	9.906	3.40273
721	IWB23431	9.906	3.40273
722	IWB21639	9.906	3.40273
723	IWB17231	9.906	3.40273
724	IWB9477	9.906	3.40273
725	IWB44526	9.906	3.40273
726	IWB73230	9.906	3.40273
727	IWB73228	9.906	3.40273
728	IWB73229	9.906	3.40273
729	IWB43851	9.906	3.40273
730	IWB3039	9.906	3.40273
731	SBG_97177	9.906	3.40273
732	SBG_58903	9.906	3.40273
733	SBG_181303	9.906	3.40273
734	SBG_172174	9.906	3.40273
735	SBG_132170	9.906	3.40273
736	SBG_113069	9.906	3.40273
737	wPt-8004	10.248	3.52021
738	wPt-9070	10.248	3.52021
739	IWB25230	11.069	3.80223
740	IWB57536	11.069	3.80223
741	wPt-1112	11.332	3.89257
742	wPt-9432	11.332	3.89257
743	IWA8091	11.523	3.95818
744	gwm296	11.79	4.04989
745	wPt-128	13.168	4.52324
746	wPt-7187	13.168	4.52324
747	wPt-669245	13.168	4.52324
748	wPt-743061	13.168	4.52324
749	wPt-744782	13.168	4.52324
750	IWB66733	13.395	4.60121
751	IWB7026	13.395	4.60121
752	IWB66734	13.395	4.60121
753	IWB66736	13.395	4.60121
754	IWB66738	13.395	4.60121
755	tPt-1012	14.605	5.01685
756	wPt-2448	17.898	6.148
757	Opata_3492779_PstIMspI_PA	17.898	6.148
758	Opata_553174_PstIMseI_PA	17.898	6.148
759	Opata_2132676_66_PstIMspI_SNP	17.898	6.148
760	Opata_3003811_PstIMspI_PA	17.898	6.148
761	Opata_585836_PstIMseI_PA	17.898	6.148
762	Opata_3672468_PstIMspI_PA	17.898	6.148
763	Opata_462295_78_PstIMseI_SNP	17.898	6.148
764	Opata_2996708_71_PstIMspI_SNP	17.898	6.148
765	Opata_3890867_PstIMspI_PA	17.898	6.148
766	Opata_734583_PstIMluI_PA	17.898	6.148
767	Opata_875766_39_PstIMseI_SNP	17.898	6.148
768	Opata_2688234_62_PstIMspI_SNP	17.898	6.148
769	Opata_3161167_69_PstIMseI_SNP	17.898	6.148
770	Opata_161902_62_PstIMseI_SNP	17.898	6.148
771	Opata_161902_42_PstIMseI_SNP	17.898	6.148
772	Opata_1307485_PstIMseI_PA	17.898	6.148
773	Opata_1479444_PstIMluI_PA	17.898	6.148
774	Opata_1245519_PstIMseI_PA	17.898	6.148
775	Opata_1283948_PstIMseI_PA	17.898	6.148
776	Opata_2662282_PstIMluI_PA	17.898	6.148
777	Opata_65898_PstIMspI_PA	17.898	6.148
778	Opata_2741453_PstIMspI_PA	17.898	6.148
779	Opata_2523788_PstIMspI_PA	17.898	6.148
780	Opata_1957995_PstIMspI_PA	17.898	6.148
781	Opata_924109_PstIMspI_PA	17.898	6.148
782	Opata_3475610_PstIMspI_PA	17.898	6.148
783	Opata_2362853_PstIMspI_PA	17.898	6.148
784	Opata_4445295_PstIMseI_PA	17.898	6.148
785	Opata_723406_PstIMspI_PA	17.898	6.148
786	Opata_149473_52_PstIMseI_SNP	17.898	6.148
787	Opata_49498_PstIMseI_PA	17.898	6.148
788	Opata_3161167_43_PstIMseI_SNP	17.898	6.148
789	Opata_17302_PstIMluI_PA	17.898	6.148
790	Opata_219654_20_PstIMseI_SNP	17.898	6.148
791	Opata_2883385_PstIMspI_PA	17.898	6.148
792	Opata_802931_PstIMseI_PA	17.898	6.148
793	Opata_2602790_PstIMseI_PA	17.898	6.148
794	Opata_257612_41_PstIMseI_SNP	17.898	6.148
795	Opata_1214716_PstIMluI_PA	17.898	6.148
796	Opata_1837691_55_PstIMspI_SNP	17.898	6.148
797	Opata_42382_61_PstIMseI_SNP	17.898	6.148
798	Opata_279622_PstIMseI_PA	17.898	6.148
799	Opata_909647_PstIMluI_PA	17.898	6.148
800	Opata_2010024_PstIMseI_PA	17.898	6.148
801	Opata_299905_42_PstIMseI_SNP	17.898	6.148
802	Opata_1819816_PstIMluI_PA	17.898	6.148
803	Opata_561429_PstIMseI_PA	17.898	6.148
804	Opata_4115904_PstIMspI_PA	17.898	6.148
805	Opata_1383808_PstIMspI_PA	17.898	6.148
806	Opata_1151168_39_PstIMseI_SNP	17.898	6.148
807	Opata_3443806_28_PstIMspI_SNP	17.898	6.148
808	Opata_1165458_PstIMseI_PA	17.898	6.148
809	Opata_86790_19_PstIMseI_SNP	17.898	6.148
810	Opata_919745_PstIMseI_PA	17.898	6.148
811	Opata_2079424_PstIMluI_PA	17.898	6.148
812	Opata_331445_PstIMseI_PA	17.898	6.148
813	Opata_2996708_56_PstIMspI_SNP	17.898	6.148
814	Opata_592610_PstIMseI_PA	17.898	6.148
815	Opata_3523359_PstIMspI_PA	17.898	6.148
816	Opata_1060260_PstIMseI_PA	17.898	6.148
817	Opata_1475751_PstIMluI_PA	17.898	6.148
818	Opata_2714226_PstIMspI_PA	17.898	6.148
819	Opata_1902718_PstIMspI_PA	17.898	6.148
820	Opata_2975070_PstIMspI_PA	17.898	6.148
821	Opata_1360358_PstIMspI_PA	17.898	6.148
822	Opata_1976571_PstIMspI_PA	17.898	6.148
823	Opata_1581880_PstIMspI_PA	17.898	6.148
824	Opata_1132408_PstIMspI_PA	17.898	6.148
825	Opata_672237_PstIMseI_PA	17.898	6.148
826	Opata_538226_PstIMseI_PA	17.898	6.148
827	Opata_1156210_60_PstIMseI_SNP	17.898	6.148
828	Opata_1156210_72_PstIMseI_SNP	17.898	6.148
829	Opata_3957835_PstIMspI_PA	17.898	6.148
830	Opata_2566879_PstIMluI_PA	17.898	6.148
831	Opata_1094817_PstIMspI_PA	17.898	6.148
832	Opata_463620_87_PstIMluI_SNP	17.898	6.148
833	Opata_573778_PstIMseI_PA	17.898	6.148
834	Opata_1151168_87_PstIMseI_SNP	17.898	6.148
835	Opata_3661032_PstIMspI_PA	17.898	6.148
836	Opata_1105530_PstIMseI_PA	17.898	6.148
837	Opata_3790762_PstIMspI_PA	17.898	6.148
838	Opata_1459809_PstIMseI_PA	17.898	6.148
839	Opata_3129133_PstIMspI_PA	17.898	6.148
840	Opata_657673_PstIMseI_PA	17.898	6.148
841	Opata_3695770_PstIMspI_PA	17.898	6.148
842	Opata_257612_59_PstIMseI_SNP	17.898	6.148
843	Opata_86790_72_PstIMseI_SNP	17.898	6.148
844	Opata_735209_PstIMseI_PA	17.898	6.148
845	Opata_1794486_PstIMspI_PA	17.898	6.148
846	Opata_3250705_PstIMspI_PA	17.898	6.148
847	Opata_369292_67_PstIMspI_SNP	17.898	6.148
848	Opata_3648427_PstIMspI_PA	17.898	6.148
849	Opata_1025972_PstIMseI_PA	17.898	6.148
850	Opata_4451256_50_PstIMseI_SNP	17.898	6.148
851	Opata_1161015_PstIMspI_PA	17.898	6.148
852	Opata_2571076_PstIMseI_PA	17.898	6.148
853	Opata_3532571_PstIMseI_PA	17.898	6.148
854	Opata_1619324_PstIMluI_PA	17.898	6.148
855	Opata_284285_PstIMseI_PA	17.898	6.148
856	Opata_1949582_86_PstIMspI_SNP	17.898	6.148
857	Opata_463620_66_PstIMluI_SNP	17.898	6.148
858	Opata_3161167_33_PstIMseI_SNP	17.898	6.148
859	Opata_1767343_PstIMseI_PA	17.898	6.148
860	Opata_3809562_PstIMseI_PA	17.898	6.148
861	Opata_959289_PstIMseI_PA	17.898	6.148
862	Opata_3554595_PstIMspI_PA	17.898	6.148
863	Opata_797129_PstIMspI_PA	17.898	6.148
864	Opata_875766_26_PstIMseI_SNP	17.898	6.148
865	Opata_697098_PstIMseI_PA	17.898	6.148
866	Opata_1977774_PstIMspI_PA	17.898	6.148
867	Opata_2366967_PstIMspI_PA	17.898	6.148
868	Opata_136716_85_PstIMseI_SNP	17.898	6.148
869	Opata_2529707_PstIMspI_PA	17.898	6.148
870	Opata_2951613_PstIMspI_PA	17.898	6.148
871	Opata_3487140_18_PstIMspI_SNP	17.898	6.148
872	Opata_4011913_PstIMspI_PA	17.898	6.148
873	Opata_1689705_PstIMspI_PA	17.898	6.148
874	Opata_4075110_3_PstIMspI_SNP	17.898	6.148
875	Opata_2062890_PstIMseI_PA	17.898	6.148
876	Opata_1186251_PstIMseI_PA	17.898	6.148
877	Opata_4451256_12_PstIMseI_SNP	17.898	6.148
878	Opata_2048925_PstIMseI_PA	17.898	6.148
879	Opata_2888691_PstIMspI_PA	17.898	6.148
880	Opata_369292_38_PstIMspI_SNP	17.898	6.148
881	Opata_84920_PstIMluI_PA	17.898	6.148
882	Opata_593289_PstIMseI_PA	17.898	6.148
883	Opata_134443_PstIMseI_PA	17.898	6.148
884	Opata_3521020_52_PstIMspI_SNP	17.898	6.148
885	Opata_1720547_24_PstIMspI_SNP	17.898	6.148
886	Opata_1116164_PstIMseI_PA	17.898	6.148
887	Opata_3066935_PstIMspI_PA	17.898	6.148
888	Opata_1652581_PstIMspI_PA	17.898	6.148
889	Opata_2024410_11_PstIMspI_SNP	17.898	6.148
890	Opata_1618304_PstIMspI_PA	17.898	6.148
891	Opata_219654_39_PstIMseI_SNP	17.898	6.148
892	Opata_713915_PstIMseI_PA	17.898	6.148
893	Opata_2360510_58_PstIMspI_SNP	17.898	6.148
894	Opata_554601_PstIMseI_PA	17.898	6.148
895	Opata_1689306_4_PstIMspI_SNP	17.898	6.148
896	Opata_202117_PstIMspI_PA	17.898	6.148
897	Opata_369292_52_PstIMspI_SNP	17.898	6.148
898	Opata_219654_48_PstIMseI_SNP	17.898	6.148
899	Opata_506425_PstIMspI_PA	17.898	6.148
900	Opata_424152_PstIMseI_PA	17.898	6.148
901	Opata_100051_PstIMspI_PA	17.898	6.148
902	Opata_1848302_32_PstIMspI_SNP	17.898	6.148
903	M6_2027562_PstIMspI_PA	17.898	6.148
904	Opata_2977388_43_PstIMseI_SNP	17.898	6.148
905	Opata_1584377_PstIMspI_PA	17.898	6.148
906	Opata_34682_11_PstIMseI_SNP	17.898	6.148
907	Opata_1582195_PstIMseI_PA	17.898	6.148
908	Opata_3612332_PstIMseI_PA	17.898	6.148
909	Opata_614139_PstIMspI_PA	17.898	6.148
910	Opata_1158035_PstIMseI_PA	17.898	6.148
911	Opata_1848302_17_PstIMspI_SNP	17.898	6.148
912	Opata_462295_42_PstIMseI_SNP	17.898	6.148
913	Opata_308090_PstIMspI_PA	17.898	6.148
914	Opata_3498069_PstIMspI_PA	17.898	6.148
915	Opata_3600545_PstIMspI_PA	17.898	6.148
916	Opata_126418_PstIMseI_PA	17.898	6.148
917	Opata_1671578_PstIMseI_PA	17.898	6.148
918	Opata_2496941_PstIMspI_PA	17.898	6.148
919	Opata_1151168_83_PstIMseI_SNP	17.898	6.148
920	Opata_875766_33_PstIMseI_SNP	17.898	6.148
921	gwm512	18.297	6.28506
922	IWB69917	19.091	6.5578
923	SBG_13497	19.091	6.5578
924	IWB30196	21.469	7.37465
925	IWB56365	21.469	7.37465
926	IWB30469	21.469	7.37465
927	IWA4714	21.765	7.47632
928	IWB12312	22.153	7.6096
929	cfd36	22.153	7.6096
930	SBG_95878	22.153	7.6096
931	SBG_86680	22.153	7.6096
932	IWB43883	22.918	7.87238
933	IWB39375	22.918	7.87238
934	IWA3047	24.059	8.26432
935	IWB45608	25.338	8.70366
936	IWA5108	25.868	8.88571
937	IWA2849	26.76	9.19212
938	tPt-6504	27.211	9.34704
939	IWB10120	28.276	9.71287
940	IWB25031	28.276	9.71287
941	IWB26148	28.276	9.71287
942	IWB42519	28.276	9.71287
943	IWB46272	28.276	9.71287
944	IWB57168	28.276	9.71287
945	IWB6481	28.276	9.71287
946	IWB69599	28.276	9.71287
947	IWB71139	28.276	9.71287
948	IWB71141	28.276	9.71287
949	IWB71142	28.276	9.71287
950	IWB71143	28.276	9.71287
951	IWB71144	28.276	9.71287
952	IWB72948	28.276	9.71287
953	IWB10303	28.276	9.71287
954	IWB12082	28.276	9.71287
955	IWB17374	28.276	9.71287
956	IWB23873	28.276	9.71287
957	IWB32169	28.276	9.71287
958	IWB32398	28.276	9.71287
959	IWB36069	28.276	9.71287
960	IWB36110	28.276	9.71287
961	IWB40677	28.276	9.71287
962	IWB55247	28.276	9.71287
963	IWB58453	28.276	9.71287
964	IWB58455	28.276	9.71287
965	IWB5959	28.276	9.71287
966	IWB6345	28.276	9.71287
967	IWB6589	28.276	9.71287
968	IWB72720	28.276	9.71287
969	IWB74870	28.276	9.71287
970	IWA965	28.276	9.71287
971	IWB7748	28.276	9.71287
972	IWB7749	28.276	9.71287
973	IWB32448	28.276	9.71287
974	IWB36382	28.276	9.71287
975	IWB58454	28.276	9.71287
976	IWB6489	28.276	9.71287
977	IWB11151	28.276	9.71287
978	IWB11453	28.276	9.71287
979	IWB11454	28.276	9.71287
980	IWB12495	28.276	9.71287
981	IWB12622	28.276	9.71287
982	IWB13316	28.276	9.71287
983	IWB13756	28.276	9.71287
984	IWB14009	28.276	9.71287
985	IWB22049	28.276	9.71287
986	IWB22364	28.276	9.71287
987	IWB240	28.276	9.71287
988	IWB30308	28.276	9.71287
989	IWB31161	28.276	9.71287
990	IWB32026	28.276	9.71287
991	IWB32255	28.276	9.71287
992	IWB32399	28.276	9.71287
993	IWB32442	28.276	9.71287
994	IWB32451	28.276	9.71287
995	IWB32472	28.276	9.71287
996	IWB32473	28.276	9.71287
997	IWB35702	28.276	9.71287
998	IWB35719	28.276	9.71287
999	IWB35720	28.276	9.71287
1000	IWB36119	28.276	9.71287
1001	IWB41233	28.276	9.71287
1002	IWB4170	28.276	9.71287
1003	IWB42130	28.276	9.71287
1004	IWB42131	28.276	9.71287
1005	IWB42972	28.276	9.71287
1006	IWB44846	28.276	9.71287
1007	IWB46288	28.276	9.71287
1008	IWB46289	28.276	9.71287
1009	IWB46729	28.276	9.71287
1010	IWB54180	28.276	9.71287
1011	IWB55908	28.276	9.71287
1012	IWB58321	28.276	9.71287
1013	IWB5912	28.276	9.71287
1014	IWB5947	28.276	9.71287
1015	IWB60504	28.276	9.71287
1016	IWB61256	28.276	9.71287
1017	IWB61405	28.276	9.71287
1018	IWB61793	28.276	9.71287
1019	IWB6257	28.276	9.71287
1020	IWB63271	28.276	9.71287
1021	IWB63272	28.276	9.71287
1022	IWB63496	28.276	9.71287
1023	IWB65266	28.276	9.71287
1024	IWB6604	28.276	9.71287
1025	IWB6727	28.276	9.71287
1026	IWB8200	28.276	9.71287
1027	IWB9863	28.276	9.71287
1028	IWB9989	28.276	9.71287
1029	IWB3678	28.276	9.71287
1030	IWB43720	28.276	9.71287
1031	IWB44524	28.276	9.71287
1032	IWB60729	28.276	9.71287
1033	IWB68412	28.276	9.71287
1034	IWB57199	28.276	9.71287
1035	IWB57200	28.276	9.71287
1036	IWB58856	28.276	9.71287
1037	IWB68976	28.276	9.71287
1038	IWB68977	28.276	9.71287
1039	IWB60725	28.276	9.71287
1040	IWB60724	28.276	9.71287
1041	IWA8513b	28.276	9.71287
1042	IWB9098	28.279	9.7139
1043	IWB72947	28.283	9.71527
1044	wmc630	28.283	9.71527
1045	kbo-0247	28.283	9.71527
1046	IWB8489	28.284	9.71561
1047	IWB47954	28.284	9.71561
1048	IWB40869	28.305	9.72283
1049	IWB6633	28.305	9.72283
1050	IWB35771	28.305	9.72283
1051	IWA8513a	28.305	9.72283
1052	IWB72370	28.31	9.72455
1053	IWB30649	28.31	9.72455
1054	IWB9605	28.312	9.72523
1055	tPt-5584	28.519	9.79634
1056	wPt-6570	28.519	9.79634
1057	wPt-0115	28.519	9.79634
1058	wPt-2697	28.519	9.79634
1059	tPt-6183	28.519	9.79634
1060	tPt-1560	28.519	9.79634
1061	Opata_206584_36_PstIMseI_SNP	28.519	9.79634
1062	Opata_1082617_PstIMseI_PA	28.519	9.79634
1063	Opata_2478891_PstIMseI_PA	28.519	9.79634
1064	M6_323843_90_PstIMseI_SNP	28.519	9.79634
1065	Opata_1997592_26_PstIMspI_SNP	28.519	9.79634
1066	M6_218516_PstIMspI_PA	28.519	9.79634
1067	Opata_63932_22_PstIMspI_SNP	28.519	9.79634
1068	Opata_1322439_PstIMspI_PA	28.519	9.79634
1069	Opata_542015_PstIMseI_PA	28.519	9.79634
1070	Opata_726088_PstIMseI_PA	28.519	9.79634
1071	Opata_2061324_PstIMspI_PA	28.519	9.79634
1072	Opata_678_43_PstIMspI_SNP	28.519	9.79634
1073	Opata_656673_56_PstIMseI_SNP	28.519	9.79634
1074	Opata_1985642_45_PstIMseI_SNP	28.519	9.79634
1075	Opata_206584_30_PstIMseI_SNP	28.519	9.79634
1076	Opata_1933801_PstIMspI_PA	28.519	9.79634
1077	Opata_3444019_PstIMseI_PA	28.519	9.79634
1078	Opata_3777385_PstIMspI_PA	28.519	9.79634
1079	Opata_2977008_PstIMspI_PA	28.519	9.79634
1080	Opata_257086_50_PstIMluI_SNP	28.519	9.79634
1081	Opata_2654599_PstIMspI_PA	28.519	9.79634
1082	Opata_2036068_41_PstIMspI_SNP	28.519	9.79634
1083	Opata_558588_50_PstIMseI_SNP	28.519	9.79634
1084	Opata_656673_76_PstIMseI_SNP	28.519	9.79634
1085	Opata_3105474_PstIMspI_PA	28.519	9.79634
1086	Opata_2771959_PstIMspI_PA	28.519	9.79634
1087	Opata_302202_73_PstIMseI_SNP	28.519	9.79634
1088	M6_16685_PstIMseI_PA	28.519	9.79634
1089	Opata_229131_PstIMseI_PA	28.519	9.79634
1090	Opata_2254066_PstIMseI_PA	28.519	9.79634
1091	Opata_1377977_PstIMseI_PA	28.519	9.79634
1092	Opata_1548415_63_PstIMseI_SNP	28.519	9.79634
1093	Opata_2502054_PstIMspI_PA	28.519	9.79634
1094	Opata_1276056_PstIMseI_PA	28.519	9.79634
1095	Opata_784124_PstIMseI_PA	28.519	9.79634
1096	Opata_450198_87_PstIMseI_SNP	28.519	9.79634
1097	Opata_694_39_PstIMseI_SNP	28.519	9.79634
1098	Opata_627526_PstIMseI_PA	28.519	9.79634
1099	Opata_303651_33_PstIMseI_SNP	28.519	9.79634
1100	Opata_68331_PstIMseI_PA	28.519	9.79634
1101	Opata_1551269_12_PstIMspI_SNP	28.519	9.79634
1102	Opata_2024946_PstIMspI_PA	28.519	9.79634
1103	Opata_139399_PstIMseI_PA	28.519	9.79634
1104	Opata_450198_19_PstIMseI_SNP	28.519	9.79634
1105	Opata_1907044_PstIMspI_PA	28.519	9.79634
1106	Opata_535415_PstIMseI_PA	28.519	9.79634
1107	Opata_1515432_PstIMspI_PA	28.519	9.79634
1108	Opata_453065_PstIMseI_PA	28.519	9.79634
1109	Opata_1664715_30_PstIMspI_SNP	28.519	9.79634
1110	Opata_2678885_PstIMspI_PA	28.519	9.79634
1111	Opata_17753_51_PstIMseI_SNP	28.519	9.79634
1112	M6_191423_PstIMspI_PA	28.519	9.79634
1113	Opata_1298446_PstIMspI_PA	28.519	9.79634
1114	Opata_2278006_PstIMspI_PA	28.519	9.79634
1115	Opata_3944354_PstIMspI_PA	28.519	9.79634
1116	Opata_50084_64_PstIMluI_SNP	28.519	9.79634
1117	Opata_56581_PstIMseI_PA	28.519	9.79634
1118	Opata_1720608_PstIMspI_PA	28.519	9.79634
1119	Opata_356612_PstIMseI_PA	28.519	9.79634
1120	Opata_17753_30_PstIMseI_SNP	28.519	9.79634
1121	Opata_3404134_PstIMspI_PA	28.519	9.79634
1122	M6_408938_PstIMspI_PA	28.519	9.79634
1123	Opata_1521263_28_PstIMluI_SNP	28.519	9.79634
1124	Opata_3413722_PstIMspI_PA	28.519	9.79634
1125	Opata_1521263_12_PstIMluI_SNP	28.519	9.79634
1126	Opata_440172_PstIMspI_PA	28.519	9.79634
1127	Opata_818423_PstIMspI_PA	28.519	9.79634
1128	Opata_3602635_PstIMseI_PA	28.519	9.79634
1129	Opata_4265001_44_PstIMspI_SNP	28.519	9.79634
1130	Opata_219618_PstIMseI_PA	28.519	9.79634
1131	M6_1679012_PstIMspI_PA	28.519	9.79634
1132	Opata_1042948_PstIMseI_PA	28.519	9.79634
1133	Opata_1106683_PstIMseI_PA	28.519	9.79634
1134	Opata_2863963_PstIMspI_PA	28.519	9.79634
1135	Opata_2754032_PstIMspI_PA	28.519	9.79634
1136	Opata_1551269_4_PstIMspI_SNP	28.519	9.79634
1137	Opata_3817946_PstIMspI_PA	28.519	9.79634
1138	Opata_4093903_PstIMspI_PA	28.519	9.79634
1139	Opata_3331397_PstIMspI_PA	28.519	9.79634
1140	M6_1153424_PstIMspI_PA	28.519	9.79634
1141	Opata_661603_PstIMseI_PA	28.519	9.79634
1142	Opata_349375_PstIMseI_PA	28.519	9.79634
1143	Opata_2819010_PstIMspI_PA	28.519	9.79634
1144	Opata_3829902_PstIMseI_PA	28.519	9.79634
1145	Opata_437764_48_PstIMseI_SNP	28.519	9.79634
1146	Opata_271671_61_PstIMseI_SNP	28.519	9.79634
1147	Opata_149679_PstIMseI_PA	28.519	9.79634
1148	Opata_1125918_PstIMspI_PA	28.519	9.79634
1149	Opata_1400352_PstIMspI_PA	28.519	9.79634
1150	Opata_2132676_78_PstIMspI_SNP	28.519	9.79634
1151	Opata_2993557_PstIMspI_PA	28.519	9.79634
1152	M6_2494686_PstIMspI_PA	28.519	9.79634
1153	Opata_3691816_PstIMspI_PA	28.519	9.79634
1154	Opata_155366_PstIMseI_PA	28.519	9.79634
1155	Opata_320006_24_PstIMseI_SNP	28.519	9.79634
1156	Opata_3524710_PstIMspI_PA	28.519	9.79634
1157	Opata_450198_74_PstIMseI_SNP	28.519	9.79634
1158	Opata_110161_46_PstIMseI_SNP	28.519	9.79634
1159	Opata_1203706_PstIMseI_PA	28.519	9.79634
1160	Opata_271671_44_PstIMseI_SNP	28.519	9.79634
1161	M6_4275923_PstIMseI_PA	28.519	9.79634
1162	Opata_306874_PstIMseI_PA	28.519	9.79634
1163	Opata_681673_PstIMseI_PA	28.519	9.79634
1164	IWB41604	28.558	9.80973
1165	IWB46376	28.829	9.90282
1166	IWB23669	29.138	10.009
1167	IWB71414	29.138	10.009
1168	IWB5489	29.138	10.009
1169	SBG_119593	29.138	10.009
1170	SBG_105066	29.138	10.009
1171	IWB9974	29.276	10.0564
1172	IWB11847a	29.276	10.0564
1173	IWB62185	29.276	10.0564
1174	IWB10217	29.336	10.077
1175	IWB16988	29.336	10.077
1176	IWB19950	29.336	10.077
1177	IWB26006	29.336	10.077
1178	IWB29559	29.336	10.077
1179	IWB31559	29.336	10.077
1180	IWB40288	29.336	10.077
1181	IWB6156	29.336	10.077
1182	IWB63394	29.336	10.077
1183	IWB65219	29.336	10.077
1184	IWB65489	29.336	10.077
1185	IWB65490	29.336	10.077
1186	IWB73490	29.336	10.077
1187	IWA5752	29.336	10.077
1188	IWB8969	29.336	10.077
1189	IWB8391	29.336	10.077
1190	IWB30585	29.336	10.077
1191	IWB35524	29.336	10.077
1192	wPt-9624	29.414	10.1038
1193	wPt-7626	29.414	10.1038
1194	wPt-5839	29.414	10.1038
1195	Opata_606298_PstIMseI_PA	29.414	10.1038
1196	Opata_1361121_PstIMspI_PA	29.414	10.1038
1197	Opata_574735_28_PstIMseI_SNP	29.414	10.1038
1198	Opata_2053562_PstIMspI_PA	29.414	10.1038
1199	Opata_3209954_PstIMspI_PA	29.414	10.1038
1200	Opata_1558379_PstIMspI_PA	29.414	10.1038
1201	Opata_1667523_34_PstIMspI_SNP	29.414	10.1038
1202	Opata_3188344_PstIMseI_PA	29.414	10.1038
1203	Opata_3986927_PstIMspI_PA	29.414	10.1038
1204	Opata_1521441_83_PstIMspI_SNP	29.414	10.1038
1205	Opata_2756912_PstIMseI_PA	29.414	10.1038
1206	Opata_3293095_PstIMspI_PA	29.414	10.1038
1207	Opata_298634_PstIMspI_PA	29.414	10.1038
1208	Opata_1219841_PstIMseI_PA	29.414	10.1038
1209	Opata_3430519_PstIMspI_PA	29.414	10.1038
1210	Opata_2949624_PstIMspI_PA	29.414	10.1038
1211	Opata_100933_63_PstIMseI_SNP	29.414	10.1038
1212	Opata_3258401_PstIMspI_PA	29.414	10.1038
1213	Opata_1278162_PstIMseI_PA	29.414	10.1038
1214	Opata_556383_PstIMseI_PA	29.414	10.1038
1215	Opata_1341529_PstIMspI_PA	29.414	10.1038
1216	Opata_1747973_PstIMseI_PA	29.414	10.1038
1217	Opata_2075036_PstIMseI_PA	29.414	10.1038
1218	Opata_1185729_PstIMspI_PA	29.414	10.1038
1219	Opata_1516905_PstIMspI_PA	29.414	10.1038
1220	Opata_2713420_PstIMseI_PA	29.414	10.1038
1221	Opata_1130949_PstIMspI_PA	29.414	10.1038
1222	Opata_615476_PstIMseI_PA	29.414	10.1038
1223	Opata_1402302_PstIMspI_PA	29.414	10.1038
1224	Opata_82593_PstIMspI_PA	29.414	10.1038
1225	Opata_852384_PstIMspI_PA	29.414	10.1038
1226	Opata_574735_3_PstIMseI_SNP	29.414	10.1038
1227	Opata_829029_PstIMseI_PA	29.414	10.1038
1228	Opata_635550_28_PstIMseI_SNP	29.414	10.1038
1229	Opata_1022358_PstIMspI_PA	29.414	10.1038
1230	Opata_1691415_17_PstIMspI_SNP	30.494	10.4748
1231	Opata_42491_53_PstIMseI_SNP	30.494	10.4748
1232	Opata_84744_87_PstIMseI_SNP	30.494	10.4748
1233	Opata_158599_1_PstIMseI_SNP	30.494	10.4748
1234	Opata_242932_21_PstIMspI_SNP	30.494	10.4748
1235	Opata_23113_21_PstIMseI_SNP	30.494	10.4748
1236	Opata_238955_36_PstIMseI_SNP	30.494	10.4748
1237	Opata_152812_40_PstIMseI_SNP	30.494	10.4748
1238	Opata_46479_40_PstIMseI_SNP	30.494	10.4748
1239	Opata_36935_42_PstIMseI_SNP	30.494	10.4748
1240	Opata_2592753_44_PstIMspI_SNP	30.494	10.4748
1241	Opata_223713_30_PstIMseI_SNP	30.494	10.4748
1242	Opata_31735_20_PstIMseI_SNP	30.494	10.4748
1243	Opata_200167_29_PstIMseI_SNP	30.494	10.4748
1244	Opata_104985_66_PstIMseI_SNP	30.494	10.4748
1245	Opata_1560369_46_PstIMspI_SNP	30.494	10.4748
1246	Opata_35861_36_PstIMseI_SNP	30.494	10.4748
1247	Opata_152812_9_PstIMseI_SNP	30.494	10.4748
1248	Opata_46479_60_PstIMseI_SNP	30.494	10.4748
1249	Opata_384639_32_PstIMluI_SNP	30.494	10.4748
1250	Opata_1691415_8_PstIMspI_SNP	30.494	10.4748
1251	Opata_35861_72_PstIMseI_SNP	30.494	10.4748
1252	Opata_158599_6_PstIMseI_SNP	30.494	10.4748
1253	M6_379974_PstIMspI_PA	30.494	10.4748
1254	Opata_3716910_62_PstIMspI_SNP	30.494	10.4748
1255	Opata_247685_14_PstIMseI_SNP	30.494	10.4748
1256	Opata_104985_18_PstIMseI_SNP	30.494	10.4748
1257	Opata_84744_71_PstIMseI_SNP	30.494	10.4748
1258	Opata_3322083_44_PstIMseI_SNP	30.494	10.4748
1259	Opata_36935_37_PstIMseI_SNP	30.494	10.4748
1260	Opata_80622_40_PstIMseI_SNP	30.494	10.4748
1261	Opata_303651_9_PstIMseI_SNP	30.494	10.4748
1262	Opata_3716910_51_PstIMspI_SNP	30.494	10.4748
1263	Opata_694_15_PstIMseI_SNP	30.494	10.4748
1264	Opata_136504_1_PstIMseI_SNP	30.494	10.4748
1265	Opata_42382_51_PstIMseI_SNP	30.494	10.4748
1266	Opata_302202_90_PstIMseI_SNP	30.494	10.4748
1267	Opata_200167_66_PstIMseI_SNP	30.494	10.4748
1268	Opata_355114_41_PstIMseI_SNP	30.494	10.4748
1269	Opata_3515954_23_PstIMspI_SNP	30.494	10.4748
1270	Opata_136504_60_PstIMseI_SNP	30.494	10.4748
1271	Opata_215765_32_PstIMseI_SNP	30.494	10.4748
1272	Opata_23113_54_PstIMseI_SNP	30.494	10.4748
1273	Opata_46479_71_PstIMseI_SNP	30.494	10.4748
1274	Opata_210444_35_PstIMseI_SNP	30.494	10.4748
1275	M6_3550317_PstIMspI_PA	30.494	10.4748
1276	Opata_4198856_15_PstIMseI_SNP	30.494	10.4748
1277	Opata_210608_41_PstIMseI_SNP	30.494	10.4748
1278	Opata_891896_69_PstIMspI_SNP	30.494	10.4748
1279	Opata_1560892_16_PstIMspI_SNP	30.494	10.4748
1280	Opata_4419_67_PstIMseI_SNP	30.494	10.4748
1281	Opata_41712_34_PstIMseI_SNP	30.494	10.4748
1282	wsnp_Ex_c26406_35653828	30.818	10.586
1283	IWB5428	32.21	11.0642
1284	IWB47094	32.411	11.1332
1285	IWB62098	32.411	11.1332
1286	IWB70921	32.411	11.1332
1287	IWB70924	32.411	11.1332
1288	IWB70926	32.411	11.1332
1289	IWB70927	32.411	11.1332
1290	IWB70928	32.411	11.1332
1291	IWB70929	32.411	11.1332
1292	IWB70930	32.411	11.1332
1293	IWB70932	32.411	11.1332
1294	IWB70934	32.411	11.1332
1295	IWB70931	32.411	11.1332
1296	IWB70933	32.411	11.1332
1297	IWB43984	33.05	11.3527
1298	IWB59725	33.05	11.3527
1299	IWB45191	33.05	11.3527
1300	IWB53862	33.05	11.3527
1301	IWB71220	33.05	11.3527
1302	IWA5762	33.432	11.484
1303	IWA5761	33.432	11.484
1304	IWA5760	33.432	11.484
1305	IWB13159	33.432	11.484
1306	IWB1365	33.432	11.484
1307	IWB15066	33.432	11.484
1308	IWB4006	33.432	11.484
1309	IWB53380	33.432	11.484
1310	IWB17580	33.432	11.484
1311	IWB5525	33.432	11.484
1312	IWB66103	33.432	11.484
1313	IWB12769	33.631	11.5523
1314	IWA8498	33.827	11.6196
1315	IWB71223	34.506	11.8529
1316	gwm359	34.535	11.8628
1317	IWA5410	35.163	12.0786
1318	IWA1242	35.163	12.0786
1319	IWA841	35.163	12.0786
1320	IWA1166	35.463	12.1816
1321	wsnp_CAP11_rep_c4118_1946999	35.463	12.1816
1322	Opata_429300_20_PstIMseI_SNP	35.463	12.1816
1323	Opata_418765_32_PstIMseI_SNP	35.463	12.1816
1324	Opata_859091_PstIMspI_PA	35.463	12.1816
1325	Opata_1535099_PstIMseI_PA	35.463	12.1816
1326	Opata_304711_PstIMspI_PA	35.463	12.1816
1327	Opata_1711361_PstIMspI_PA	35.463	12.1816
1328	Opata_357266_PstIMspI_PA	35.463	12.1816
1329	Opata_374392_PstIMseI_PA	35.463	12.1816
1330	Opata_76770_62_PstIMseI_SNP	35.463	12.1816
1331	Opata_350667_PstIMspI_PA	35.463	12.1816
1332	Opata_983722_3_PstIMseI_SNP	35.463	12.1816
1333	Opata_133418_81_PstIMseI_SNP	35.463	12.1816
1334	Opata_381576_PstIMseI_PA	35.463	12.1816
1335	Opata_407284_37_PstIMspI_SNP	35.463	12.1816
1336	Opata_718362_33_PstIMseI_SNP	35.463	12.1816
1337	Opata_572059_PstIMseI_PA	35.463	12.1816
1338	Opata_899_PstIMspI_PA	35.463	12.1816
1339	Opata_138163_PstIMspI_PA	35.463	12.1816
1340	Opata_74216_PstIMseI_PA	35.463	12.1816
1341	Opata_3267754_11_PstIMseI_SNP	35.463	12.1816
1342	Opata_2286320_78_PstIMspI_SNP	35.463	12.1816
1343	Opata_519595_PstIMseI_PA	35.463	12.1816
1344	Opata_2123178_41_PstIMseI_SNP	35.463	12.1816
1345	Opata_460807_PstIMspI_PA	35.463	12.1816
1346	Opata_38253_PstIMspI_PA	35.463	12.1816
1347	Opata_2420429_PstIMspI_PA	35.463	12.1816
1348	Opata_4062250_PstIMseI_PA	35.463	12.1816
1349	Opata_1470363_PstIMspI_PA	35.463	12.1816
1350	Opata_1665139_PstIMspI_PA	35.463	12.1816
1351	Opata_333959_PstIMluI_PA	35.463	12.1816
1352	Opata_3194690_PstIMseI_PA	35.463	12.1816
1353	Opata_649560_9_PstIMseI_SNP	35.463	12.1816
1354	Opata_1281693_PstIMspI_PA	35.463	12.1816
1355	Opata_924725_71_PstIMseI_SNP	35.463	12.1816
1356	Opata_3578023_7_PstIMspI_SNP	35.463	12.1816
1357	Opata_40429_PstIMseI_PA	35.463	12.1816
1358	Opata_153657_61_PstIMseI_SNP	35.463	12.1816
1359	Opata_150516_18_PstIMseI_SNP	35.463	12.1816
1360	Opata_2895748_PstIMspI_PA	35.463	12.1816
1361	Opata_545265_7_PstIMspI_SNP	35.463	12.1816
1362	Opata_1037724_PstIMseI_PA	35.463	12.1816
1363	Opata_772883_PstIMluI_PA	35.463	12.1816
1364	Opata_418765_26_PstIMseI_SNP	35.463	12.1816
1365	Opata_1395478_PstIMseI_PA	35.463	12.1816
1366	Opata_739119_PstIMseI_PA	35.463	12.1816
1367	Opata_52383_PstIMseI_PA	35.463	12.1816
1368	Opata_124340_PstIMspI_PA	35.463	12.1816
1369	Opata_76770_51_PstIMseI_SNP	35.463	12.1816
1370	Opata_1125012_PstIMseI_PA	35.463	12.1816
1371	Opata_1623496_PstIMspI_PA	35.463	12.1816
1372	Opata_522928_PstIMseI_PA	35.463	12.1816
1373	Opata_31852_PstIMseI_PA	35.463	12.1816
1374	Opata_841481_PstIMspI_PA	35.463	12.1816
1375	Opata_687718_64_PstIMseI_SNP	35.463	12.1816
1376	Opata_4466594_PstIMseI_PA	35.463	12.1816
1377	Opata_495042_PstIMspI_PA	35.463	12.1816
1378	Opata_3267754_76_PstIMseI_SNP	35.463	12.1816
1379	Opata_133418_45_PstIMseI_SNP	35.463	12.1816
1380	Opata_2487319_PstIMspI_PA	35.463	12.1816
1381	Opata_888322_PstIMspI_PA	35.463	12.1816
1382	Opata_286874_PstIMseI_PA	35.463	12.1816
1383	Opata_999908_PstIMseI_PA	35.463	12.1816
1384	IWA4441	36.325	12.4777
1385	Opata_188750_1_PstIMseI_SNP	36.325	12.4777
1386	Opata_4115144_3_PstIMspI_SNP	36.325	12.4777
1387	IWB62653	36.364	12.4911
1388	IWB34100	36.364	12.4911
1389	wsnp_Ex_c2939_5423698	36.552	12.5557
1390	IWB72377	36.777	12.633
1391	IWB72376	36.777	12.633
1392	IWB4956	36.934	12.6869
1393	IWA3235	37.163	12.7656
1394	IWB10238	37.466	12.8697
1395	IWB25776	37.466	12.8697
1396	IWB32285	37.466	12.8697
1397	IWB59049	37.466	12.8697
1398	IWB45047	37.466	12.8697
1399	IWB52114	37.466	12.8697
1400	IWB21111	37.466	12.8697
1401	IWB69210	37.466	12.8697
1402	IWB43754	37.466	12.8697
1403	IWB32113	37.466	12.8697
1404	IWB31709	37.466	12.8697
1405	IWB21110	37.466	12.8697
1406	IWB1279	37.466	12.8697
1407	SBG_1442	37.466	12.8697
1408	IWB11359	37.594	12.9136
1409	IWB13985	37.594	12.9136
1410	IWB31705	37.594	12.9136
1411	IWB1830	37.594	12.9136
1412	IWB48508	37.594	12.9136
1413	IWB17861	38.015	13.0582
1414	wPt-8490	38.066	13.0758
1415	tPt-9405	38.066	13.0758
1416	Opata_909442_PstIMseI_PA	38.066	13.0758
1417	Opata_2158831_PstIMspI_PA	38.066	13.0758
1418	Opata_162488_PstIMseI_PA	38.066	13.0758
1419	Opata_1771565_PstIMluI_PA	38.066	13.0758
1420	Opata_540532_PstIMspI_PA	38.066	13.0758
1421	Opata_1056330_PstIMspI_PA	38.066	13.0758
1422	Opata_312957_PstIMseI_PA	38.066	13.0758
1423	Opata_1334802_PstIMseI_PA	38.066	13.0758
1424	Opata_674135_PstIMseI_PA	38.066	13.0758
1425	Opata_470765_PstIMseI_PA	38.066	13.0758
1426	Opata_2373254_58_PstIMspI_SNP	38.066	13.0758
1427	Opata_3604806_PstIMseI_PA	38.066	13.0758
1428	Opata_1097636_PstIMseI_PA	38.066	13.0758
1429	Opata_2969833_PstIMseI_PA	38.066	13.0758
1430	Opata_592411_PstIMseI_PA	38.066	13.0758
1431	Opata_1182593_PstIMseI_PA	38.066	13.0758
1432	Opata_2348719_PstIMspI_PA	38.066	13.0758
1433	Opata_865990_PstIMseI_PA	38.066	13.0758
1434	Opata_1568497_PstIMspI_PA	38.066	13.0758
1435	Opata_2470468_20_PstIMspI_SNP	38.066	13.0758
1436	Opata_77321_PstIMluI_PA	38.066	13.0758
1437	Opata_51329_38_PstIMseI_SNP	38.066	13.0758
1438	Opata_1295647_PstIMseI_PA	38.066	13.0758
1439	Opata_773594_PstIMspI_PA	38.066	13.0758
1440	Opata_600405_PstIMseI_PA	38.066	13.0758
1441	Opata_1155632_PstIMseI_PA	38.066	13.0758
1442	Opata_685850_PstIMspI_PA	38.066	13.0758
1443	Opata_450295_PstIMseI_PA	38.066	13.0758
1444	Opata_1282531_PstIMseI_PA	38.066	13.0758
1445	Opata_962964_PstIMspI_PA	38.066	13.0758
1446	Opata_90201_PstIMseI_PA	38.066	13.0758
1447	Opata_2570698_PstIMluI_PA	38.066	13.0758
1448	Opata_1723194_PstIMluI_PA	38.066	13.0758
1449	Opata_603791_PstIMseI_PA	38.066	13.0758
1450	Opata_1153002_PstIMseI_PA	38.066	13.0758
1451	Opata_4037977_PstIMspI_PA	38.066	13.0758
1452	Opata_2707093_PstIMluI_PA	38.066	13.0758
1453	Opata_2471587_PstIMspI_PA	38.066	13.0758
1454	Opata_1104866_PstIMspI_PA	38.066	13.0758
1455	Opata_597117_PstIMspI_PA	38.066	13.0758
1456	Opata_1513916_PstIMspI_PA	38.066	13.0758
1457	Opata_753387_PstIMseI_PA	38.066	13.0758
1458	Opata_898425_PstIMseI_PA	38.066	13.0758
1459	Opata_528623_PstIMseI_PA	38.066	13.0758
1460	Opata_2074120_PstIMseI_PA	38.066	13.0758
1461	Opata_2752204_PstIMseI_PA	38.066	13.0758
1462	Opata_96215_PstIMseI_PA	38.066	13.0758
1463	Opata_1275874_PstIMseI_PA	38.066	13.0758
1464	Opata_859099_PstIMseI_PA	38.066	13.0758
1465	Opata_237658_PstIMseI_PA	38.066	13.0758
1466	Opata_186669_PstIMseI_PA	38.066	13.0758
1467	Opata_154488_PstIMseI_PA	38.066	13.0758
1468	Opata_2933490_PstIMspI_PA	38.066	13.0758
1469	Opata_3669434_PstIMspI_PA	38.066	13.0758
1470	Opata_148155_PstIMspI_PA	38.066	13.0758
1471	Opata_1202169_PstIMseI_PA	38.066	13.0758
1472	Opata_56067_PstIMspI_PA	38.066	13.0758
1473	Opata_91696_PstIMseI_PA	38.066	13.0758
1474	Opata_1320531_PstIMseI_PA	38.066	13.0758
1475	Opata_163616_PstIMseI_PA	38.066	13.0758
1476	Opata_101391_PstIMseI_PA	38.066	13.0758
1477	Opata_846770_PstIMseI_PA	38.066	13.0758
1478	Opata_76723_PstIMseI_PA	38.066	13.0758
1479	Opata_1190606_PstIMseI_PA	38.066	13.0758
1480	Opata_1047641_PstIMluI_PA	38.066	13.0758
1481	Opata_2998677_PstIMseI_PA	38.066	13.0758
1482	Opata_1110629_PstIMseI_PA	38.066	13.0758
1483	Opata_1315027_PstIMspI_PA	38.066	13.0758
1484	Opata_636597_PstIMseI_PA	38.066	13.0758
1485	Opata_16834_PstIMseI_PA	38.066	13.0758
1486	Opata_2774111_PstIMspI_PA	38.066	13.0758
1487	Opata_149512_PstIMspI_PA	38.066	13.0758
1488	Opata_824231_PstIMseI_PA	38.066	13.0758
1489	Opata_1734021_PstIMspI_PA	38.066	13.0758
1490	Opata_431122_PstIMseI_PA	38.066	13.0758
1491	Opata_1231878_PstIMseI_PA	38.066	13.0758
1492	Opata_3167876_PstIMseI_PA	38.066	13.0758
1493	Opata_646422_PstIMseI_PA	38.066	13.0758
1494	Opata_458668_PstIMseI_PA	38.066	13.0758
1495	Opata_1098506_PstIMspI_PA	38.066	13.0758
1496	Opata_1794266_PstIMluI_PA	38.066	13.0758
1497	Opata_62020_PstIMseI_PA	38.066	13.0758
1498	Opata_446752_PstIMseI_PA	38.066	13.0758
1499	Opata_4177930_PstIMspI_PA	38.066	13.0758
1500	Opata_3632725_PstIMseI_PA	38.066	13.0758
1501	Opata_540591_PstIMseI_PA	38.066	13.0758
1502	Opata_13272_PstIMspI_PA	38.066	13.0758
1503	Opata_2113498_PstIMspI_PA	38.066	13.0758
1504	Opata_1883838_PstIMseI_PA	38.066	13.0758
1505	Opata_1191320_PstIMseI_PA	38.066	13.0758
1506	Opata_1776164_PstIMseI_PA	38.066	13.0758
1507	Opata_3939912_PstIMspI_PA	38.066	13.0758
1508	Opata_1430576_PstIMspI_PA	38.066	13.0758
1509	Opata_3032739_PstIMseI_PA	38.066	13.0758
1510	Opata_294965_PstIMseI_PA	38.066	13.0758
1511	Opata_449478_PstIMseI_PA	38.066	13.0758
1512	Opata_2886792_PstIMspI_PA	38.066	13.0758
1513	Opata_1304678_PstIMseI_PA	38.066	13.0758
1514	Opata_2857304_PstIMseI_PA	38.066	13.0758
1515	Opata_1301512_PstIMspI_PA	38.066	13.0758
1516	Opata_246522_PstIMseI_PA	38.066	13.0758
1517	Opata_3829144_PstIMspI_PA	38.066	13.0758
1518	Opata_226364_PstIMspI_PA	38.066	13.0758
1519	Opata_673350_PstIMspI_PA	38.066	13.0758
1520	Opata_431288_PstIMseI_PA	38.066	13.0758
1521	Opata_107962_PstIMseI_PA	38.066	13.0758
1522	Opata_1156960_PstIMspI_PA	38.066	13.0758
1523	Opata_376811_PstIMspI_PA	38.066	13.0758
1524	Opata_629188_PstIMspI_PA	38.066	13.0758
1525	Opata_1602300_PstIMspI_PA	38.066	13.0758
1526	Opata_252715_PstIMseI_PA	38.066	13.0758
1527	Opata_30687_PstIMseI_PA	38.066	13.0758
1528	Opata_1462911_PstIMseI_PA	38.066	13.0758
1529	Opata_2654305_PstIMseI_PA	38.066	13.0758
1530	Opata_1672827_PstIMluI_PA	38.066	13.0758
1531	Opata_1477852_PstIMluI_PA	38.066	13.0758
1532	Opata_238442_PstIMseI_PA	38.066	13.0758
1533	Opata_192313_PstIMseI_PA	38.066	13.0758
1534	Opata_2950747_PstIMspI_PA	38.066	13.0758
1535	Opata_974570_PstIMseI_PA	38.066	13.0758
1536	Opata_230495_PstIMseI_PA	38.066	13.0758
1537	Opata_3778181_32_PstIMspI_SNP	38.066	13.0758
1538	Opata_16081_PstIMseI_PA	38.066	13.0758
1539	Opata_3955260_PstIMspI_PA	38.066	13.0758
1540	Opata_2887418_PstIMspI_PA	38.066	13.0758
1541	Opata_925347_PstIMseI_PA	38.066	13.0758
1542	Opata_168628_PstIMspI_PA	38.066	13.0758
1543	Opata_653950_PstIMluI_PA	38.066	13.0758
1544	Opata_959911_PstIMseI_PA	38.066	13.0758
1545	Opata_603358_PstIMseI_PA	38.066	13.0758
1546	Opata_1035329_PstIMspI_PA	38.066	13.0758
1547	Opata_3139983_PstIMspI_PA	38.066	13.0758
1548	Opata_1500547_PstIMluI_PA	38.066	13.0758
1549	Opata_2868849_PstIMspI_PA	38.066	13.0758
1550	Opata_451931_PstIMseI_PA	38.066	13.0758
1551	Opata_500755_PstIMseI_PA	38.066	13.0758
1552	Opata_1113610_PstIMspI_PA	38.066	13.0758
1553	Opata_1594176_PstIMspI_PA	38.066	13.0758
1554	Opata_260073_PstIMseI_PA	38.066	13.0758
1555	Opata_2343123_PstIMspI_PA	38.066	13.0758
1556	Opata_995702_PstIMseI_PA	38.066	13.0758
1557	Opata_142760_PstIMseI_PA	38.066	13.0758
1558	Opata_1835025_PstIMspI_PA	38.066	13.0758
1559	Opata_338614_PstIMseI_PA	38.066	13.0758
1560	Opata_2625169_PstIMluI_PA	38.066	13.0758
1561	Opata_124493_PstIMspI_PA	38.066	13.0758
1562	Opata_932304_PstIMseI_PA	38.066	13.0758
1563	Opata_302647_PstIMseI_PA	38.066	13.0758
1564	Opata_258403_7_PstIMseI_SNP	38.066	13.0758
1565	Opata_195377_PstIMseI_PA	38.066	13.0758
1566	Opata_194823_PstIMspI_PA	38.066	13.0758
1567	Opata_304013_PstIMseI_PA	38.066	13.0758
1568	Opata_909621_PstIMspI_PA	38.066	13.0758
1569	Opata_3989629_PstIMseI_PA	38.066	13.0758
1570	Opata_1686372_PstIMluI_PA	38.066	13.0758
1571	Opata_2374890_PstIMseI_PA	38.066	13.0758
1572	Opata_1118161_PstIMspI_PA	38.066	13.0758
1573	Opata_314014_PstIMseI_PA	38.066	13.0758
1574	Opata_289787_PstIMseI_PA	38.066	13.0758
1575	Opata_575991_PstIMspI_PA	38.066	13.0758
1576	Opata_695140_PstIMseI_PA	38.066	13.0758
1577	Opata_58637_PstIMseI_PA	38.066	13.0758
1578	Opata_1621893_PstIMspI_PA	38.066	13.0758
1579	Opata_2382241_PstIMseI_PA	38.066	13.0758
1580	Opata_204318_PstIMseI_PA	38.066	13.0758
1581	Opata_1553048_PstIMluI_PA	38.066	13.0758
1582	Opata_38562_PstIMspI_PA	38.066	13.0758
1583	Opata_889541_PstIMseI_PA	38.066	13.0758
1584	Opata_67931_PstIMseI_PA	38.066	13.0758
1585	Opata_559538_PstIMseI_PA	38.066	13.0758
1586	Opata_434675_PstIMseI_PA	38.066	13.0758
1587	Opata_247073_PstIMspI_PA	38.066	13.0758
1588	Opata_2306_PstIMseI_PA	38.066	13.0758
1589	Opata_1922246_PstIMseI_PA	38.066	13.0758
1590	Opata_1291990_PstIMspI_PA	38.066	13.0758
1591	Opata_16569_PstIMseI_PA	38.066	13.0758
1592	Opata_4141079_PstIMspI_PA	38.066	13.0758
1593	Opata_443575_PstIMseI_PA	38.066	13.0758
1594	Opata_1007893_PstIMseI_PA	38.066	13.0758
1595	Opata_202645_PstIMspI_PA	38.066	13.0758
1596	Opata_636174_PstIMseI_PA	38.066	13.0758
1597	Opata_512821_PstIMseI_PA	38.066	13.0758
1598	Opata_4142901_PstIMseI_PA	38.066	13.0758
1599	Opata_1872624_69_PstIMspI_SNP	38.066	13.0758
1600	Opata_3919017_PstIMseI_PA	38.066	13.0758
1601	Opata_97934_PstIMspI_PA	38.066	13.0758
1602	Opata_1160979_PstIMseI_PA	38.066	13.0758
1603	Opata_4062303_PstIMspI_PA	38.066	13.0758
1604	Opata_639660_PstIMseI_PA	38.066	13.0758
1605	Opata_2304196_PstIMspI_PA	38.066	13.0758
1606	Opata_3335766_PstIMspI_PA	38.066	13.0758
1607	Opata_1438423_PstIMseI_PA	38.066	13.0758
1608	Opata_557782_PstIMseI_PA	38.066	13.0758
1609	Opata_627083_PstIMseI_PA	38.066	13.0758
1610	Opata_1613385_86_PstIMseI_SNP	38.066	13.0758
1611	Opata_1212709_PstIMseI_PA	38.066	13.0758
1612	Opata_201308_PstIMspI_PA	38.066	13.0758
1613	Opata_72584_PstIMseI_PA	38.066	13.0758
1614	Opata_818848_PstIMspI_PA	38.066	13.0758
1615	Opata_3000181_PstIMseI_PA	38.066	13.0758
1616	Opata_68126_PstIMspI_PA	38.066	13.0758
1617	Opata_57277_PstIMseI_PA	38.066	13.0758
1618	Opata_2131410_PstIMspI_PA	38.066	13.0758
1619	Opata_4182174_PstIMspI_PA	38.066	13.0758
1620	Opata_1058913_PstIMseI_PA	38.066	13.0758
1621	Opata_1299944_PstIMseI_PA	38.066	13.0758
1622	Opata_319432_PstIMluI_PA	38.066	13.0758
1623	Opata_2618331_PstIMspI_PA	38.066	13.0758
1624	Opata_1550288_PstIMseI_PA	38.066	13.0758
1625	Opata_922916_PstIMspI_PA	38.066	13.0758
1626	Opata_1083005_PstIMseI_PA	38.066	13.0758
1627	Opata_755821_PstIMseI_PA	38.066	13.0758
1628	Opata_2137385_PstIMspI_PA	38.066	13.0758
1629	Opata_834067_PstIMseI_PA	38.066	13.0758
1630	Opata_2601534_PstIMseI_PA	38.066	13.0758
1631	Opata_3891764_PstIMspI_PA	38.066	13.0758
1632	Opata_4050685_PstIMspI_PA	38.066	13.0758
1633	Opata_965406_PstIMseI_PA	38.066	13.0758
1634	Opata_274579_PstIMseI_PA	38.066	13.0758
1635	Opata_1038162_PstIMseI_PA	38.066	13.0758
1636	Opata_322776_PstIMseI_PA	38.066	13.0758
1637	Opata_1579069_PstIMspI_PA	38.066	13.0758
1638	Opata_2367569_PstIMluI_PA	38.066	13.0758
1639	Opata_1277918_PstIMseI_PA	38.066	13.0758
1640	Opata_492414_PstIMseI_PA	38.066	13.0758
1641	Opata_357639_PstIMspI_PA	38.066	13.0758
1642	Opata_360977_PstIMseI_PA	38.066	13.0758
1643	Opata_550656_PstIMseI_PA	38.066	13.0758
1644	Opata_3249776_PstIMspI_PA	38.066	13.0758
1645	Opata_1377382_PstIMspI_PA	38.066	13.0758
1646	Opata_459288_PstIMseI_PA	38.066	13.0758
1647	Opata_2012243_PstIMluI_PA	38.066	13.0758
1648	Opata_276366_13_PstIMseI_SNP	38.066	13.0758
1649	Opata_343766_PstIMseI_PA	38.066	13.0758
1650	Opata_1698406_PstIMseI_PA	38.066	13.0758
1651	Opata_1591908_PstIMseI_PA	38.066	13.0758
1652	Opata_1778195_PstIMseI_PA	38.066	13.0758
1653	Opata_162709_PstIMseI_PA	38.066	13.0758
1654	Opata_2751714_PstIMspI_PA	38.066	13.0758
1655	Opata_4175877_PstIMspI_PA	38.066	13.0758
1656	Opata_1768630_PstIMspI_PA	38.066	13.0758
1657	Opata_834048_PstIMseI_PA	38.066	13.0758
1658	Opata_101083_PstIMspI_PA	38.066	13.0758
1659	Opata_2690738_PstIMseI_PA	38.066	13.0758
1660	Opata_652937_PstIMseI_PA	38.066	13.0758
1661	Opata_922921_PstIMseI_PA	38.066	13.0758
1662	Opata_257477_PstIMluI_PA	38.066	13.0758
1663	Opata_3900188_PstIMseI_PA	38.066	13.0758
1664	Opata_878148_PstIMseI_PA	38.066	13.0758
1665	Opata_2816226_PstIMluI_PA	38.066	13.0758
1666	Opata_907261_PstIMseI_PA	38.066	13.0758
1667	Opata_48167_PstIMseI_PA	38.066	13.0758
1668	Opata_1209448_PstIMseI_PA	38.066	13.0758
1669	Opata_354163_PstIMseI_PA	38.066	13.0758
1670	Opata_864479_PstIMluI_PA	38.066	13.0758
1671	Opata_1558391_PstIMluI_PA	38.066	13.0758
1672	Opata_1892116_PstIMspI_PA	38.066	13.0758
1673	Opata_44528_PstIMseI_PA	38.066	13.0758
1674	Opata_1161703_PstIMseI_PA	38.066	13.0758
1675	Opata_719857_PstIMseI_PA	38.066	13.0758
1676	Opata_91052_PstIMspI_PA	38.066	13.0758
1677	Opata_895180_PstIMseI_PA	38.066	13.0758
1678	Opata_3608723_PstIMspI_PA	38.066	13.0758
1679	Opata_3500436_PstIMspI_PA	38.066	13.0758
1680	Opata_2266861_PstIMluI_PA	38.066	13.0758
1681	Opata_412230_PstIMseI_PA	38.066	13.0758
1682	Opata_39497_69_PstIMseI_SNP	38.066	13.0758
1683	Opata_730648_PstIMspI_PA	38.066	13.0758
1684	Opata_116550_PstIMseI_PA	38.066	13.0758
1685	Opata_1491416_PstIMseI_PA	38.066	13.0758
1686	Opata_1158066_PstIMseI_PA	38.066	13.0758
1687	Opata_843550_PstIMseI_PA	38.066	13.0758
1688	Opata_474038_PstIMspI_PA	38.066	13.0758
1689	Opata_8692_PstIMspI_PA	38.066	13.0758
1690	Opata_3114991_PstIMspI_PA	38.066	13.0758
1691	Opata_616274_PstIMseI_PA	38.066	13.0758
1692	Opata_69281_PstIMseI_PA	38.066	13.0758
1693	Opata_2267149_PstIMluI_PA	38.066	13.0758
1694	Opata_1074018_PstIMseI_PA	38.066	13.0758
1695	Opata_1266752_PstIMseI_PA	38.066	13.0758
1696	Opata_3194585_PstIMspI_PA	38.066	13.0758
1697	Opata_3348468_PstIMseI_PA	38.066	13.0758
1698	Opata_1764947_PstIMspI_PA	38.066	13.0758
1699	Opata_1116262_PstIMspI_PA	38.066	13.0758
1700	M6_849468_PstIMspI_PA	38.066	13.0758
1701	Opata_166579_PstIMseI_PA	38.066	13.0758
1702	Opata_23899_PstIMseI_PA	38.066	13.0758
1703	Opata_372425_PstIMseI_PA	38.066	13.0758
1704	Opata_532801_PstIMseI_PA	38.066	13.0758
1705	Opata_295229_PstIMseI_PA	38.066	13.0758
1706	Opata_2566281_PstIMluI_PA	38.066	13.0758
1707	Opata_2450089_PstIMluI_PA	38.066	13.0758
1708	Opata_315087_PstIMseI_PA	38.066	13.0758
1709	Opata_1270979_PstIMseI_PA	38.066	13.0758
1710	Opata_738096_PstIMseI_PA	38.066	13.0758
1711	Opata_727021_PstIMseI_PA	38.066	13.0758
1712	Opata_4489149_PstIMseI_PA	38.066	13.0758
1713	Opata_1982938_PstIMspI_PA	38.066	13.0758
1714	Opata_1045617_PstIMluI_PA	38.066	13.0758
1715	Opata_911353_PstIMseI_PA	38.066	13.0758
1716	Opata_481993_PstIMseI_PA	38.066	13.0758
1717	Opata_1814560_89_PstIMseI_SNP	38.066	13.0758
1718	Opata_1917740_PstIMspI_PA	38.066	13.0758
1719	Opata_4297398_PstIMseI_PA	38.066	13.0758
1720	Opata_1223834_PstIMseI_PA	38.066	13.0758
1721	Opata_427894_PstIMseI_PA	38.066	13.0758
1722	Opata_1583700_PstIMseI_PA	38.066	13.0758
1723	Opata_2941349_PstIMseI_PA	38.066	13.0758
1724	Opata_97286_PstIMluI_PA	38.066	13.0758
1725	Opata_269239_PstIMseI_PA	38.066	13.0758
1726	Opata_1279457_PstIMseI_PA	38.066	13.0758
1727	Opata_2440474_PstIMseI_PA	38.066	13.0758
1728	Opata_944904_PstIMseI_PA	38.066	13.0758
1729	Opata_637168_PstIMspI_PA	38.066	13.0758
1730	Opata_1349290_PstIMseI_PA	38.066	13.0758
1731	Opata_391893_PstIMspI_PA	38.066	13.0758
1732	Opata_4173205_PstIMspI_PA	38.066	13.0758
1733	Opata_249911_PstIMspI_PA	38.066	13.0758
1734	Opata_973840_PstIMseI_PA	38.066	13.0758
1735	Opata_270923_PstIMseI_PA	38.066	13.0758
1736	Opata_965021_PstIMseI_PA	38.066	13.0758
1737	Opata_43187_64_PstIMseI_SNP	38.066	13.0758
1738	Opata_550462_PstIMspI_PA	38.066	13.0758
1739	Opata_141894_PstIMseI_PA	38.066	13.0758
1740	Opata_3626587_PstIMspI_PA	38.066	13.0758
1741	Opata_1033982_PstIMspI_PA	38.066	13.0758
1742	Opata_930242_PstIMseI_PA	38.066	13.0758
1743	Opata_618211_PstIMseI_PA	38.066	13.0758
1744	Opata_1269627_PstIMseI_PA	38.066	13.0758
1745	Opata_125150_PstIMseI_PA	38.066	13.0758
1746	Opata_105409_PstIMseI_PA	38.066	13.0758
1747	Opata_2635182_PstIMluI_PA	38.066	13.0758
1748	Opata_266514_PstIMseI_PA	38.066	13.0758
1749	Opata_318604_PstIMspI_PA	38.066	13.0758
1750	Opata_504153_PstIMseI_PA	38.066	13.0758
1751	Opata_1168231_PstIMspI_PA	38.066	13.0758
1752	Opata_961229_PstIMseI_PA	38.066	13.0758
1753	Opata_882985_PstIMseI_PA	38.066	13.0758
1754	Opata_642795_PstIMseI_PA	38.066	13.0758
1755	Opata_886381_PstIMseI_PA	38.066	13.0758
1756	Opata_1174043_PstIMseI_PA	38.066	13.0758
1757	Opata_1615020_PstIMspI_PA	38.066	13.0758
1758	Opata_3692070_PstIMseI_PA	38.066	13.0758
1759	Opata_1042757_PstIMseI_PA	38.066	13.0758
1760	Opata_174104_PstIMseI_PA	38.066	13.0758
1761	Opata_774899_PstIMseI_PA	38.066	13.0758
1762	Opata_377001_PstIMseI_PA	38.066	13.0758
1763	Opata_1870263_PstIMspI_PA	38.066	13.0758
1764	Opata_313497_PstIMseI_PA	38.066	13.0758
1765	Opata_284237_PstIMseI_PA	38.066	13.0758
1766	Opata_1000705_63_PstIMspI_SNP	38.066	13.0758
1767	Opata_327394_PstIMseI_PA	38.066	13.0758
1768	Opata_534046_PstIMspI_PA	38.066	13.0758
1769	Opata_1907565_PstIMseI_PA	38.066	13.0758
1770	Opata_920156_PstIMspI_PA	38.066	13.0758
1771	Opata_2075613_PstIMluI_PA	38.066	13.0758
1772	Opata_159053_PstIMseI_PA	38.066	13.0758
1773	Opata_249912_PstIMseI_PA	38.066	13.0758
1774	Opata_2789004_PstIMseI_PA	38.066	13.0758
1775	Opata_881852_PstIMseI_PA	38.066	13.0758
1776	Opata_178596_PstIMseI_PA	38.066	13.0758
1777	Opata_531012_PstIMseI_PA	38.066	13.0758
1778	Opata_164421_PstIMseI_PA	38.066	13.0758
1779	Opata_1237858_PstIMseI_PA	38.066	13.0758
1780	Opata_1128080_PstIMluI_PA	38.066	13.0758
1781	Opata_4136051_PstIMspI_PA	38.066	13.0758
1782	Opata_70308_PstIMseI_PA	38.066	13.0758
1783	Opata_2707956_PstIMseI_PA	38.066	13.0758
1784	Opata_1737245_PstIMseI_PA	38.066	13.0758
1785	Opata_2686996_PstIMseI_PA	38.066	13.0758
1786	Opata_984428_PstIMseI_PA	38.066	13.0758
1787	Opata_296431_PstIMseI_PA	38.066	13.0758
1788	Opata_2236451_PstIMluI_PA	38.066	13.0758
1789	Opata_2831529_PstIMspI_PA	38.066	13.0758
1790	Opata_145566_PstIMseI_PA	38.066	13.0758
1791	Opata_580634_PstIMseI_PA	38.066	13.0758
1792	Opata_199619_PstIMseI_PA	38.066	13.0758
1793	Opata_722919_PstIMseI_PA	38.066	13.0758
1794	Opata_2746365_PstIMluI_PA	38.066	13.0758
1795	Opata_4099444_PstIMspI_PA	38.066	13.0758
1796	Opata_799167_PstIMseI_PA	38.066	13.0758
1797	Opata_268458_PstIMspI_PA	38.066	13.0758
1798	Opata_27051_PstIMspI_PA	38.066	13.0758
1799	Opata_1565070_PstIMspI_PA	38.066	13.0758
1800	Opata_1229565_PstIMseI_PA	38.066	13.0758
1801	Opata_547063_PstIMspI_PA	38.066	13.0758
1802	Opata_1064169_PstIMspI_PA	38.066	13.0758
1803	Opata_4068602_PstIMseI_PA	38.066	13.0758
1804	Opata_514459_PstIMseI_PA	38.066	13.0758
1805	Opata_325522_PstIMseI_PA	38.066	13.0758
1806	Opata_651761_PstIMspI_PA	38.066	13.0758
1807	Opata_49222_PstIMspI_PA	38.066	13.0758
1808	Opata_129119_PstIMseI_PA	38.066	13.0758
1809	Opata_3015800_PstIMseI_PA	38.066	13.0758
1810	Opata_1264923_PstIMseI_PA	38.066	13.0758
1811	M6_3144837_18_PstIMseI_SNP	38.066	13.0758
1812	Opata_905737_PstIMseI_PA	38.066	13.0758
1813	Opata_519048_PstIMluI_PA	38.066	13.0758
1814	Opata_51329_18_PstIMseI_SNP	38.066	13.0758
1815	Opata_442027_2_PstIMseI_SNP	38.066	13.0758
1816	Opata_145000_PstIMseI_PA	38.066	13.0758
1817	Opata_766444_PstIMseI_PA	38.066	13.0758
1818	Opata_2262742_PstIMspI_PA	38.066	13.0758
1819	Opata_124471_PstIMseI_PA	38.066	13.0758
1820	Opata_1476406_PstIMseI_PA	38.066	13.0758
1821	Opata_801967_PstIMseI_PA	38.066	13.0758
1822	Opata_848025_PstIMseI_PA	38.066	13.0758
1823	Opata_72836_PstIMspI_PA	38.066	13.0758
1824	Opata_3617242_PstIMspI_PA	38.066	13.0758
1825	Opata_1167527_PstIMseI_PA	38.066	13.0758
1826	Opata_1486271_PstIMspI_PA	38.066	13.0758
1827	Opata_80832_PstIMseI_PA	38.066	13.0758
1828	Opata_817146_PstIMseI_PA	38.066	13.0758
1829	Opata_129135_PstIMseI_PA	38.066	13.0758
1830	Opata_257257_PstIMspI_PA	38.066	13.0758
1831	Opata_569947_PstIMseI_PA	38.066	13.0758
1832	Opata_3757414_PstIMspI_PA	38.066	13.0758
1833	Opata_2102267_PstIMspI_PA	38.066	13.0758
1834	Opata_4113175_PstIMspI_PA	38.066	13.0758
1835	Opata_417_PstIMseI_PA	38.066	13.0758
1836	Opata_523755_PstIMseI_PA	38.066	13.0758
1837	Opata_114742_PstIMseI_PA	38.066	13.0758
1838	Opata_849699_PstIMseI_PA	38.066	13.0758
1839	Opata_450222_PstIMseI_PA	38.066	13.0758
1840	Opata_2799463_PstIMluI_PA	38.066	13.0758
1841	Opata_1132530_PstIMluI_PA	38.066	13.0758
1842	Opata_255660_PstIMseI_PA	38.066	13.0758
1843	Opata_1088447_PstIMspI_PA	38.066	13.0758
1844	Opata_3695938_PstIMseI_PA	38.066	13.0758
1845	Opata_548157_PstIMseI_PA	38.066	13.0758
1846	Opata_133766_PstIMseI_PA	38.066	13.0758
1847	Opata_2429154_PstIMspI_PA	38.066	13.0758
1848	Opata_685605_PstIMseI_PA	38.066	13.0758
1849	Opata_71093_PstIMseI_PA	38.066	13.0758
1850	Opata_1901491_PstIMseI_PA	38.066	13.0758
1851	Opata_3438011_PstIMspI_PA	38.066	13.0758
1852	Opata_2360906_PstIMseI_PA	38.066	13.0758
1853	Opata_2362523_PstIMspI_PA	38.066	13.0758
1854	Opata_2558157_PstIMluI_PA	38.066	13.0758
1855	Opata_2971019_PstIMseI_PA	38.066	13.0758
1856	Opata_408177_PstIMspI_PA	38.066	13.0758
1857	Opata_1701765_PstIMspI_PA	38.066	13.0758
1858	Opata_1316436_PstIMseI_PA	38.066	13.0758
1859	Opata_192505_PstIMseI_PA	38.066	13.0758
1860	Opata_381798_PstIMseI_PA	38.066	13.0758
1861	Opata_486964_PstIMspI_PA	38.066	13.0758
1862	Opata_32454_PstIMspI_PA	38.066	13.0758
1863	Opata_613140_PstIMseI_PA	38.066	13.0758
1864	Opata_2874450_PstIMseI_PA	38.066	13.0758
1865	Opata_2007201_PstIMseI_PA	38.066	13.0758
1866	Opata_304955_PstIMseI_PA	38.066	13.0758
1867	Opata_1228373_PstIMseI_PA	38.066	13.0758
1868	Opata_378940_PstIMseI_PA	38.066	13.0758
1869	Opata_31329_PstIMseI_PA	38.066	13.0758
1870	Opata_812241_PstIMseI_PA	38.066	13.0758
1871	Opata_590625_PstIMseI_PA	38.066	13.0758
1872	Opata_1053053_PstIMspI_PA	38.066	13.0758
1873	Opata_1275072_PstIMseI_PA	38.066	13.0758
1874	Opata_160084_PstIMspI_PA	38.066	13.0758
1875	Opata_3606452_PstIMspI_PA	38.066	13.0758
1876	Opata_3376123_PstIMspI_PA	38.066	13.0758
1877	Opata_1213592_PstIMseI_PA	38.066	13.0758
1878	Opata_3824210_PstIMseI_PA	38.066	13.0758
1879	Opata_3463188_PstIMseI_PA	38.066	13.0758
1880	Opata_15426_PstIMspI_PA	38.066	13.0758
1881	Opata_3104885_PstIMseI_PA	38.066	13.0758
1882	Opata_4275439_PstIMseI_PA	38.066	13.0758
1883	Opata_866894_PstIMseI_PA	38.066	13.0758
1884	Opata_48944_PstIMspI_PA	38.066	13.0758
1885	Opata_84882_PstIMseI_PA	38.066	13.0758
1886	Opata_27620_PstIMseI_PA	38.066	13.0758
1887	Opata_455961_PstIMseI_PA	38.066	13.0758
1888	Opata_159744_PstIMspI_PA	38.066	13.0758
1889	Opata_652728_PstIMseI_PA	38.066	13.0758
1890	Opata_1458661_PstIMluI_PA	38.066	13.0758
1891	Opata_454097_PstIMseI_PA	38.066	13.0758
1892	Opata_2203975_PstIMseI_PA	38.066	13.0758
1893	Opata_65261_PstIMseI_PA	38.066	13.0758
1894	Opata_383831_40_PstIMseI_SNP	38.066	13.0758
1895	Opata_49788_PstIMseI_PA	38.066	13.0758
1896	Opata_924698_PstIMseI_PA	38.066	13.0758
1897	Opata_4151502_PstIMspI_PA	38.066	13.0758
1898	Opata_977896_PstIMspI_PA	38.066	13.0758
1899	Opata_3942867_PstIMspI_PA	38.066	13.0758
1900	Opata_502777_PstIMseI_PA	38.066	13.0758
1901	Opata_1819003_PstIMspI_PA	38.066	13.0758
1902	Opata_1872934_PstIMseI_PA	38.066	13.0758
1903	Opata_746307_PstIMseI_PA	38.066	13.0758
1904	Opata_592937_PstIMseI_PA	38.066	13.0758
1905	Opata_2798039_PstIMluI_PA	38.066	13.0758
1906	Opata_85058_PstIMspI_PA	38.066	13.0758
1907	Opata_609944_PstIMseI_PA	38.066	13.0758
1908	Opata_1261450_PstIMluI_PA	38.066	13.0758
1909	Opata_620287_PstIMseI_PA	38.066	13.0758
1910	Opata_1592041_PstIMluI_PA	38.066	13.0758
1911	Opata_1273165_PstIMseI_PA	38.066	13.0758
1912	Opata_1187483_PstIMseI_PA	38.066	13.0758
1913	Opata_319494_PstIMspI_PA	38.066	13.0758
1914	Opata_1396137_PstIMspI_PA	38.066	13.0758
1915	Opata_1037955_PstIMspI_PA	38.066	13.0758
1916	Opata_4093971_PstIMspI_PA	38.066	13.0758
1917	Opata_444128_PstIMseI_PA	38.066	13.0758
1918	Opata_4061250_PstIMseI_PA	38.066	13.0758
1919	Opata_2717807_PstIMluI_PA	38.066	13.0758
1920	Opata_1277548_PstIMseI_PA	38.066	13.0758
1921	Opata_1085749_PstIMseI_PA	38.066	13.0758
1922	Opata_1271146_PstIMluI_PA	38.066	13.0758
1923	Opata_1240662_PstIMspI_PA	38.066	13.0758
1924	Opata_1087287_PstIMseI_PA	38.066	13.0758
1925	Opata_2086967_PstIMseI_PA	38.066	13.0758
1926	Opata_3243875_PstIMspI_PA	38.066	13.0758
1927	Opata_637474_PstIMspI_PA	38.066	13.0758
1928	Opata_91096_PstIMseI_PA	38.066	13.0758
1929	Opata_2128134_PstIMluI_PA	38.066	13.0758
1930	Opata_840505_PstIMseI_PA	38.066	13.0758
1931	Opata_2196373_PstIMluI_PA	38.066	13.0758
1932	Opata_58130_PstIMseI_PA	38.066	13.0758
1933	Opata_4366520_PstIMseI_PA	38.066	13.0758
1934	Opata_4154364_PstIMspI_PA	38.066	13.0758
1935	Opata_4196855_PstIMseI_PA	38.066	13.0758
1936	Opata_218871_PstIMseI_PA	38.066	13.0758
1937	Opata_646373_PstIMseI_PA	38.066	13.0758
1938	Opata_3309847_PstIMseI_PA	38.066	13.0758
1939	Opata_38679_PstIMseI_PA	38.066	13.0758
1940	Opata_1791474_PstIMspI_PA	38.066	13.0758
1941	Opata_223180_PstIMluI_PA	38.066	13.0758
1942	Opata_3553021_PstIMseI_PA	38.066	13.0758
1943	Opata_1226479_PstIMspI_PA	38.066	13.0758
1944	Opata_1883892_PstIMspI_PA	38.066	13.0758
1945	Opata_1803789_PstIMseI_PA	38.066	13.0758
1946	Opata_1026538_PstIMspI_PA	38.066	13.0758
1947	Opata_2680332_PstIMspI_PA	38.066	13.0758
1948	Opata_3439800_PstIMspI_PA	38.066	13.0758
1949	Opata_1146608_PstIMseI_PA	38.066	13.0758
1950	Opata_178570_PstIMseI_PA	38.066	13.0758
1951	Opata_704150_PstIMseI_PA	38.066	13.0758
1952	Opata_940696_PstIMseI_PA	38.066	13.0758
1953	Opata_1009929_PstIMseI_PA	38.066	13.0758
1954	Opata_1557651_PstIMluI_PA	38.066	13.0758
1955	Opata_2277575_PstIMluI_PA	38.066	13.0758
1956	Opata_986410_PstIMseI_PA	38.066	13.0758
1957	Opata_3915154_PstIMspI_PA	38.066	13.0758
1958	Opata_1566525_PstIMseI_PA	38.066	13.0758
1959	Opata_1843565_PstIMspI_PA	38.066	13.0758
1960	Opata_639332_PstIMspI_PA	38.066	13.0758
1961	Opata_3952781_PstIMspI_PA	38.066	13.0758
1962	Opata_137431_PstIMseI_PA	38.066	13.0758
1963	Opata_3957984_PstIMseI_PA	38.066	13.0758
1964	Opata_508854_PstIMseI_PA	38.066	13.0758
1965	Opata_2557993_PstIMseI_PA	38.066	13.0758
1966	Opata_1689306_3_PstIMspI_SNP	38.066	13.0758
1967	Opata_502336_PstIMspI_PA	38.066	13.0758
1968	Opata_1509486_PstIMluI_PA	38.066	13.0758
1969	Opata_764560_PstIMspI_PA	38.066	13.0758
1970	Opata_3766445_PstIMspI_PA	38.066	13.0758
1971	Opata_1132038_PstIMseI_PA	38.066	13.0758
1972	Opata_1215362_PstIMluI_PA	38.066	13.0758
1973	Opata_866935_PstIMseI_PA	38.066	13.0758
1974	Opata_1170316_PstIMspI_PA	38.066	13.0758
1975	Opata_905716_PstIMseI_PA	38.066	13.0758
1976	Opata_1001890_PstIMseI_PA	38.066	13.0758
1977	Opata_289393_PstIMseI_PA	38.066	13.0758
1978	Opata_460555_PstIMspI_PA	38.066	13.0758
1979	Opata_302515_PstIMseI_PA	38.066	13.0758
1980	Opata_483039_PstIMseI_PA	38.066	13.0758
1981	Opata_1310238_PstIMspI_PA	38.066	13.0758
1982	Opata_3387773_PstIMspI_PA	38.066	13.0758
1983	Opata_3609206_PstIMseI_PA	38.066	13.0758
1984	Opata_771623_PstIMseI_PA	38.066	13.0758
1985	Opata_239961_PstIMspI_PA	38.066	13.0758
1986	Opata_1300292_PstIMseI_PA	38.066	13.0758
1987	Opata_1583750_PstIMseI_PA	38.066	13.0758
1988	Opata_1246843_PstIMseI_PA	38.066	13.0758
1989	Opata_574434_PstIMseI_PA	38.066	13.0758
1990	Opata_77817_PstIMseI_PA	38.066	13.0758
1991	Opata_666389_PstIMseI_PA	38.066	13.0758
1992	Opata_1735960_PstIMluI_PA	38.066	13.0758
1993	Opata_1150153_PstIMseI_PA	38.066	13.0758
1994	Opata_773521_PstIMseI_PA	38.066	13.0758
1995	Opata_310965_PstIMseI_PA	38.066	13.0758
1996	Opata_862509_PstIMseI_PA	38.066	13.0758
1997	Opata_2183353_PstIMspI_PA	38.066	13.0758
1998	Opata_169807_PstIMspI_PA	38.066	13.0758
1999	Opata_819987_PstIMseI_PA	38.066	13.0758
[truncated: 5,219 more rows]

## Sheet: 2B
Counts	Marker	cM	Relative distance (%)	CENTROMERE
1	IWB33980	0	0			Markers projected before the SNPs at 0 cM in the 9K consensus map were excluded
2	IWB40903	1.119	0.340242
3	IWB29512	5.92	1.80003
4	wPt-6311	7.123	2.16581
5	wPt-6271	7.628	2.31936
6	wsnp_Ex_c9706_16040258	10.225	3.109
7	Opata_23899_18_PstIMspI_SNP	10.225	3.109
8	Opata_1779842_PstIMspI_PA	10.225	3.109
9	Opata_839545_PstIMspI_PA	10.225	3.109
10	Opata_1924833_PstIMseI_PA	10.225	3.109
11	Opata_267769_15_PstIMseI_SNP	10.225	3.109
12	Opata_1749286_26_PstIMspI_SNP	10.225	3.109
13	Opata_157151_71_PstIMseI_SNP	10.225	3.109
14	Opata_3318071_43_PstIMspI_SNP	10.225	3.109
15	Opata_267769_43_PstIMseI_SNP	10.225	3.109
16	Opata_267769_89_PstIMseI_SNP	10.225	3.109
17	Opata_399438_PstIMspI_PA	10.225	3.109
18	M6_774062_PstIMspI_PA	11.1	3.37505
19	Opata_1349566_50_PstIMseI_SNP	11.1	3.37505
20	Opata_2363017_30_PstIMspI_SNP	11.1	3.37505
21	Opata_320204_34_PstIMseI_SNP	11.1	3.37505
22	Opata_66528_62_PstIMseI_SNP	11.1	3.37505
23	Opata_1143432_90_PstIMseI_SNP	11.1	3.37505
24	Opata_344879_79_PstIMspI_SNP	11.1	3.37505
25	M6_2094336_PstIMseI_PA	11.1	3.37505
26	Opata_441880_64_PstIMseI_SNP	11.1	3.37505
27	Opata_1706793_23_PstIMspI_SNP	11.1	3.37505
28	Opata_1891444_47_PstIMspI_SNP	11.1	3.37505
29	Opata_180575_83_PstIMseI_SNP	11.1	3.37505
30	Opata_814056_28_PstIMseI_SNP	11.1	3.37505
31	Opata_631290_43_PstIMseI_SNP	11.1	3.37505
32	Opata_827908_9_PstIMspI_SNP	11.1	3.37505
33	Opata_2219447_1_PstIMspI_SNP	11.1	3.37505
34	Opata_1168064_26_PstIMspI_SNP	11.1	3.37505
35	Opata_2403886_30_PstIMspI_SNP	11.1	3.37505
36	Opata_2881673_14_PstIMspI_SNP	11.1	3.37505
37	Opata_629863_37_PstIMspI_SNP	11.1	3.37505
38	Opata_278670_48_PstIMseI_SNP	11.1	3.37505
39	Opata_1584943_67_PstIMspI_SNP	11.1	3.37505
40	Opata_1651062_38_PstIMspI_SNP	11.1	3.37505
41	Opata_2403886_37_PstIMspI_SNP	11.1	3.37505
42	Opata_419778_29_PstIMseI_SNP	11.1	3.37505
43	Opata_575183_6_PstIMseI_SNP	11.1	3.37505
44	Opata_84265_49_PstIMseI_SNP	11.1	3.37505
45	Opata_2772714_63_PstIMspI_SNP	11.1	3.37505
46	Opata_84265_20_PstIMseI_SNP	11.1	3.37505
47	Opata_462036_73_PstIMspI_SNP	11.1	3.37505
48	M6_217066_PstIMseI_PA	11.1	3.37505
49	Opata_1826156_15_PstIMspI_SNP	11.1	3.37505
50	Opata_1826156_49_PstIMspI_SNP	11.1	3.37505
51	Opata_3620028_23_PstIMspI_SNP	11.1	3.37505
52	M6_879951_PstIMspI_PA	11.1	3.37505
53	Opata_1651062_26_PstIMspI_SNP	11.1	3.37505
54	Opata_575183_15_PstIMseI_SNP	11.1	3.37505
55	Opata_2309799_31_PstIMspI_SNP	11.1	3.37505
56	Opata_23077_87_PstIMseI_SNP	11.1	3.37505
57	Opata_628799_30_PstIMseI_SNP	11.1	3.37505
58	Opata_3757714_47_PstIMspI_SNP	11.1	3.37505
59	Opata_2195449_59_PstIMspI_SNP	11.1	3.37505
60	Opata_419778_7_PstIMseI_SNP	11.1	3.37505
61	M6_2798845_PstIMspI_PA	11.1	3.37505
62	Opata_3620028_31_PstIMspI_SNP	11.1	3.37505
63	Opata_2309799_28_PstIMspI_SNP	11.1	3.37505
64	Opata_1471821_44_PstIMspI_SNP	11.1	3.37505
65	wmc382	12.313	3.74387
66	IWB44630	12.313	3.74387
67	IWB9640	12.313	3.74387
68	SBG_153576	12.313	3.74387
69	IWB33207	12.313	3.74387
70	TC454839	12.313	3.74387
71	wmc382-3B	12.313	3.74387
72	IWB56506	12.472	3.79222
73	IWB44632	12.472	3.79222
74	BQ170801	13.253	4.02969
75	wPt-3517	14.814	4.50432
76	IWB9825	14.867	4.52044
77	wPt-0100	15.594	4.74149
78	wPt-1634	15.594	4.74149
79	wPt-8737	15.594	4.74149
80	IWB17029	16.105	4.89686
81	IWB38898	16.105	4.89686
82	wPt-6805	16.355	4.97288
83	M6_1159449_PstIMspI_PA	16.355	4.97288
84	M6_2522205_PstIMspI_PA	16.355	4.97288
85	M6_1592734_PstIMspI_PA	16.355	4.97288
86	M6_2035523_PstIMspI_PA	16.355	4.97288
87	M6_538583_PstIMseI_PA	16.355	4.97288
88	M6_914771_PstIMspI_PA	16.355	4.97288
89	M6_240346_PstIMseI_PA	16.355	4.97288
90	M6_538630_PstIMseI_PA	16.355	4.97288
91	M6_1915133_PstIMspI_PA	16.355	4.97288
92	M6_1272474_PstIMspI_PA	16.355	4.97288
93	M6_210342_PstIMseI_PA	16.355	4.97288
94	M6_3238982_PstIMspI_PA	16.355	4.97288
95	M6_2095901_PstIMspI_PA	16.355	4.97288
96	M6_597924_PstIMseI_PA	16.355	4.97288
97	M6_2634637_PstIMluI_PA	16.355	4.97288
98	M6_320630_PstIMspI_PA	16.355	4.97288
99	M6_2322541_PstIMseI_PA	16.355	4.97288
100	M6_250933_PstIMseI_PA	16.355	4.97288
101	M6_1737776_PstIMspI_PA	16.355	4.97288
102	M6_3525797_PstIMseI_PA	16.355	4.97288
103	M6_3300867_PstIMspI_PA	16.355	4.97288
104	M6_2278764_PstIMseI_PA	16.355	4.97288
105	M6_589982_PstIMseI_PA	16.355	4.97288
106	M6_3085410_PstIMspI_PA	16.355	4.97288
107	M6_3845549_PstIMseI_PA	16.355	4.97288
108	M6_2954740_PstIMspI_PA	16.355	4.97288
109	wPt-2108	16.988	5.16535
110	wPt-3047	17.231	5.23923
111	wPt-10749	17.231	5.23923
112	wPt-6970	17.231	5.23923
113	wPt-5587	17.231	5.23923
114	wPt-8424	17.231	5.23923
115	wPt-7672	17.231	5.23923
116	wPt-8788	17.231	5.23923
117	wPt-8263	17.231	5.23923
118	wPt-6053	17.231	5.23923
119	wPt-0643	17.231	5.23923
120	wPt-6627	17.231	5.23923
121	wPt-7440	17.231	5.23923
122	wPt-3459	17.231	5.23923
123	wPt-3807	17.231	5.23923
124	wPt-5934	17.231	5.23923
125	wPt-1919	17.231	5.23923
126	wPt-6575	17.231	5.23923
127	wPt-4217	17.231	5.23923
128	wPt-7811	17.231	5.23923
129	wPt-1842	17.231	5.23923
130	wPt-5960	17.231	5.23923
131	wPt-7312	17.231	5.23923
132	wPt-7563	17.231	5.23923
133	wPt-6120	17.231	5.23923
134	wPt-3162	17.231	5.23923
135	M6_3275230_PstIMspI_PA	17.231	5.23923
136	M6_1317551_PstIMseI_PA	17.231	5.23923
137	M6_2290863_PstIMspI_PA	17.231	5.23923
138	Opata_51585_28_PstIMseI_SNP	17.231	5.23923
139	Opata_349602_43_PstIMseI_SNP	17.231	5.23923
140	M6_3431872_PstIMspI_PA	17.231	5.23923
141	M6_2277236_PstIMluI_PA	17.231	5.23923
142	M6_23691_PstIMspI_PA	17.231	5.23923
143	M6_706444_PstIMseI_PA	17.231	5.23923
144	Opata_1006090_1_PstIMseI_SNP	17.231	5.23923
145	Opata_601510_PstIMspI_PA	17.231	5.23923
146	M6_9942_PstIMspI_PA	17.231	5.23923
147	Opata_1240349_PstIMspI_PA	17.231	5.23923
148	Opata_1749894_PstIMspI_PA	17.231	5.23923
149	M6_163707_PstIMspI_PA	17.231	5.23923
150	Opata_3605125_PstIMspI_PA	17.231	5.23923
151	M6_2086560_PstIMspI_PA	17.231	5.23923
152	M6_2186248_PstIMspI_PA	17.231	5.23923
153	Opata_1685957_11_PstIMluI_SNP	17.231	5.23923
154	M6_269961_PstIMluI_PA	17.231	5.23923
155	M6_3069368_PstIMspI_PA	17.231	5.23923
156	M6_173211_PstIMseI_PA	17.231	5.23923
157	M6_798451_PstIMspI_PA	17.231	5.23923
158	Opata_142884_PstIMseI_PA	17.231	5.23923
159	Opata_1226352_PstIMseI_PA	17.231	5.23923
160	M6_1066287_PstIMseI_PA	17.231	5.23923
161	Opata_1312111_30_PstIMseI_SNP	17.231	5.23923
162	Opata_1327503_PstIMspI_PA	17.231	5.23923
163	Opata_2105946_PstIMspI_PA	17.231	5.23923
164	M6_2557953_PstIMspI_PA	17.231	5.23923
165	M6_1887469_PstIMspI_PA	17.231	5.23923
166	M6_1715408_PstIMspI_PA	17.231	5.23923
167	M6_322112_PstIMspI_PA	17.231	5.23923
168	Opata_4149675_44_PstIMspI_SNP	17.231	5.23923
169	Opata_893567_79_PstIMseI_SNP	17.231	5.23923
170	M6_3008822_PstIMseI_PA	17.231	5.23923
171	Opata_33955_51_PstIMseI_SNP	17.231	5.23923
172	Opata_692667_PstIMspI_PA	17.231	5.23923
173	M6_817739_PstIMspI_PA	17.231	5.23923
174	M6_474961_PstIMspI_PA	17.231	5.23923
175	M6_2237028_PstIMseI_PA	17.231	5.23923
176	M6_641030_PstIMspI_PA	17.231	5.23923
177	M6_2145638_PstIMseI_PA	17.231	5.23923
178	Opata_1854363_49_PstIMspI_SNP	17.231	5.23923
179	Opata_20701_58_PstIMseI_SNP	17.231	5.23923
180	M6_198799_PstIMseI_PA	17.231	5.23923
181	M6_251339_PstIMseI_PA	17.231	5.23923
182	Opata_979108_21_PstIMseI_SNP	17.231	5.23923
183	M6_225538_PstIMseI_PA	17.231	5.23923
184	M6_1701212_PstIMseI_PA	17.231	5.23923
185	Opata_4013351_PstIMspI_PA	17.231	5.23923
186	Opata_51585_47_PstIMseI_SNP	17.231	5.23923
187	M6_181708_PstIMseI_PA	17.231	5.23923
188	Opata_2614036_35_PstIMspI_SNP	17.231	5.23923
189	M6_3320684_PstIMspI_PA	17.231	5.23923
190	M6_651384_PstIMspI_PA	17.231	5.23923
191	M6_3229059_PstIMseI_PA	17.231	5.23923
192	M6_460569_PstIMseI_PA	17.231	5.23923
193	M6_1126044_PstIMseI_PA	17.231	5.23923
194	Opata_320258_PstIMspI_PA	17.231	5.23923
195	M6_883535_PstIMspI_PA	17.231	5.23923
196	Opata_4152089_PstIMspI_PA	17.231	5.23923
197	M6_1991678_PstIMseI_PA	17.231	5.23923
198	M6_1740308_PstIMseI_PA	17.231	5.23923
199	Opata_1549443_87_PstIMspI_SNP	17.231	5.23923
200	M6_402921_PstIMseI_PA	17.231	5.23923
201	M6_424627_PstIMseI_PA	17.231	5.23923
202	M6_467622_PstIMseI_PA	17.231	5.23923
203	Opata_184465_43_PstIMspI_SNP	17.231	5.23923
204	Opata_1389288_15_PstIMspI_SNP	17.231	5.23923
205	M6_84000_PstIMluI_PA	17.231	5.23923
206	M6_3395981_PstIMseI_PA	17.231	5.23923
207	M6_2638210_PstIMspI_PA	17.231	5.23923
208	Opata_2614036_32_PstIMspI_SNP	17.231	5.23923
209	Opata_389407_PstIMspI_PA	17.231	5.23923
210	Opata_2614036_15_PstIMspI_SNP	17.231	5.23923
211	Opata_973610_PstIMseI_PA	17.231	5.23923
212	Opata_2682343_87_PstIMspI_SNP	17.231	5.23923
213	Opata_1383_73_PstIMseI_SNP	17.231	5.23923
214	M6_732878_PstIMseI_PA	17.231	5.23923
215	Opata_68019_PstIMseI_PA	17.231	5.23923
216	M6_1369450_PstIMseI_PA	17.231	5.23923
217	M6_928703_PstIMspI_PA	17.231	5.23923
218	M6_1321410_PstIMseI_PA	17.231	5.23923
219	M6_2581787_PstIMseI_PA	17.231	5.23923
220	Opata_646767_PstIMseI_PA	17.231	5.23923
221	Opata_3571646_PstIMspI_PA	17.231	5.23923
222	M6_1844919_PstIMspI_PA	17.231	5.23923
223	M6_3535807_PstIMseI_PA	17.231	5.23923
224	Opata_1253385_73_PstIMspI_SNP	17.231	5.23923
225	M6_2314645_PstIMseI_PA	17.231	5.23923
226	Opata_1735924_54_PstIMspI_SNP	17.231	5.23923
227	M6_21802_PstIMspI_PA	17.231	5.23923
228	Opata_1116007_PstIMspI_PA	17.231	5.23923
229	Opata_349602_62_PstIMseI_SNP	17.231	5.23923
230	M6_925465_PstIMseI_PA	17.231	5.23923
231	M6_2369826_PstIMspI_PA	17.231	5.23923
232	M6_10806_PstIMseI_PA	17.231	5.23923
233	M6_2191718_PstIMspI_PA	17.231	5.23923
234	M6_546064_PstIMseI_PA	17.231	5.23923
235	M6_1461614_PstIMseI_PA	17.231	5.23923
236	M6_804669_PstIMspI_PA	17.231	5.23923
237	Opata_28180_90_PstIMseI_SNP	17.231	5.23923
238	M6_1553319_PstIMspI_PA	17.231	5.23923
239	M6_2494299_PstIMspI_PA	17.231	5.23923
240	Opata_661820_69_PstIMseI_SNP	17.231	5.23923
241	M6_2173810_PstIMspI_PA	17.231	5.23923
242	M6_1092031_PstIMseI_PA	17.231	5.23923
243	Opata_2498309_18_PstIMspI_SNP	17.231	5.23923
244	M6_928623_PstIMseI_PA	17.231	5.23923
245	Opata_1355548_PstIMseI_PA	17.231	5.23923
246	M6_363022_PstIMluI_PA	17.231	5.23923
247	Opata_3347036_49_PstIMspI_SNP	17.231	5.23923
248	M6_3469246_PstIMseI_PA	17.231	5.23923
249	Opata_815283_PstIMspI_PA	17.231	5.23923
250	M6_805747_PstIMseI_PA	17.231	5.23923
251	M6_143594_PstIMseI_PA	17.231	5.23923
252	M6_2367040_PstIMseI_PA	17.231	5.23923
253	M6_280693_PstIMluI_PA	17.231	5.23923
254	M6_2359504_PstIMseI_PA	17.231	5.23923
255	M6_994942_PstIMseI_PA	17.231	5.23923
256	M6_761338_PstIMseI_PA	17.231	5.23923
257	Opata_1342494_PstIMspI_PA	17.231	5.23923
258	M6_3043980_PstIMspI_PA	17.231	5.23923
259	Opata_1954483_82_PstIMspI_SNP	17.231	5.23923
260	Opata_1947228_PstIMspI_PA	17.231	5.23923
261	M6_171431_PstIMseI_PA	17.231	5.23923
262	Opata_1383_84_PstIMseI_SNP	17.231	5.23923
263	Opata_543836_16_PstIMseI_SNP	17.231	5.23923
264	M6_783003_PstIMspI_PA	17.231	5.23923
265	M6_3167770_PstIMseI_PA	17.231	5.23923
266	Opata_427530_PstIMseI_PA	17.231	5.23923
267	M6_2604736_PstIMspI_PA	17.231	5.23923
268	Opata_1685957_72_PstIMluI_SNP	17.231	5.23923
269	Opata_288852_PstIMseI_PA	17.231	5.23923
270	M6_1172240_PstIMspI_PA	17.231	5.23923
271	Opata_2498309_68_PstIMspI_SNP	17.231	5.23923
272	M6_1207861_PstIMspI_PA	17.231	5.23923
273	M6_2442632_PstIMspI_PA	17.231	5.23923
274	Opata_1383_18_PstIMseI_SNP	17.231	5.23923
275	M6_1366063_PstIMspI_PA	17.231	5.23923
276	Opata_887950_PstIMspI_PA	17.231	5.23923
277	M6_1523462_PstIMspI_PA	17.231	5.23923
278	M6_523132_PstIMseI_PA	17.231	5.23923
279	M6_533610_PstIMspI_PA	17.231	5.23923
280	M6_179648_PstIMseI_PA	17.231	5.23923
281	wPt-100	17.231	5.23923
282	wPt-643	17.231	5.23923
283	wPt-880	17.871	5.43383
284	IWB1386	18.006	5.47488
285	IWB31969	18.006	5.47488
286	wPt-9274	18.107	5.50559
287	M6_1651684_PstIMspI_PA	18.107	5.50559
288	M6_1383457_PstIMspI_PA	18.107	5.50559
289	M6_2541985_PstIMspI_PA	18.107	5.50559
290	M6_3266090_PstIMseI_PA	18.107	5.50559
291	M6_2655002_PstIMspI_PA	18.107	5.50559
292	M6_525656_PstIMseI_PA	18.107	5.50559
293	Opata_3384974_PstIMspI_PA	18.107	5.50559
294	M6_458775_PstIMspI_PA	18.107	5.50559
295	M6_1846566_PstIMseI_PA	18.107	5.50559
296	M6_3179240_PstIMspI_PA	18.107	5.50559
297	M6_1486981_PstIMspI_PA	18.107	5.50559
298	M6_697172_PstIMspI_PA	18.107	5.50559
299	wPt-2602	18.759	5.70383
300	wPt-4350	18.759	5.70383
301	wPt-740711	18.759	5.70383
302	wPt-3390	19.352	5.88414
303	wPt-7497	19.352	5.88414
304	wPt-669825	19.675	5.98235
305	Lr16	19.915	6.05533
306	wPt-1024	19.954	6.06718
307	wPt-4916	19.954	6.06718
308	tPt-1663	20.196	6.14077
309	wPt-8918	20.196	6.14077
310	SBG_2969	20.277	6.1654
311	kbo-0190	20.277	6.1654
312	wPt-4026	21.216	6.45091
313	IWB8832	21.774	6.62057
314	wPt-8058	22.193	6.74797
315	Opata_3413465_PstIMspI_PA	22.193	6.74797
316	Opata_35911_44_PstIMseI_SNP	22.193	6.74797
317	Opata_716994_10_PstIMspI_SNP	22.193	6.74797
318	Opata_285306_PstIMspI_PA	22.193	6.74797
319	Opata_924458_5_PstIMseI_SNP	22.193	6.74797
320	Opata_1332692_PstIMluI_PA	22.193	6.74797
321	Opata_2834148_PstIMspI_PA	22.193	6.74797
322	M6_4289286_PstIMseI_PA	22.193	6.74797
323	M6_1397332_PstIMspI_PA	22.193	6.74797
324	Opata_1774896_PstIMspI_PA	22.193	6.74797
325	Opata_2117659_21_PstIMspI_SNP	22.193	6.74797
326	Opata_924458_88_PstIMseI_SNP	22.193	6.74797
327	M6_2402650_PstIMspI_PA	22.193	6.74797
328	M6_3175412_PstIMseI_PA	22.193	6.74797
329	Opata_2739559_83_PstIMspI_SNP	22.193	6.74797
330	Opata_3448736_81_PstIMspI_SNP	22.193	6.74797
331	M6_677454_PstIMspI_PA	22.193	6.74797
332	M6_670869_PstIMspI_PA	22.193	6.74797
333	M6_4103673_PstIMseI_PA	22.193	6.74797
334	wPt-9230	22.661	6.89027
335	wPt-3565	22.687	6.89818
336	wPt-6158	22.687	6.89818
337	wmc764	23.008	6.99578
338	IWB31968	23.408	7.1174
339	wPt-5195	23.847	7.25088
340	IWB22938	24.179	7.35183
341	IWB7201	24.179	7.35183
342	IWB13920	24.179	7.35183
343	IWB26830	24.179	7.35183
344	IWB57039	24.179	7.35183
345	TC432379	24.179	7.35183
346	wPt-8760	24.2	7.35822
347	wPt-667472	24.4	7.41903
348	tPt-4602	24.939	7.58292
349	wPt-744022	25.179	7.65589
350	wPt-289	25.261	7.68082
351	IWB22939	25.739	7.82616
352	wPt-2410	25.882	7.86964
353	wPt-6223	25.882	7.86964
354	wPt-746	26.803	8.14968
355	wPt-5728	26.803	8.14968
356	wPt-10908	26.996	8.20837
357	wsnp_Ex_c7776_13247654	27.448	8.3458
358	Opata_1949396_78_PstIMspI_SNP	27.448	8.3458
359	Opata_124483_77_PstIMseI_SNP	27.448	8.3458
360	Opata_699687_PstIMspI_PA	27.448	8.3458
361	Opata_749350_PstIMseI_PA	27.448	8.3458
362	Opata_2935721_67_PstIMspI_SNP	27.448	8.3458
363	Opata_211812_88_PstIMseI_SNP	27.448	8.3458
364	Opata_3817294_PstIMspI_PA	27.448	8.3458
365	Opata_597697_35_PstIMspI_SNP	27.448	8.3458
366	Opata_1709064_83_PstIMspI_SNP	27.448	8.3458
367	Opata_1062865_56_PstIMseI_SNP	27.448	8.3458
368	Opata_220463_47_PstIMseI_SNP	27.448	8.3458
369	Opata_1709064_30_PstIMspI_SNP	27.448	8.3458
370	Opata_14967_20_PstIMseI_SNP	27.448	8.3458
371	M6_142407_PstIMseI_PA	27.448	8.3458
372	Opata_556841_34_PstIMspI_SNP	27.448	8.3458
373	Opata_190056_PstIMseI_PA	27.448	8.3458
374	Opata_267489_PstIMspI_PA	27.448	8.3458
375	M6_202349_PstIMseI_PA	27.448	8.3458
376	M6_3279191_PstIMseI_PA	27.448	8.3458
377	Opata_2935721_46_PstIMspI_SNP	27.448	8.3458
378	Opata_419664_PstIMspI_PA	27.448	8.3458
379	Opata_2702124_38_PstIMspI_SNP	27.448	8.3458
380	Opata_275244_7_PstIMseI_SNP	27.448	8.3458
381	Opata_333463_19_PstIMspI_SNP	27.448	8.3458
382	Opata_356075_6_PstIMseI_SNP	27.448	8.3458
383	Opata_1671738_47_PstIMspI_SNP	27.448	8.3458
384	M6_815960_PstIMseI_PA	27.448	8.3458
385	Opata_1898898_26_PstIMspI_SNP	27.448	8.3458
386	Opata_1610991_39_PstIMspI_SNP	27.448	8.3458
387	Opata_217314_7_PstIMseI_SNP	27.448	8.3458
388	Opata_111262_66_PstIMseI_SNP	27.448	8.3458
389	Opata_141901_23_PstIMseI_SNP	27.448	8.3458
390	Opata_4265756_19_PstIMspI_SNP	27.448	8.3458
391	Opata_225397_11_PstIMseI_SNP	27.448	8.3458
392	Opata_93996_PstIMspI_PA	27.448	8.3458
393	Opata_1351957_80_PstIMseI_SNP	27.448	8.3458
394	Opata_333463_72_PstIMspI_SNP	27.448	8.3458
395	Opata_1291018_15_PstIMseI_SNP	27.448	8.3458
396	Opata_1291018_52_PstIMseI_SNP	27.448	8.3458
397	Opata_553754_42_PstIMseI_SNP	27.448	8.3458
398	Opata_1291018_14_PstIMseI_SNP	27.448	8.3458
399	Opata_1351957_56_PstIMseI_SNP	27.448	8.3458
400	M6_1037842_PstIMspI_PA	27.448	8.3458
401	Opata_3418152_77_PstIMspI_SNP	27.448	8.3458
402	Opata_3991503_24_PstIMspI_SNP	27.448	8.3458
403	M6_703075_PstIMseI_PA	27.448	8.3458
404	Opata_3115690_25_PstIMspI_SNP	27.448	8.3458
405	Opata_1024448_PstIMspI_PA	27.448	8.3458
406	Opata_823266_PstIMspI_PA	27.448	8.3458
407	Opata_1705629_63_PstIMspI_SNP	27.448	8.3458
408	Opata_159206_22_PstIMspI_SNP	27.448	8.3458
409	Opata_1329831_PstIMspI_PA	27.448	8.3458
410	Opata_349906_13_PstIMseI_SNP	27.448	8.3458
411	Opata_487590_51_PstIMspI_SNP	27.448	8.3458
412	Opata_1949396_82_PstIMspI_SNP	27.448	8.3458
413	Opata_620135_39_PstIMseI_SNP	27.448	8.3458
414	Opata_224057_PstIMseI_PA	27.448	8.3458
415	Opata_1361554_PstIMseI_PA	27.448	8.3458
416	wPt-744643	28.443	8.64834
417	wPt-3949	28.446	8.64925
418	wPt-6706	28.455	8.65199
419	wPt-9859	28.455	8.65199
420	wPt-5188	28.78	8.75081
421	IWB30800	29.392	8.93689
422	IWB30801	29.392	8.93689
423	IWB31328	29.392	8.93689
424	IWB72492	29.392	8.93689
425	IWB6671	29.392	8.93689
426	IWB10002	29.392	8.93689
427	IWB20867	29.392	8.93689
428	IWB217	29.392	8.93689
429	IWB25681	29.392	8.93689
430	IWB28040	29.392	8.93689
431	IWB74531	29.392	8.93689
432	IWB10720	29.392	8.93689
433	IWB2289	29.392	8.93689
434	IWB10721	29.392	8.93689
435	IWB24457	29.392	8.93689
436	IWB26314	29.392	8.93689
437	IWB26615	29.392	8.93689
438	IWB55821	29.392	8.93689
439	IWB62207	29.392	8.93689
440	IWB62208	29.392	8.93689
441	IWB10890	29.392	8.93689
442	IWB11320	29.392	8.93689
443	IWB11321	29.392	8.93689
444	IWB12178	29.392	8.93689
445	IWB12184	29.392	8.93689
446	IWB21872	29.392	8.93689
447	IWB2288	29.392	8.93689
448	IWB24834	29.392	8.93689
449	IWB24835	29.392	8.93689
450	IWB26313	29.392	8.93689
451	IWB26616	29.392	8.93689
452	IWB28843	29.392	8.93689
453	IWB34938	29.392	8.93689
454	IWB35642	29.392	8.93689
455	IWB35667	29.392	8.93689
456	IWB36143	29.392	8.93689
457	IWB36390	29.392	8.93689
458	IWB45336	29.392	8.93689
459	IWB47038	29.392	8.93689
460	IWB47039	29.392	8.93689
461	IWB49336	29.392	8.93689
462	IWB58123	29.392	8.93689
463	IWB62529	29.392	8.93689
464	IWB6279	29.392	8.93689
465	IWB7821	29.392	8.93689
466	IWB8754	29.392	8.93689
467	IWB9673	29.392	8.93689
468	IWB12069	29.392	8.93689
469	IWB66351	29.392	8.93689
470	IWB66352	29.392	8.93689
471	IWB216	29.392	8.93689
472	IWB26440	29.392	8.93689
473	IWB32200	29.392	8.93689
474	IWB53806	29.392	8.93689
475	IWB9321	29.392	8.93689
476	IWB23866	29.392	8.93689
477	IWB24825	29.392	8.93689
478	IWB2493	29.392	8.93689
479	IWB4434	29.392	8.93689
480	IWB45670	29.392	8.93689
481	IWB47291	29.392	8.93689
482	IWB49446	29.392	8.93689
483	IWB57508	29.392	8.93689
484	IWA7624	29.392	8.93689
485	IWB55769	29.392	8.93689
486	IWB55822	29.392	8.93689
487	IWB9754	29.392	8.93689
488	IWB52281	29.392	8.93689
489	IWB60617	29.392	8.93689
490	wPt-7995	29.567	8.9901
491	barc45	29.662	9.01899
492	tPt-513050	30.37	9.23426
493	IWA1512	30.517	9.27896
494	IWA4953	30.874	9.3875
495	IWB12070	31.222	9.49332
496	IWB28900	31.222	9.49332
497	IWB35447	31.222	9.49332
498	IWB46236	31.222	9.49332
499	IWB15227	31.222	9.49332
500	IWB42101	31.222	9.49332
501	IWB44633	31.222	9.49332
502	IWB75048	31.222	9.49332
503	IWB58948	31.222	9.49332
504	IWB8416	31.222	9.49332
505	IWB991	31.222	9.49332
506	IWA6262	31.554	9.59426
507	IWB54334	31.667	9.62862
508	IWA1413	32.11	9.76332
509	IWA2424	32.11	9.76332
510	IWA5342	32.11	9.76332
511	IWA5424	32.11	9.76332
512	IWA6957	32.11	9.76332
513	wPt-8235	32.198	9.79008
514	IWB26439	32.362	9.83994
515	IWA7633	32.453	9.86761
516	IWA6263	32.673	9.93451
517	IWA6481	32.673	9.93451
518	IWB59946	32.71	9.94576
519	wPt-3388	32.741	9.95518
520	IWB21871	32.856	9.99015
521	IWB55770	32.856	9.99015
522	IWB7677	32.856	9.99015
523	IWB59257	32.856	9.99015
524	IWB9790	32.894	10.0017
525	wPt-732018	32.93	10.0126
526	IWB12578	33.356	10.1422
527	IWB32486	33.356	10.1422
528	IWB51150	33.356	10.1422
529	IWB56956	33.356	10.1422
530	IWB56957	33.356	10.1422
531	IWB74530	33.356	10.1422
532	IWB22941	33.356	10.1422
533	IWB28039	33.356	10.1422
534	IWB29772	33.356	10.1422
535	IWB46564	33.356	10.1422
536	IWB46565	33.356	10.1422
537	IWB50555	33.356	10.1422
538	IWB7669	33.356	10.1422
539	IWB65686	33.356	10.1422
540	wmc661	33.544	10.1993
541	tPt-4246	34.145	10.3821
542	wPt-4613	34.145	10.3821
543	tPt-7321	34.145	10.3821
544	IWB315	34.339	10.4411
545	IWB67301	34.339	10.4411
546	IWB26054	34.556	10.507
547	IWB34480	34.735	10.5615
548	IWB65516	34.827	10.5894
549	wPt-477	35.031	10.6515
550	wPt-1813	35.031	10.6515
551	IWB12315	35.104	10.6737
552	IWB10954	35.104	10.6737
553	IWB10955	35.104	10.6737
554	IWB44869	35.104	10.6737
555	IWB8539	35.104	10.6737
556	IWB21633	35.104	10.6737
557	IWB25535	35.104	10.6737
558	IWB49736	35.104	10.6737
559	IWB30293	35.104	10.6737
560	IWB62175	35.104	10.6737
561	IWB62754	35.104	10.6737
562	gwm210	35.104	10.6737
563	IWB32316	35.104	10.6737
564	wmc489	35.104	10.6737
565	IWB25536	35.104	10.6737
566	IWB52168b	35.104	10.6737
567	IWB11379	35.191	10.7001
568	IWB47559	35.191	10.7001
569	IWB15924	35.191	10.7001
570	IWB32315	35.191	10.7001
571	IWB47560	35.191	10.7001
572	IWB56084	35.191	10.7001
573	IWB57438	35.191	10.7001
574	IWB59140	35.191	10.7001
575	IWB32317	35.191	10.7001
576	IWB34372	35.191	10.7001
577	IWB53547	35.191	10.7001
578	IWB51601	35.191	10.7001
579	IWB52168	35.191	10.7001
580	IWB61884	35.191	10.7001
581	IWA4808	35.425	10.7713
582	IWA2482	35.494	10.7923
583	IWA8128	35.494	10.7923
584	IWA3407	35.494	10.7923
585	IWA4723	35.494	10.7923
586	IWA4724	35.494	10.7923
587	IWA7656	35.494	10.7923
588	IWB11378	35.881	10.9099
589	IWB45672	35.881	10.9099
590	IWB48447	35.881	10.9099
591	IWB62322	35.881	10.9099
592	IWB50940	35.881	10.9099
593	IWB60992	35.881	10.9099
594	IWB7407	35.881	10.9099
595	IWB7661	35.881	10.9099
596	117413	35.881	10.9099
597	SBG_30615	35.881	10.9099
598	SBG_89520	35.881	10.9099
599	barc35	35.881	10.9099
600	IWB45671	35.881	10.9099
601	IWB8365	35.881	10.9099
602	wPt-5738	35.881	10.9099
603	IWB47276	35.881	10.9099
604	IWB47277	35.881	10.9099
605	IWB52167	35.881	10.9099
606	IWB58705	35.881	10.9099
607	IWB71788	35.881	10.9099
608	kbo-0090	35.881	10.9099
609	kbo-0089	36.061	10.9647
610	IWB52168a	36.241	11.0194
611	wPt-7970	36.241	11.0194
612	SBG_112043	36.241	11.0194
613	IWA2973	36.256	11.0239
614	IWA4952	36.256	11.0239
615	IWA6138	36.332	11.0471
616	IWB127	36.332	11.0471
617	IWB25258	36.332	11.0471
618	IWB41241	36.332	11.0471
619	IWB42883	36.332	11.0471
620	IWB43910	36.332	11.0471
621	IWB44104	36.332	11.0471
622	IWB44105	36.332	11.0471
623	IWB49760	36.332	11.0471
624	IWB73347	36.332	11.0471
625	IWB36300	36.332	11.0471
626	IWB43909	36.332	11.0471
627	IWB45010	36.332	11.0471
628	IWB24807	36.332	11.0471
629	IWB24809	36.332	11.0471
630	gwm614	36.426	11.0756
631	IWB54841	36.439	11.0796
632	wPt-3592	36.615	11.1331
633	IWB21634	36.634	11.1389
634	IWB40673	36.634	11.1389
635	IWB33979	36.634	11.1389
636	IWB55737	36.634	11.1389
637	wPt-378991	36.665	11.1483
638	IWB10588	36.961	11.2383
639	IWB26007	36.961	11.2383
640	BJ227727	37.043	11.2632
641	IWB1832	37.043	11.2632
642	IWB23419	37.043	11.2632
643	IWB39416	37.244	11.3244
644	IWB11217	37.244	11.3244
645	IWB17368	37.244	11.3244
646	IWB23032	37.244	11.3244
647	IWB59944	37.244	11.3244
648	IWB59945	37.244	11.3244
649	IWB30384	37.244	11.3244
650	wPt-2106	37.37	11.3627
651	wPt-4453	37.37	11.3627
652	wsnp_Ex_c259_497455	37.373	11.3636
653	M6_597858_PstIMseI_PA	37.373	11.3636
654	M6_2071921_PstIMseI_PA	37.373	11.3636
655	M6_601807_PstIMseI_PA	37.373	11.3636
656	M6_2847363_PstIMspI_PA	37.373	11.3636
657	Opata_1608583_22_PstIMspI_SNP	37.373	11.3636
658	M6_7748_PstIMseI_PA	37.373	11.3636
659	Opata_2064380_PstIMspI_PA	37.373	11.3636
660	M6_1269939_PstIMseI_PA	37.373	11.3636
661	M6_1564616_PstIMseI_PA	37.373	11.3636
662	Opata_1608583_21_PstIMspI_SNP	37.373	11.3636
663	Opata_122085_PstIMspI_PA	37.373	11.3636
664	M6_486368_PstIMseI_PA	37.373	11.3636
665	M6_2620404_PstIMspI_PA	37.373	11.3636
666	M6_738714_PstIMseI_PA	37.373	11.3636
667	Opata_307855_65_PstIMseI_SNP	37.373	11.3636
668	Opata_349788_7_PstIMseI_SNP	37.373	11.3636
669	Opata_980895_20_PstIMspI_SNP	37.373	11.3636
670	Opata_349788_5_PstIMseI_SNP	37.373	11.3636
671	M6_467708_PstIMseI_PA	37.373	11.3636
672	M6_1534632_PstIMseI_PA	37.373	11.3636
673	M6_2927981_PstIMseI_PA	37.373	11.3636
674	M6_449282_PstIMspI_PA	37.373	11.3636
675	Opata_2785792_43_PstIMspI_SNP	37.373	11.3636
676	M6_103230_PstIMspI_PA	37.373	11.3636
677	Opata_747229_53_PstIMseI_SNP	37.373	11.3636
678	M6_647026_PstIMspI_PA	37.373	11.3636
679	M6_475567_PstIMseI_PA	37.373	11.3636
680	M6_387526_41_PstIMspI_SNP	37.373	11.3636
681	M6_298899_PstIMseI_PA	37.373	11.3636
682	M6_1131226_PstIMseI_PA	37.373	11.3636
683	Opata_3393818_20_PstIMspI_SNP	37.373	11.3636
684	M6_459085_PstIMseI_PA	37.373	11.3636
685	M6_1994923_PstIMspI_PA	37.373	11.3636
686	M6_1777517_PstIMspI_PA	37.373	11.3636
687	M6_203315_PstIMseI_PA	37.373	11.3636
688	M6_651334_PstIMspI_PA	37.373	11.3636
689	Opata_2593463_PstIMspI_PA	37.373	11.3636
690	M6_450219_PstIMseI_PA	37.373	11.3636
691	M6_1960775_PstIMspI_PA	37.373	11.3636
692	M6_3378341_PstIMspI_PA	37.373	11.3636
693	M6_2078993_PstIMspI_PA	37.373	11.3636
694	M6_329754_PstIMspI_PA	37.373	11.3636
695	M6_1448708_PstIMluI_PA	37.373	11.3636
696	M6_1969889_PstIMspI_PA	37.373	11.3636
697	M6_144787_PstIMseI_PA	37.373	11.3636
698	M6_2284533_PstIMspI_PA	37.373	11.3636
699	IWB1326	37.379	11.3654
700	IWB48525	37.379	11.3654
701	kbo-0196	37.534	11.4125
702	IWB44405	37.55	11.4174
703	IWB44445	37.616	11.4375
704	wPt-9958	37.698	11.4624
705	IWB2281	37.797	11.4925
706	IWB3937	37.797	11.4925
707	IWB4294	37.797	11.4925
708	IWB4295	37.797	11.4925
709	IWB5503	37.797	11.4925
710	IWB57388	37.797	11.4925
711	IWB48463	37.797	11.4925
712	IWB11421	37.943	11.5369
713	IWB12133	37.943	11.5369
714	IWB23029	38.107	11.5868
715	IWB50507	38.107	11.5868
716	IWB736	38.107	11.5868
717	IWB63279	38.107	11.5868
718	IWB40895	38.107	11.5868
719	IWB12641	38.107	11.5868
720	wPt-671778	38.107	11.5868
721	IWB12342	38.141	11.5971
722	IWB11442	38.141	11.5971
723	IWB8328	38.141	11.5971
724	IWB52331	38.141	11.5971
725	IWB23764	38.141	11.5971
726	IWB23765	38.141	11.5971
727	IWB72374	38.141	11.5971
728	IWB72375	38.141	11.5971
729	IWB29097	38.141	11.5971
730	IWA2303	38.226	11.6229
731	IWA2304	38.226	11.6229
732	IWB42208	38.276	11.6381
733	IWB23031	38.276	11.6381
734	IWB35574	38.276	11.6381
735	IWB6584	38.318	11.6509
736	IWB72157	38.318	11.6509
737	IWB71947	38.318	11.6509
738	IWB67715	38.318	11.6509
739	IWB40896	38.318	11.6509
740	IWB54374	38.318	11.6509
741	IWB25055	38.318	11.6509
742	IWB26290	38.318	11.6509
743	IWB34562	38.318	11.6509
744	IWB5614	38.318	11.6509
745	IWB6108	38.318	11.6509
746	IWB61128	38.318	11.6509
747	IWB6502	38.318	11.6509
748	IWB6606	38.318	11.6509
749	wPt-1601	38.318	11.6509
750	IWB24939	38.36	11.6637
751	kbo-0171	38.36	11.6637
752	SBG_101772	38.36	11.6637
753	SBG_118811	38.36	11.6637
754	SBG_125769	38.36	11.6637
755	SBG_126137	38.36	11.6637
756	SBG_147366	38.36	11.6637
757	SBG_176459	38.36	11.6637
758	SBG_48262	38.36	11.6637
759	SBG_67549	38.36	11.6637
760	SBG_94790	38.36	11.6637
761	wPt-3547	38.36	11.6637
762	IWB10853	38.377	11.6689
763	IWB10931	38.377	11.6689
764	IWB22971	38.377	11.6689
765	IWB24313	38.377	11.6689
766	IWB24314	38.377	11.6689
767	IWB27344	38.377	11.6689
768	IWB32344	38.377	11.6689
769	IWB3429	38.377	11.6689
770	IWB42660	38.377	11.6689
771	IWB55108	38.377	11.6689
772	IWB59943	38.377	11.6689
773	IWB6918	38.377	11.6689
774	IWA6008	38.597	11.7357
775	IWA6257	38.597	11.7357
776	IWB542	39	11.8583
777	IWB35524	39.249	11.934
778	IWB3678	39.249	11.934
779	IWB11443	39.249	11.934
780	IWB64927	39.249	11.934
781	IWB71518	39.249	11.934
782	IWB8378	39.249	11.934
783	IWB26872	39.249	11.934
784	IWB32223	39.249	11.934
785	IWB3679	39.249	11.934
786	IWB68861	39.249	11.934
787	IWB11557	39.249	11.934
788	IWB20036	39.249	11.934
789	IWB20037	39.249	11.934
790	IWB24938	39.249	11.934
791	IWB26231	39.249	11.934
792	IWB28973	39.249	11.934
793	IWB32225	39.249	11.934
794	IWB41460	39.249	11.934
795	IWB41644	39.249	11.934
796	IWB62546	39.249	11.934
797	IWB72156	39.249	11.934
798	IWB73884	39.249	11.934
799	IWB73885	39.249	11.934
800	IWB7674	39.249	11.934
801	IWB9583	39.249	11.934
802	IWB12617	39.249	11.934
803	IWB26388	39.249	11.934
804	IWB46573	39.249	11.934
805	IWB1898	39.249	11.934
806	IWB40415	39.249	11.934
807	IWB45152	39.249	11.934
808	IWB4596	39.249	11.934
809	IWB60877	39.249	11.934
810	IWB66832	39.249	11.934
811	IWB66833	39.249	11.934
812	IWB71519	39.249	11.934
813	IWB21375	39.249	11.934
814	IWB26232	39.249	11.934
815	IWB26233	39.249	11.934
816	IWB26637	39.249	11.934
817	IWB26871	39.249	11.934
818	IWB43644	39.249	11.934
819	IWB43881	39.249	11.934
820	IWB43882	39.249	11.934
821	IWB45885	39.249	11.934
822	IWB45886	39.249	11.934
823	IWB46230	39.249	11.934
824	IWB55435	39.249	11.934
825	IWB59562	39.249	11.934
826	IWB63721	39.249	11.934
827	IWB69836	39.249	11.934
828	IWB72027	39.249	11.934
829	IWB7510	39.249	11.934
830	IWB23330	39.249	11.934
831	IWB57923	39.249	11.934
832	IWB7013	39.249	11.934
833	IWB8969	39.249	11.934
834	tPt-7643	39.346	11.9635
835	IWA3005	39.674	12.0632
836	IWB32198	40.071	12.1839
837	IWB43468	40.818	12.4111
838	IWB48865	40.818	12.4111
839	IWB49863	40.818	12.4111
840	IWB62118	40.818	12.4111
841	barc124	42.115	12.8054
842	IWB9738	42.304	12.8629
843	IWB56644	42.304	12.8629
844	IWB24437	43.177	13.1283
845	IWB10794	44.05	13.3938
846	IWB32400	44.05	13.3938
847	IWB26354	44.05	13.3938
848	IWB42892	44.05	13.3938
849	IWB59815	44.05	13.3938
850	IWB68413	44.05	13.3938
851	IWA379	44.704	13.5926
852	IWB27048	45.141	13.7255
853	IWB27049	45.141	13.7255
854	IWA1799	45.255	13.7602
855	IWA3605	45.255	13.7602
856	IWA2988	45.255	13.7602
857	IWA3589	45.255	13.7602
858	IWA7545	45.255	13.7602
859	IWB10435	45.255	13.7602
860	IWB10616	45.255	13.7602
861	IWB22424	45.255	13.7602
862	IWB29704	45.255	13.7602
863	IWB32197	45.255	13.7602
864	IWB56015	45.255	13.7602
865	IWB59719	45.255	13.7602
866	IWB35323	45.255	13.7602
867	IWB65752	45.255	13.7602
868	IWB70698	45.255	13.7602
869	IWB8850	45.255	13.7602
870	IWB8851	45.255	13.7602
871	IWB9739	45.255	13.7602
872	IWB7915	45.255	13.7602
873	Opata_1139516_PstIMseI_PA	45.255	13.7602
874	Opata_353451_7_PstIMspI_SNP	45.255	13.7602
875	M6_267383_PstIMspI_PA	45.255	13.7602
876	M6_397755_PstIMseI_PA	45.255	13.7602
877	Opata_2741539_24_PstIMseI_SNP	45.255	13.7602
878	Opata_2892757_PstIMseI_PA	45.255	13.7602
879	M6_647921_PstIMseI_PA	45.255	13.7602
880	Opata_501200_PstIMspI_PA	45.255	13.7602
881	Opata_3468250_PstIMspI_PA	45.255	13.7602
882	Opata_41246_21_PstIMseI_SNP	45.255	13.7602
883	Opata_602506_14_PstIMseI_SNP	45.255	13.7602
884	Opata_602506_33_PstIMseI_SNP	45.255	13.7602
885	Opata_178394_86_PstIMseI_SNP	45.255	13.7602
886	M6_657689_PstIMspI_PA	45.255	13.7602
887	Opata_635165_PstIMspI_PA	45.255	13.7602
888	Opata_1892203_PstIMspI_PA	45.255	13.7602
889	M6_1243986_PstIMseI_PA	45.255	13.7602
890	M6_1105708_PstIMspI_PA	45.255	13.7602
891	Opata_2291774_44_PstIMseI_SNP	45.255	13.7602
892	M6_287742_PstIMseI_PA	45.255	13.7602
893	Opata_771172_52_PstIMspI_SNP	45.255	13.7602
894	M6_697427_PstIMspI_PA	45.255	13.7602
895	Opata_2291774_3_PstIMseI_SNP	45.255	13.7602
896	M6_760638_PstIMseI_PA	45.255	13.7602
897	M6_143562_PstIMspI_PA	45.255	13.7602
898	M6_2764767_PstIMspI_PA	45.255	13.7602
899	M6_1517488_PstIMseI_PA	45.255	13.7602
900	M6_1959992_PstIMseI_PA	45.255	13.7602
901	Opata_602506_25_PstIMseI_SNP	45.255	13.7602
902	Opata_1698763_32_PstIMspI_SNP	45.255	13.7602
903	M6_2043525_PstIMspI_PA	45.255	13.7602
904	M6_112022_PstIMseI_PA	45.255	13.7602
905	Opata_178394_87_PstIMseI_SNP	45.255	13.7602
906	M6_2121279_PstIMluI_PA	45.255	13.7602
907	M6_1376482_PstIMseI_PA	45.255	13.7602
908	Opata_3698321_PstIMspI_PA	45.255	13.7602
909	M6_327072_PstIMspI_PA	45.255	13.7602
910	Opata_1698763_41_PstIMspI_SNP	45.255	13.7602
911	Opata_1698763_13_PstIMspI_SNP	45.255	13.7602
912	Opata_1540054_PstIMspI_PA	45.255	13.7602
913	IWA7370	45.605	13.8666
914	IWB10434	45.658	13.8827
915	IWB39757	45.774	13.918
916	IWB12523	46.232	14.0572
917	IWB14305	46.232	14.0572
918	IWB25991	46.232	14.0572
919	IWB3066	46.232	14.0572
920	IWB32368	46.232	14.0572
921	IWB39434	46.232	14.0572
922	IWB41267	46.232	14.0572
923	IWB58185	46.232	14.0572
924	IWB60115	46.232	14.0572
925	IWB65423	46.232	14.0572
926	IWB65424	46.232	14.0572
927	IWB6548	46.232	14.0572
928	IWB73230	46.232	14.0572
929	IWB32756	46.232	14.0572
930	IWB34984	46.232	14.0572
931	IWB73231	46.232	14.0572
932	IWA6219	46.299	14.0776
933	IWA5385	46.436	14.1193
934	IWA5772	46.436	14.1193
935	IWB3039	47.299	14.3817
936	IWB32606	47.299	14.3817
937	IWB8564	47.299	14.3817
938	IWB42866	47.323	14.389
939	SBG_170612	47.978	14.5881
940	SBG_93934	47.978	14.5881
941	IWB6885	47.978	14.5881
942	IWB8628	47.978	14.5881
943	IWB8637	47.978	14.5881
944	IWB8638	47.978	14.5881
945	IWB57369	48.129	14.634
946	wPt-8398	48.942	14.8812
947	IWB6204	49.069	14.9199
948	wPt-1964	49.248	14.9743
949	IWB30329	49.942	15.1853
950	IWB75174	49.942	15.1853
951	SBG_184794	49.942	15.1853
952	SBG_197399	49.942	15.1853
953	IWB9352	49.942	15.1853
954	IWA2846	49.957	15.1899
955	IWA7936	49.957	15.1899
956	IWA5264	49.957	15.1899
957	IWA5265	49.957	15.1899
958	wsnp_Ex_c2388_4476302	49.957	15.1899
959	Opata_4143894_68_PstIMspI_SNP	49.957	15.1899
960	Opata_1096054_59_PstIMseI_SNP	49.957	15.1899
961	M6_92030_PstIMluI_PA	49.957	15.1899
962	Opata_994833_58_PstIMspI_SNP	49.957	15.1899
963	Opata_8790_17_PstIMseI_SNP	49.957	15.1899
964	Opata_107828_40_PstIMseI_SNP	49.957	15.1899
965	Opata_2394897_65_PstIMspI_SNP	49.957	15.1899
966	Opata_4029124_60_PstIMseI_SNP	49.957	15.1899
967	Opata_2957468_17_PstIMspI_SNP	49.957	15.1899
968	Opata_328343_2_PstIMseI_SNP	49.957	15.1899
969	Opata_1672753_36_PstIMspI_SNP	49.957	15.1899
970	Opata_10717_50_PstIMseI_SNP	49.957	15.1899
971	M6_689098_PstIMseI_PA	49.957	15.1899
972	Opata_522692_30_PstIMspI_SNP	49.957	15.1899
973	Opata_1672753_29_PstIMspI_SNP	49.957	15.1899
974	Opata_3626816_57_PstIMspI_SNP	49.957	15.1899
975	Opata_292797_75_PstIMseI_SNP	49.957	15.1899
976	Opata_1096054_7_PstIMseI_SNP	49.957	15.1899
977	Opata_1552212_51_PstIMspI_SNP	49.957	15.1899
978	Opata_18185_25_PstIMseI_SNP	49.957	15.1899
979	Opata_994833_59_PstIMspI_SNP	49.957	15.1899
980	Opata_1672753_72_PstIMspI_SNP	49.957	15.1899
981	M6_704943_PstIMseI_PA	49.957	15.1899
982	Opata_2195451_56_PstIMseI_SNP	49.957	15.1899
983	Opata_1697673_38_PstIMspI_SNP	49.957	15.1899
984	Opata_1366847_65_PstIMspI_SNP	49.957	15.1899
985	Opata_328343_25_PstIMseI_SNP	49.957	15.1899
986	Opata_4194519_3_PstIMspI_SNP	49.957	15.1899
987	Opata_4143894_30_PstIMspI_SNP	49.957	15.1899
988	M6_575435_PstIMspI_PA	49.957	15.1899
989	IWA749	50.98	15.5009
990	IWA2407	50.98	15.5009
991	IWB10617	51.619	15.6952
992	IWB12404	51.619	15.6952
993	IWB54861	51.619	15.6952
994	IWB62297	51.619	15.6952
995	IWB17530	51.619	15.6952
996	IWB10512	51.957	15.798
997	IWB18619	53.251	16.1914
998	IWA5344	53.705	16.3295
999	IWA6767	53.705	16.3295
1000	IWA6768	53.705	16.3295
1001	IWA8430	53.705	16.3295
1002	Opata_394524_PstIMspI_PA	53.705	16.3295
1003	Opata_852119_PstIMseI_PA	53.705	16.3295
1004	Opata_483871_12_PstIMseI_SNP	53.705	16.3295
1005	Opata_196729_76_PstIMseI_SNP	53.705	16.3295
1006	Opata_1906500_PstIMspI_PA	53.705	16.3295
1007	Opata_2714971_PstIMspI_PA	53.705	16.3295
1008	Opata_96986_19_PstIMseI_SNP	53.705	16.3295
1009	Opata_288323_10_PstIMseI_SNP	53.705	16.3295
1010	Opata_2887422_72_PstIMspI_SNP	53.705	16.3295
1011	Opata_2446703_12_PstIMspI_SNP	53.705	16.3295
1012	Opata_1927954_69_PstIMseI_SNP	53.705	16.3295
1013	Opata_701767_43_PstIMspI_SNP	53.705	16.3295
1014	M6_4182323_PstIMseI_PA	53.705	16.3295
1015	Opata_1405022_46_PstIMseI_SNP	53.705	16.3295
1016	Opata_1927954_19_PstIMseI_SNP	53.705	16.3295
1017	Opata_1619386_41_PstIMspI_SNP	53.705	16.3295
1018	Opata_400691_PstIMseI_PA	53.705	16.3295
1019	Opata_275418_61_PstIMluI_SNP	53.705	16.3295
1020	Opata_275418_47_PstIMluI_SNP	53.705	16.3295
1021	Opata_1135540_90_PstIMseI_SNP	53.705	16.3295
1022	Opata_970346_27_PstIMseI_SNP	53.705	16.3295
1023	Opata_196729_75_PstIMseI_SNP	53.705	16.3295
1024	Opata_703228_19_PstIMspI_SNP	53.705	16.3295
1025	M6_1609292_PstIMseI_PA	53.705	16.3295
1026	Opata_196729_45_PstIMseI_SNP	53.705	16.3295
1027	Opata_2446703_7_PstIMspI_SNP	53.705	16.3295
1028	Opata_288323_18_PstIMseI_SNP	53.705	16.3295
1029	Opata_214500_20_PstIMseI_SNP	53.705	16.3295
1030	Opata_45832_53_PstIMseI_SNP	53.705	16.3295
1031	Opata_1927954_33_PstIMseI_SNP	53.705	16.3295
1032	Opata_288323_31_PstIMseI_SNP	53.705	16.3295
1033	Opata_312603_38_PstIMseI_SNP	53.705	16.3295
1034	Opata_68689_13_PstIMseI_SNP	53.705	16.3295
1035	Opata_2099689_10_PstIMspI_SNP	53.705	16.3295
1036	Opata_610741_58_PstIMspI_SNP	53.705	16.3295
1037	Opata_610741_10_PstIMspI_SNP	53.705	16.3295
1038	Opata_665296_12_PstIMseI_SNP	53.705	16.3295
1039	wPt-5250	53.862	16.3772
1040	IWB23392	53.87	16.3796
1041	IWB30584	53.87	16.3796
1042	IWB12081	53.87	16.3796
1043	IWB47095	53.87	16.3796
1044	IWB5813	53.87	16.3796
1045	IWB43883	53.87	16.3796
1046	IWB37861	53.87	16.3796
1047	IWB39756	53.87	16.3796
1048	IWB45508	53.87	16.3796
1049	IWB9206	53.87	16.3796
1050	IWB46251	53.87	16.3796
1051	IWB65267	54.114	16.4538
1052	IWA5137	54.399	16.5405
1053	wPt-11501	54.651	16.6171
1054	IWB4667	54.987	16.7193
1055	IWB12082	55.334	16.8248
1056	IWB55247	55.334	16.8248
1057	IWB6589	55.334	16.8248
1058	IWB10575	55.334	16.8248
1059	IWB61616	55.334	16.8248
1060	IWB62039	55.334	16.8248
1061	IWB8489	55.334	16.8248
1062	IWB24176	55.334	16.8248
1063	IWB30434	55.334	16.8248
1064	IWB35090	55.334	16.8248
1065	IWB8132	55.334	16.8248
1066	IWB41081	55.334	16.8248
1067	IWB45061	55.334	16.8248
1068	IWB61608	55.334	16.8248
1069	IWB6356	55.334	16.8248
1070	wPt-733214	55.525	16.8829
1071	IWB24177	55.774	16.9586
1072	IWB9111	55.774	16.9586
1073	IWB9433	55.774	16.9586
1074	IWB9434	55.774	16.9586
1075	IWB60727	55.774	16.9586
1076	IWB41492	55.774	16.9586
1077	IWB48894	55.774	16.9586
1078	IWB55908	55.774	16.9586
1079	IWB58321	55.774	16.9586
1080	IWB63267	55.774	16.9586
1081	IWB43306b	58.635	17.8285
1082	IWB7157b	58.635	17.8285
1083	wPt-5567	58.709	17.851
1084	IWB35220	59.151	17.9854
1085	IWB58588b	59.296	18.0295
1086	wmc25	59.526	18.0994
1087	IWB6007	59.538	18.103
1088	IWB63747	59.538	18.103
1089	IWB13299	59.538	18.103
1090	IWB14794	59.538	18.103
1091	IWB25882	59.538	18.103
1092	IWB6410	59.538	18.103
1093	IWB58588	59.538	18.103
1094	IWB69828	59.538	18.103
1095	IWB69830	59.538	18.103
1096	IWB6033	59.538	18.103
1097	IWB72947	59.538	18.103
1098	IWB65370	59.88	18.207
1099	IWB72346	59.88	18.207
1100	IWB40677	60.258	18.322
1101	IWB60728	60.258	18.322
1102	IWB7706	60.258	18.322
1103	IWB29004	60.258	18.322
1104	IWB60726	60.258	18.322
1105	IWB9006	60.258	18.322
1106	wPt-7666	60.396	18.3639
1107	IWB58588a	60.616	18.4308
1108	IWA8124	60.625	18.4336
1109	wPt-4337	60.734	18.4667
1110	wPt-4527	60.734	18.4667
1111	IWB32592	60.816	18.4916
1112	IWB32593	60.816	18.4916
1113	IWB69829	61.057	18.5649
1114	IWB69831	61.057	18.5649
1115	IWB72990	61.057	18.5649
1116	IWA3722	61.057	18.5649
1117	IWB26150	61.057	18.5649
1118	wPt-10778	61.057	18.5649
1119	M6_1265885_PstIMspI_PA	61.057	18.5649
1120	M6_3548539_PstIMspI_PA	61.057	18.5649
1121	M6_2390612_PstIMspI_PA	61.057	18.5649
1122	Opata_2093680_43_PstIMspI_SNP	61.057	18.5649
1123	M6_2985211_PstIMspI_PA	61.057	18.5649
1124	M6_1047515_PstIMseI_PA	61.057	18.5649
1125	Opata_364446_12_PstIMspI_SNP	61.057	18.5649
1126	M6_3153411_PstIMspI_PA	61.057	18.5649
1127	M6_1168471_PstIMspI_PA	61.057	18.5649
1128	M6_1143025_PstIMspI_PA	61.057	18.5649
1129	M6_526397_PstIMseI_PA	61.057	18.5649
1130	M6_23397_PstIMspI_PA	61.057	18.5649
1131	M6_1951063_PstIMspI_PA	61.057	18.5649
1132	M6_1502047_PstIMspI_PA	61.057	18.5649
1133	M6_3235044_PstIMspI_PA	61.057	18.5649
1134	M6_2407528_PstIMspI_PA	61.057	18.5649
1135	Opata_34537_69_PstIMseI_SNP	61.057	18.5649
1136	M6_1048219_PstIMseI_PA	61.057	18.5649
1137	Opata_1263029_87_PstIMseI_SNP	61.057	18.5649
1138	M6_3335462_PstIMspI_PA	61.057	18.5649
1139	M6_1517871_PstIMspI_PA	61.057	18.5649
1140	M6_597302_PstIMspI_PA	61.057	18.5649
1141	M6_1480708_PstIMspI_PA	61.057	18.5649
1142	M6_2700320_PstIMspI_PA	61.057	18.5649
1143	Opata_2093680_51_PstIMspI_SNP	61.057	18.5649
1144	M6_980607_PstIMseI_PA	61.057	18.5649
1145	M6_329081_PstIMspI_PA	61.057	18.5649
1146	M6_1403691_PstIMspI_PA	61.057	18.5649
1147	Opata_1263029_3_PstIMseI_SNP	61.057	18.5649
1148	M6_474508_PstIMseI_PA	61.057	18.5649
1149	M6_478053_PstIMspI_PA	61.057	18.5649
1150	M6_416302_PstIMspI_PA	61.057	18.5649
1151	M6_3558826_PstIMspI_PA	61.057	18.5649
1152	M6_781232_PstIMseI_PA	61.057	18.5649
1153	M6_1095968_PstIMspI_PA	61.057	18.5649
1154	Opata_3409994_55_PstIMspI_SNP	61.057	18.5649
1155	M6_659625_PstIMspI_PA	61.057	18.5649
1156	M6_2854569_PstIMspI_PA	61.057	18.5649
1157	M6_2522908_PstIMspI_PA	61.057	18.5649
1158	M6_1130695_PstIMseI_PA	61.057	18.5649
1159	M6_1470755_PstIMseI_PA	61.057	18.5649
1160	Opata_2883204_PstIMspI_PA	61.057	18.5649
1161	M6_147150_PstIMspI_PA	61.057	18.5649
1162	M6_806258_PstIMseI_PA	61.057	18.5649
1163	M6_1304544_PstIMspI_PA	61.057	18.5649
1164	M6_645971_PstIMspI_PA	61.057	18.5649
1165	M6_1071140_PstIMseI_PA	61.057	18.5649
1166	Opata_1772335_PstIMspI_PA	61.057	18.5649
1167	M6_858896_PstIMspI_PA	61.057	18.5649
1168	M6_1267620_PstIMspI_PA	61.057	18.5649
1169	M6_2800903_PstIMspI_PA	61.057	18.5649
1170	Opata_229524_78_PstIMspI_SNP	61.057	18.5649
1171	M6_432658_PstIMspI_PA	61.057	18.5649
1172	M6_3812583_PstIMseI_PA	61.057	18.5649
1173	M6_1476979_PstIMspI_PA	61.057	18.5649
1174	M6_3609947_PstIMspI_PA	61.057	18.5649
1175	Opata_3761654_PstIMseI_PA	61.057	18.5649
1176	M6_362422_PstIMspI_PA	61.057	18.5649
1177	IWB45990	61.234	18.6187
1178	IWA8152	61.277	18.6318
1179	IWB12154	61.277	18.6318
1180	IWB22739	61.277	18.6318
1181	IWB2310	61.277	18.6318
1182	IWB24576	61.277	18.6318
1183	IWB26791	61.277	18.6318
1184	IWB26792	61.277	18.6318
1185	IWB47594	61.277	18.6318
1186	IWB48989	61.277	18.6318
1187	IWB12972	61.277	18.6318
1188	IWB36011	61.277	18.6318
1189	IWB5847	61.277	18.6318
1190	IWB69976	61.277	18.6318
1191	IWB2368	61.277	18.6318
1192	IWB2369	61.277	18.6318
1193	IWB6181	61.277	18.6318
1194	IWA2161	61.277	18.6318
1195	IWB45991	61.277	18.6318
1196	IWB26149	61.277	18.6318
1197	IWB47891	61.277	18.6318
1198	IWB6633	61.277	18.6318
1199	IWB69600	61.277	18.6318
1200	IWB27612	61.277	18.6318
1201	SBG_184032	61.277	18.6318
1202	SBG_185115	61.277	18.6318
1203	wPt-9169	61.277	18.6318
1204	IWB45833	61.277	18.6318
1205	IWB11016	61.277	18.6318
1206	IWB12648	61.277	18.6318
1207	IWB23347	61.277	18.6318
1208	IWB23348	61.277	18.6318
1209	IWB45834	61.277	18.6318
1210	IWB7031	61.277	18.6318
1211	IWB7505	61.277	18.6318
1212	IWB8570	61.277	18.6318
1213	IWB8893	61.277	18.6318
1214	IWB26861	61.277	18.6318
1215	IWB7081	61.277	18.6318
1216	wPt-7883	61.291	18.6361
1217	wPt-665014	61.291	18.6361
1218	IWB9209	61.927	18.8294
1219	IWB35771	62.153	18.8982
1220	IWB65439	62.153	18.8982
1221	tPt-6504	62.794	19.0931
1222	wPt-3460	63.447	19.2916
1223	IWB43306a	63.878	19.4227
1224	IWB11418	63.909	19.4321
1225	IWB22874	63.909	19.4321
1226	IWB36282	63.909	19.4321
1227	IWB22267	63.909	19.4321
1228	IWB69894	63.909	19.4321
1229	IWB30649	63.909	19.4321
1230	IWB72370	63.909	19.4321
1231	IWB72371	63.909	19.4321
1232	IWB22268	64.094	19.4883
1233	IWB6227	64.094	19.4883
1234	IWB72372	64.094	19.4883
1235	IWB64873	64.094	19.4883
1236	IWB40323	64.094	19.4883
1237	IWB32451	64.094	19.4883
1238	IWB32769	64.094	19.4883
1239	IWB7157a	64.267	19.5409
1240	wPt-7695	64.956	19.7504
1241	wmc25b	65.129	19.803
1242	wPt-5374	65.298	19.8544
1243	IWA2088	65.354	19.8714
1244	IWA2104	65.354	19.8714
1245	IWA2110	65.354	19.8714
1246	IWA2111	65.354	19.8714
1247	IWA2112	65.354	19.8714
1248	IWA2274	65.354	19.8714
1249	IWA2275	65.354	19.8714
1250	IWA5554	65.354	19.8714
1251	IWA5555	65.354	19.8714
1252	IWA7106	65.354	19.8714
1253	Opata_500736_80_PstIMseI_SNP	65.354	19.8714
1254	Opata_2066325_33_PstIMspI_SNP	65.354	19.8714
1255	Opata_422134_4_PstIMseI_SNP	65.354	19.8714
1256	Opata_190562_47_PstIMseI_SNP	65.354	19.8714
1257	Opata_346351_25_PstIMseI_SNP	65.354	19.8714
1258	Opata_200167_18_PstIMseI_SNP	65.354	19.8714
1259	Opata_1613299_24_PstIMspI_SNP	65.354	19.8714
1260	M6_551345_PstIMspI_PA	65.354	19.8714
1261	Opata_101656_32_PstIMseI_SNP	65.354	19.8714
1262	Opata_1052149_67_PstIMspI_SNP	65.354	19.8714
1263	Opata_1430507_8_PstIMspI_SNP	65.354	19.8714
1264	Opata_1659678_8_PstIMspI_SNP	65.354	19.8714
1265	Opata_214472_82_PstIMseI_SNP	65.354	19.8714
1266	Opata_1212195_3_PstIMseI_SNP	65.354	19.8714
1267	Opata_161825_90_PstIMseI_SNP	65.354	19.8714
1268	Opata_3833226_65_PstIMspI_SNP	65.354	19.8714
1269	M6_1731355_PstIMspI_PA	65.354	19.8714
1270	M6_796627_PstIMseI_PA	65.354	19.8714
1271	Opata_752161_PstIMseI_PA	65.354	19.8714
1272	Opata_330838_46_PstIMseI_SNP	65.354	19.8714
1273	Opata_3938199_PstIMspI_PA	65.354	19.8714
1274	M6_454109_PstIMspI_PA	65.354	19.8714
1275	Opata_3576007_25_PstIMspI_SNP	65.354	19.8714
1276	M6_382189_PstIMspI_PA	65.354	19.8714
1277	Opata_2541505_15_PstIMseI_SNP	65.354	19.8714
1278	Opata_1212195_17_PstIMseI_SNP	65.354	19.8714
1279	Opata_3300914_23_PstIMseI_SNP	65.354	19.8714
1280	Opata_992304_51_PstIMseI_SNP	65.354	19.8714
1281	Opata_2666087_PstIMspI_PA	65.354	19.8714
1282	M6_1609720_PstIMluI_PA	65.354	19.8714
1283	M6_455004_PstIMseI_PA	65.354	19.8714
1284	Opata_179323_19_PstIMseI_SNP	65.354	19.8714
1285	Opata_230408_44_PstIMseI_SNP	65.354	19.8714
1286	Opata_3300914_12_PstIMseI_SNP	65.354	19.8714
1287	Opata_100764_55_PstIMseI_SNP	65.354	19.8714
1288	Opata_2050414_67_PstIMspI_SNP	65.354	19.8714
1289	M6_376202_PstIMspI_PA	65.354	19.8714
1290	Opata_354133_6_PstIMseI_SNP	65.354	19.8714
1291	M6_1670373_PstIMseI_PA	65.354	19.8714
1292	Opata_422134_69_PstIMseI_SNP	65.354	19.8714
1293	Opata_422134_15_PstIMseI_SNP	65.354	19.8714
1294	Opata_3875966_2_PstIMspI_SNP	65.354	19.8714
1295	M6_533954_PstIMseI_PA	65.354	19.8714
1296	M6_998321_PstIMspI_PA	65.354	19.8714
1297	Opata_1841044_14_PstIMspI_SNP	65.354	19.8714
1298	Opata_1052149_28_PstIMspI_SNP	65.354	19.8714
1299	Opata_113880_PstIMspI_PA	65.354	19.8714
1300	Opata_354133_46_PstIMseI_SNP	65.354	19.8714
1301	Opata_1052149_37_PstIMspI_SNP	65.354	19.8714
1302	Opata_42397_60_PstIMseI_SNP	65.354	19.8714
1303	Opata_2468696_62_PstIMspI_SNP	65.354	19.8714
1304	Opata_214472_53_PstIMseI_SNP	65.354	19.8714
1305	Opata_1231915_59_PstIMseI_SNP	65.354	19.8714
1306	M6_16833_PstIMluI_PA	65.354	19.8714
1307	Opata_2050414_13_PstIMspI_SNP	65.354	19.8714
1308	Opata_62982_40_PstIMseI_SNP	65.354	19.8714
1309	Opata_4401908_16_PstIMseI_SNP	65.354	19.8714
1310	Opata_1675290_56_PstIMspI_SNP	65.354	19.8714
1311	Opata_2564372_67_PstIMspI_SNP	65.354	19.8714
1312	Opata_1151436_43_PstIMseI_SNP	65.354	19.8714
1313	IWB46376	65.387	19.8815
1314	IWB58455	65.387	19.8815
1315	IWB10910	65.387	19.8815
1316	IWB12400	65.387	19.8815
1317	IWB21897	65.387	19.8815
1318	IWB46375	65.387	19.8815
1319	IWB19800	65.387	19.8815
1320	IWB6442	65.387	19.8815
1321	IWB8390	65.387	19.8815
1322	IWB65469	65.387	19.8815
1323	wmc257	65.387	19.8815
1324	IWA3877	65.505	19.9174
1325	wmc154	65.559	19.9338
1326	Opata_1747689_PstIMspI_PA	65.559	19.9338
1327	Opata_337485_PstIMseI_PA	65.559	19.9338
1328	Opata_483388_PstIMspI_PA	65.559	19.9338
1329	Opata_824058_PstIMspI_PA	65.559	19.9338
1330	Opata_2861454_PstIMspI_PA	65.559	19.9338
1331	Opata_2125244_PstIMspI_PA	65.559	19.9338
1332	Opata_801286_PstIMseI_PA	65.559	19.9338
1333	Opata_1225289_PstIMspI_PA	65.559	19.9338
1334	Opata_2728995_3_PstIMspI_SNP	65.559	19.9338
1335	Opata_2975663_25_PstIMspI_SNP	65.559	19.9338
1336	Opata_218912_79_PstIMseI_SNP	65.559	19.9338
1337	Opata_1982641_PstIMspI_PA	65.559	19.9338
1338	Opata_376715_PstIMseI_PA	65.559	19.9338
1339	Opata_2541505_56_PstIMseI_SNP	65.559	19.9338
1340	Opata_274882_PstIMspI_PA	65.559	19.9338
1341	Opata_2419974_PstIMspI_PA	65.559	19.9338
1342	Opata_306933_PstIMseI_PA	65.559	19.9338
1343	Opata_1724450_PstIMspI_PA	65.559	19.9338
1344	Opata_1139396_19_PstIMluI_SNP	65.559	19.9338
1345	Opata_2098109_PstIMspI_PA	65.559	19.9338
1346	Opata_838966_69_PstIMseI_SNP	65.559	19.9338
1347	Opata_2944823_PstIMspI_PA	65.559	19.9338
1348	M6_758988_PstIMspI_PA	65.559	19.9338
1349	M6_1059590_PstIMseI_PA	65.559	19.9338
1350	Opata_3093869_PstIMspI_PA	65.559	19.9338
1351	Opata_1442273_PstIMspI_PA	65.559	19.9338
1352	Opata_1045818_PstIMseI_PA	65.559	19.9338
1353	Opata_1929235_PstIMspI_PA	65.559	19.9338
1354	Opata_139225_47_PstIMseI_SNP	65.559	19.9338
1355	Opata_1646877_PstIMseI_PA	65.559	19.9338
1356	Opata_937818_PstIMspI_PA	65.559	19.9338
1357	M6_1167862_PstIMspI_PA	65.559	19.9338
1358	Opata_1139396_22_PstIMluI_SNP	65.559	19.9338
1359	Opata_4100807_PstIMseI_PA	65.559	19.9338
1360	Opata_156266_PstIMspI_PA	65.559	19.9338
1361	Opata_1689137_PstIMspI_PA	65.559	19.9338
1362	Opata_3688345_65_PstIMspI_SNP	65.559	19.9338
1363	Opata_863237_PstIMspI_PA	65.559	19.9338
1364	Opata_3321090_PstIMspI_PA	65.559	19.9338
1365	Opata_2204447_PstIMseI_PA	65.559	19.9338
1366	M6_809737_PstIMspI_PA	65.559	19.9338
1367	Opata_3063244_PstIMspI_PA	65.559	19.9338
1368	Opata_2076543_2_PstIMspI_SNP	65.559	19.9338
1369	Opata_3612037_PstIMspI_PA	65.559	19.9338
1370	M6_3281873_PstIMspI_PA	65.559	19.9338
1371	Opata_1605840_PstIMspI_PA	65.559	19.9338
1372	Opata_568454_27_PstIMspI_SNP	65.559	19.9338
1373	Opata_414812_PstIMspI_PA	65.559	19.9338
1374	M6_449298_PstIMspI_PA	65.559	19.9338
1375	Opata_2076543_3_PstIMspI_SNP	65.559	19.9338
1376	Opata_3907328_PstIMspI_PA	65.559	19.9338
1377	M6_2047852_PstIMluI_PA	65.559	19.9338
1378	Opata_1045527_73_PstIMseI_SNP	65.559	19.9338
1379	Opata_3924150_PstIMspI_PA	65.559	19.9338
1380	Opata_1139396_13_PstIMluI_SNP	65.559	19.9338
1381	Opata_7448_60_PstIMseI_SNP	65.559	19.9338
1382	M6_1327539_PstIMseI_PA	65.559	19.9338
1383	M6_1707142_PstIMspI_PA	65.559	19.9338
1384	Opata_3032401_38_PstIMspI_SNP	65.559	19.9338
1385	wmc213	65.674	19.9687
1386	wmc243	65.731	19.9861
1387	758366	65.846	20.021
1388	tPt-4627	65.846	20.021
1389	wPt-8404	65.903	20.0384
1390	wmc25a	65.903	20.0384
1391	SBG_69928	65.96	20.0557
1392	wPt-8004	66.909	20.3443
1393	wPt-8326	66.909	20.3443
1394	wPt-9070	66.909	20.3443
1395	IWB66153	67.001	20.3722
1396	IWB5466	67.393	20.4914
1397	IWB22495	67.393	20.4914
1398	IWB2315	67.393	20.4914
1399	IWB2317	67.393	20.4914
1400	IWB5467	67.393	20.4914
1401	IWB5489	67.393	20.4914
1402	IWB5490	67.393	20.4914
1403	IWA1939	67.393	20.4914
1404	IWB19867	67.393	20.4914
1405	IWB2316	67.393	20.4914
1406	IWB50861	67.393	20.4914
1407	IWB19868	67.393	20.4914
1408	IWB5420	67.393	20.4914
1409	IWB24397b	67.541	20.5364
1410	IWB4953	67.766	20.6048
1411	IWB28203	67.864	20.6346
1412	IWB31986	67.864	20.6346
1413	IWB31987	67.864	20.6346
1414	IWB31988	67.864	20.6346
1415	IWB31989	67.864	20.6346
1416	IWB62184	67.864	20.6346
1417	IWA7697	68.45	20.8128
1418	IWB7391	69.096	21.0092
1419	IWB541	69.32	21.0773
1420	IWB59376	69.32	21.0773
1421	IWB29368	69.55	21.1473
1422	IWA888	69.576	21.1552
1423	IWA889	69.576	21.1552
1424	IWA6048	69.576	21.1552
1425	wPt-4664	69.765	21.2126
1426	IWB3147	70.21	21.348
1427	IWB75155	70.21	21.348
1428	IWB25032	70.21	21.348
1429	IWB32248	70.21	21.348
1430	IWB32249	70.21	21.348
1431	IWB58856	70.21	21.348
1432	IWB68977	70.21	21.348
1433	wPt-1041	70.882	21.5523
1434	IWB9340	71.247	21.6633
1435	IWB32113	72.032	21.9019
1436	wPt-4134	72.201	21.9533
1437	fbb274	72.294	21.9816
1438	IWB4233	74.307	22.5937
1439	IWA1929	74.511	22.6557
1440	IWA1930	74.511	22.6557
1441	IWA3838	74.511	22.6557
1442	IWA7800	74.511	22.6557
1443	IWB10149	74.511	22.6557
1444	IWB10586	74.511	22.6557
1445	IWB10974	74.511	22.6557
1446	IWB12436	74.511	22.6557
1447	IWB43775	74.511	22.6557
1448	IWB48927	74.511	22.6557
1449	IWB54956	74.511	22.6557
1450	IWB62653	74.511	22.6557
1451	IWB47068	74.511	22.6557
1452	wsnp_Ra_c26744_36299151	74.511	22.6557
1453	Opata_2043694_58_PstIMspI_SNP	74.511	22.6557
1454	Opata_89539_50_PstIMluI_SNP	74.511	22.6557
1455	Opata_105878_16_PstIMspI_SNP	74.511	22.6557
1456	Opata_2126898_13_PstIMspI_SNP	74.511	22.6557
1457	Opata_77187_37_PstIMseI_SNP	74.511	22.6557
1458	M6_455753_PstIMseI_PA	74.511	22.6557
1459	M6_119690_PstIMseI_PA	74.511	22.6557
1460	Opata_4290370_35_PstIMseI_SNP	74.511	22.6557
1461	Opata_133255_48_PstIMseI_SNP	74.511	22.6557
1462	Opata_77187_17_PstIMseI_SNP	74.511	22.6557
1463	Opata_788228_49_PstIMspI_SNP	74.511	22.6557
1464	Opata_105878_45_PstIMspI_SNP	74.511	22.6557
1465	Opata_2568004_11_PstIMspI_SNP	74.511	22.6557
1466	Opata_105878_21_PstIMspI_SNP	74.511	22.6557
1467	wPt-1489	74.597	22.6819
1468	IWA2115	74.82	22.7497
1469	IWA2116	74.82	22.7497
1470	IWA2117	74.82	22.7497
1471	wPt-8349	75.117	22.84
1472	IWA1931	76.461	23.2486
1473	IWA5708	76.461	23.2486
1474	IWA5737	76.461	23.2486
1475	IWA7799	77.394	23.5323
1476	IWB21536	77.394	23.5323
1477	IWB54495	77.394	23.5323
1478	IWB70908	77.394	23.5323
1479	IWB70913	77.394	23.5323
1480	IWB70935	77.394	23.5323
1481	IWB4689	77.394	23.5323
1482	IWB70914	77.394	23.5323
1483	IWB70916	77.394	23.5323
1484	IWA5988	77.394	23.5323
1485	IWB33306	77.394	23.5323
1486	IWB43101	77.394	23.5323
1487	IWB43776	77.394	23.5323
1488	IWB56597	77.394	23.5323
1489	IWB61421	77.394	23.5323
1490	IWA5762	77.394	23.5323
1491	IWB10975	77.394	23.5323
1492	IWB49714	77.394	23.5323
1493	IWB54163	77.394	23.5323
1494	IWB8668	77.394	23.5323
1495	IWB63153	77.586	23.5907
1496	IWA5721	77.738	23.6369
1497	IWA5736	77.738	23.6369
1498	IWB4956	77.939	23.698
1499	IWB13075	77.939	23.698
1500	IWB14167	77.939	23.698
1501	IWB14433	77.939	23.698
1502	IWB14725	77.939	23.698
1503	IWB3720	77.939	23.698
1504	IWB37539	77.939	23.698
1505	IWB7336	77.939	23.698
1506	IWB73192	77.939	23.698
1507	IWB5373	77.939	23.698
1508	IWB5530	77.939	23.698
1509	IWB1586	77.939	23.698
1510	IWB22485	77.939	23.698
1511	IWB27074	77.939	23.698
1512	IWB52923	77.939	23.698
1513	IWB5428	77.939	23.698
1514	IWB60077	77.939	23.698
1515	wPt-11518	77.939	23.698
1516	IWB11823	77.958	23.7038
1517	IWB23606	77.958	23.7038
1518	IWB39393	77.958	23.7038
1519	IWA2440	77.964	23.7056
1520	IWA2441	77.964	23.7056
1521	IWA2442	77.964	23.7056
1522	IWA2443	77.964	23.7056
1523	IWA7120	77.964	23.7056
1524	IWB27391	78.229	23.7862
1525	IWB65494	78.229	23.7862
1526	IWB41981	78.229	23.7862
1527	IWB42859	78.229	23.7862
1528	IWA5853	78.229	23.7862
1529	IWB21557	78.229	23.7862
1530	IWA4284	78.465	23.858
1531	IWA4285	78.465	23.858
1532	IWB10836	78.465	23.858
1533	IWB21110	78.465	23.858
1534	IWB55258	78.465	23.858
1535	IWB55434	78.465	23.858
1536	IWB24908	78.465	23.858
1537	Opata_436542_30_PstIMspI_SNP	78.465	23.858
1538	Opata_611256_PstIMluI_PA	78.465	23.858
1539	Opata_18003_66_PstIMseI_SNP	78.465	23.858
1540	Opata_891012_PstIMspI_PA	78.465	23.858
1541	Opata_1379862_PstIMspI_PA	78.465	23.858
1542	Opata_1182999_PstIMspI_PA	78.465	23.858
1543	Opata_60488_28_PstIMseI_SNP	78.465	23.858
1544	Opata_2698267_PstIMspI_PA	78.465	23.858
1545	Opata_1245741_PstIMspI_PA	78.465	23.858
1546	Opata_1448200_PstIMspI_PA	78.465	23.858
1547	Opata_1711050_PstIMspI_PA	78.465	23.858
1548	Opata_3958572_PstIMseI_PA	78.465	23.858
1549	Opata_3587180_PstIMspI_PA	78.465	23.858
1550	Opata_60488_24_PstIMseI_SNP	78.465	23.858
1551	Opata_450930_PstIMspI_PA	78.465	23.858
1552	Opata_3639023_PstIMspI_PA	78.465	23.858
1553	Opata_54027_PstIMseI_PA	78.465	23.858
1554	Opata_962427_PstIMluI_PA	78.465	23.858
1555	Opata_859966_PstIMseI_PA	78.465	23.858
1556	Opata_622052_PstIMseI_PA	78.465	23.858
1557	Opata_1488432_PstIMspI_PA	78.465	23.858
1558	Opata_2111050_PstIMspI_PA	78.465	23.858
1559	Opata_1117557_PstIMspI_PA	78.465	23.858
1560	Opata_2047868_PstIMspI_PA	78.465	23.858
1561	Opata_1684669_PstIMspI_PA	78.465	23.858
1562	Opata_60488_31_PstIMseI_SNP	78.465	23.858
1563	Opata_1065181_PstIMspI_PA	78.465	23.858
1564	Opata_676246_PstIMspI_PA	78.465	23.858
1565	Opata_804769_PstIMspI_PA	78.465	23.858
1566	Opata_137546_32_PstIMseI_SNP	78.465	23.858
1567	Opata_247579_PstIMseI_PA	78.465	23.858
1568	Opata_448546_PstIMspI_PA	78.465	23.858
1569	Opata_4056604_PstIMspI_PA	78.465	23.858
1570	Opata_21180_76_PstIMseI_SNP	78.465	23.858
1571	Opata_1143881_PstIMspI_PA	78.465	23.858
1572	Opata_137546_7_PstIMseI_SNP	78.465	23.858
1573	Opata_137546_13_PstIMseI_SNP	78.465	23.858
1574	IWB32643	78.544	23.882
1575	IWA6085	78.568	23.8893
1576	IWB70198	78.637	23.9103
1577	IWB48071	78.655	23.9157
1578	IWB57823	78.655	23.9157
1579	IWA6184	78.657	23.9163
1580	IWB38529	78.657	23.9163
1581	IWB54980	78.657	23.9163
1582	IWB54981	78.657	23.9163
1583	IWB6086	78.657	23.9163
1584	IWB7053	78.657	23.9163
1585	IWB23418	78.657	23.9163
1586	IWB24406	78.657	23.9163
1587	IWB28920	78.657	23.9163
1588	IWB31701	78.657	23.9163
1589	IWB31706	78.657	23.9163
1590	IWB31710	78.657	23.9163
1591	IWB32469	78.657	23.9163
1592	IWB32471	78.657	23.9163
1593	IWB43573	78.657	23.9163
1594	IWB43753	78.657	23.9163
1595	IWB43754	78.657	23.9163
1596	IWB49164	78.657	23.9163
1597	IWB53473	78.657	23.9163
1598	IWB67043	78.657	23.9163
1599	IWB67044	78.657	23.9163
1600	IWB8063	78.657	23.9163
1601	IWB25327	78.657	23.9163
1602	IWB31707	78.657	23.9163
1603	IWB32470	78.657	23.9163
1604	IWB31709	78.657	23.9163
1605	IWB23438	79.017	24.0258
1606	IWB23439	79.017	24.0258
1607	IWB59781	79.017	24.0258
1608	wPt-4997	79.187	24.0775
1609	IWB1279	79.382	24.1368
1610	IWB21512	79.704	24.2347
1611	IWB19719	79.704	24.2347
1612	IWB34527	79.704	24.2347
1613	IWB34849	79.704	24.2347
1614	IWB53589	79.704	24.2347
1615	IWB23421	79.704	24.2347
1616	IWB34415	79.704	24.2347
1617	IWB61709	79.704	24.2347
1618	IWB67443	79.704	24.2347
1619	IWB28247	79.704	24.2347
1620	IWB47158	79.704	24.2347
1621	IWB54531	79.704	24.2347
1622	IWB8280	79.704	24.2347
1623	wPt-3561	79.759	24.2514
1624	wPt-9423	79.979	24.3183
1625	wPt-9402	79.979	24.3183
1626	wPt-7619	79.979	24.3183
1627	wPt-7985	79.979	24.3183
1628	Opata_890213_PstIMspI_PA	79.979	24.3183
1629	Opata_935591_PstIMseI_PA	79.979	24.3183
1630	Opata_2910492_PstIMseI_PA	79.979	24.3183
1631	Opata_289200_PstIMseI_PA	79.979	24.3183
1632	Opata_825943_PstIMspI_PA	79.979	24.3183
1633	Opata_1659080_PstIMspI_PA	79.979	24.3183
1634	Opata_3060661_PstIMspI_PA	79.979	24.3183
1635	Opata_2529767_PstIMspI_PA	79.979	24.3183
1636	Opata_1479411_PstIMspI_PA	79.979	24.3183
1637	Opata_741566_PstIMspI_PA	79.979	24.3183
1638	Opata_2487379_PstIMspI_PA	79.979	24.3183
1639	Opata_93884_12_PstIMseI_SNP	79.979	24.3183
1640	Opata_540541_26_PstIMseI_SNP	79.979	24.3183
1641	Opata_661902_PstIMseI_PA	79.979	24.3183
1642	Opata_221681_55_PstIMseI_SNP	79.979	24.3183
1643	Opata_2622888_PstIMspI_PA	79.979	24.3183
1644	Opata_743104_86_PstIMseI_SNP	79.979	24.3183
1645	Opata_1481263_PstIMspI_PA	79.979	24.3183
1646	Opata_18003_78_PstIMseI_SNP	79.979	24.3183
1647	Opata_4121615_PstIMspI_PA	79.979	24.3183
1648	Opata_3936718_42_PstIMspI_SNP	79.979	24.3183
1649	Opata_784654_7_PstIMseI_SNP	79.979	24.3183
1650	Opata_3316286_41_PstIMspI_SNP	79.979	24.3183
1651	Opata_283644_PstIMspI_PA	79.979	24.3183
1652	Opata_2368742_PstIMspI_PA	79.979	24.3183
1653	Opata_93884_39_PstIMseI_SNP	79.979	24.3183
1654	Opata_513362_1_PstIMseI_SNP	79.979	24.3183
1655	Opata_672395_PstIMspI_PA	79.979	24.3183
1656	Opata_1401508_PstIMspI_PA	79.979	24.3183
1657	Opata_2364177_PstIMspI_PA	79.979	24.3183
1658	Opata_2666034_PstIMspI_PA	79.979	24.3183
1659	Opata_992671_PstIMseI_PA	79.979	24.3183
1660	Opata_3784065_41_PstIMspI_SNP	79.979	24.3183
1661	Opata_3493006_PstIMspI_PA	79.979	24.3183
1662	Opata_1278424_PstIMspI_PA	79.979	24.3183
1663	Opata_1567928_62_PstIMspI_SNP	79.979	24.3183
1664	Opata_3881572_PstIMspI_PA	79.979	24.3183
1665	Opata_662207_PstIMspI_PA	79.979	24.3183
1666	Opata_3426075_PstIMspI_PA	79.979	24.3183
1667	Opata_763763_PstIMspI_PA	79.979	24.3183
1668	Opata_150859_8_PstIMseI_SNP	79.979	24.3183
1669	Opata_340098_PstIMspI_PA	79.979	24.3183
1670	Opata_1976438_PstIMseI_PA	79.979	24.3183
1671	Opata_1566118_PstIMseI_PA	79.979	24.3183
1672	Opata_3550355_PstIMspI_PA	79.979	24.3183
1673	Opata_2991190_PstIMspI_PA	79.979	24.3183
1674	Opata_2967635_PstIMspI_PA	79.979	24.3183
1675	Opata_1215195_PstIMspI_PA	79.979	24.3183
1676	Opata_3606781_55_PstIMspI_SNP	79.979	24.3183
1677	Opata_351147_PstIMspI_PA	79.979	24.3183
1678	Opata_551266_PstIMspI_PA	79.979	24.3183
1679	Opata_3709066_PstIMspI_PA	79.979	24.3183
1680	Opata_3345680_PstIMspI_PA	79.979	24.3183
1681	Opata_297307_PstIMseI_PA	79.979	24.3183
1682	Opata_2322049_PstIMspI_PA	79.979	24.3183
1683	Opata_1035830_PstIMspI_PA	79.979	24.3183
1684	Opata_2049020_PstIMspI_PA	79.979	24.3183
1685	Opata_549134_PstIMspI_PA	79.979	24.3183
1686	Opata_113036_PstIMspI_PA	79.979	24.3183
1687	Opata_2916502_PstIMspI_PA	79.979	24.3183
1688	Opata_4148829_PstIMspI_PA	79.979	24.3183
1689	Opata_2542059_PstIMspI_PA	79.979	24.3183
1690	Opata_367269_PstIMspI_PA	79.979	24.3183
1691	Opata_1049672_PstIMseI_PA	79.979	24.3183
1692	Opata_3588611_PstIMspI_PA	79.979	24.3183
1693	Opata_1885947_PstIMspI_PA	79.979	24.3183
1694	Opata_2159683_PstIMspI_PA	79.979	24.3183
1695	Opata_358570_PstIMspI_PA	79.979	24.3183
1696	Opata_627921_PstIMspI_PA	79.979	24.3183
1697	Opata_2641276_PstIMspI_PA	79.979	24.3183
1698	Opata_893949_69_PstIMspI_SNP	79.979	24.3183
1699	Opata_730317_PstIMspI_PA	79.979	24.3183
1700	Opata_1650174_PstIMspI_PA	79.979	24.3183
1701	Opata_739215_PstIMspI_PA	79.979	24.3183
1702	Opata_3611002_PstIMspI_PA	79.979	24.3183
1703	Opata_1547306_PstIMspI_PA	79.979	24.3183
1704	Opata_2177630_PstIMspI_PA	79.979	24.3183
1705	Opata_4047107_PstIMspI_PA	79.979	24.3183
1706	Opata_1315653_53_PstIMspI_SNP	79.979	24.3183
1707	Opata_2106539_PstIMspI_PA	79.979	24.3183
1708	Opata_2330605_80_PstIMspI_SNP	79.979	24.3183
1709	Opata_1541087_62_PstIMspI_SNP	79.979	24.3183
1710	Opata_756561_PstIMspI_PA	79.979	24.3183
1711	Opata_1168089_PstIMseI_PA	79.979	24.3183
1712	Opata_690993_37_PstIMspI_SNP	79.979	24.3183
1713	Opata_2179128_PstIMspI_PA	79.979	24.3183
1714	Opata_1634274_PstIMspI_PA	79.979	24.3183
1715	Opata_335963_PstIMspI_PA	79.979	24.3183
1716	Opata_991648_PstIMspI_PA	79.979	24.3183
1717	Opata_2605076_PstIMspI_PA	79.979	24.3183
1718	Opata_2550267_PstIMspI_PA	79.979	24.3183
1719	Opata_690993_17_PstIMspI_SNP	79.979	24.3183
1720	Opata_3245003_PstIMseI_PA	79.979	24.3183
1721	Opata_430183_PstIMspI_PA	79.979	24.3183
1722	Opata_4025599_PstIMspI_PA	79.979	24.3183
1723	Opata_3416878_PstIMseI_PA	79.979	24.3183
1724	Opata_634075_29_PstIMseI_SNP	79.979	24.3183
1725	Opata_1224145_76_PstIMspI_SNP	79.979	24.3183
1726	Opata_2541393_PstIMspI_PA	79.979	24.3183
1727	Opata_1740218_2_PstIMspI_SNP	79.979	24.3183
1728	Opata_760538_PstIMseI_PA	79.979	24.3183
1729	Opata_1740218_86_PstIMspI_SNP	79.979	24.3183
1730	Opata_1009655_PstIMspI_PA	79.979	24.3183
1731	Opata_1087129_PstIMspI_PA	79.979	24.3183
1732	Opata_2737799_PstIMspI_PA	79.979	24.3183
1733	Opata_3593526_PstIMspI_PA	79.979	24.3183
1734	Opata_893949_15_PstIMspI_SNP	79.979	24.3183
1735	Opata_3952924_PstIMspI_PA	79.979	24.3183
1736	Opata_654106_PstIMspI_PA	79.979	24.3183
1737	Opata_1048197_PstIMspI_PA	79.979	24.3183
1738	Opata_2499347_PstIMspI_PA	79.979	24.3183
1739	Opata_611292_PstIMseI_PA	79.979	24.3183
1740	Opata_1630609_PstIMspI_PA	79.979	24.3183
1741	Opata_1006806_73_PstIMspI_SNP	79.979	24.3183
1742	IWB54530	80.604	24.5083
1743	IWB8281	80.604	24.5083
1744	wPt-4301	80.651	24.5226
1745	Opata_57201_41_PstIMseI_SNP	80.651	24.5226
1746	Opata_2356879_PstIMseI_PA	80.651	24.5226
1747	Opata_549618_PstIMspI_PA	80.651	24.5226
1748	Opata_554178_PstIMspI_PA	80.651	24.5226
1749	Opata_3944995_PstIMspI_PA	80.651	24.5226
1750	Opata_532296_PstIMspI_PA	80.651	24.5226
1751	Opata_3774361_PstIMspI_PA	80.651	24.5226
1752	Opata_2586524_PstIMspI_PA	80.651	24.5226
1753	Opata_1855279_PstIMspI_PA	80.651	24.5226
1754	Opata_1215963_PstIMspI_PA	80.651	24.5226
1755	Opata_420454_PstIMspI_PA	80.651	24.5226
1756	Opata_982791_PstIMseI_PA	80.651	24.5226
1757	Opata_3162689_13_PstIMspI_SNP	80.651	24.5226
1758	Opata_287951_PstIMspI_PA	80.651	24.5226
1759	Opata_625375_PstIMspI_PA	80.651	24.5226
1760	Opata_3443400_PstIMspI_PA	80.651	24.5226
1761	Opata_2096394_PstIMspI_PA	80.651	24.5226
1762	Opata_2757597_PstIMspI_PA	80.651	24.5226
1763	Opata_1475333_PstIMspI_PA	80.651	24.5226
1764	Opata_936536_PstIMspI_PA	80.651	24.5226
1765	Opata_1098109_PstIMspI_PA	80.651	24.5226
1766	Opata_1833039_59_PstIMspI_SNP	80.651	24.5226
1767	Opata_3030166_PstIMspI_PA	80.651	24.5226
1768	Opata_2062836_PstIMspI_PA	80.651	24.5226
1769	Opata_170299_PstIMspI_PA	80.651	24.5226
1770	Opata_1009752_PstIMspI_PA	80.651	24.5226
1771	Opata_1195231_PstIMseI_PA	80.651	24.5226
1772	Opata_2430140_PstIMspI_PA	80.651	24.5226
1773	Opata_3115667_PstIMspI_PA	80.651	24.5226
1774	Opata_2175072_PstIMspI_PA	80.651	24.5226
1775	Opata_1976774_PstIMspI_PA	80.651	24.5226
1776	Opata_837650_PstIMspI_PA	80.651	24.5226
1777	Opata_2629675_PstIMspI_PA	80.651	24.5226
1778	Opata_2765416_PstIMspI_PA	80.651	24.5226
1779	Opata_827398_PstIMseI_PA	80.651	24.5226
1780	Opata_1724678_PstIMseI_PA	80.651	24.5226
1781	Opata_590254_PstIMspI_PA	80.651	24.5226
1782	Opata_140468_PstIMspI_PA	80.651	24.5226
1783	Opata_173326_PstIMseI_PA	80.651	24.5226
1784	Opata_1177445_PstIMseI_PA	80.651	24.5226
1785	Opata_1278769_PstIMspI_PA	80.651	24.5226
1786	Opata_3166079_PstIMspI_PA	80.651	24.5226
1787	Opata_959423_PstIMspI_PA	80.651	24.5226
1788	Opata_1509644_PstIMspI_PA	80.651	24.5226
1789	Opata_942561_42_PstIMseI_SNP	80.651	24.5226
1790	Opata_4214220_PstIMspI_PA	80.651	24.5226
1791	Opata_1437016_PstIMspI_PA	80.651	24.5226
1792	Opata_1521304_PstIMspI_PA	80.651	24.5226
1793	Opata_735233_PstIMspI_PA	80.651	24.5226
1794	Opata_3903992_PstIMseI_PA	80.651	24.5226
1795	Opata_1194814_PstIMspI_PA	80.651	24.5226
1796	Opata_568153_PstIMseI_PA	80.651	24.5226
1797	Opata_1379450_PstIMspI_PA	80.651	24.5226
1798	Opata_3795469_PstIMspI_PA	80.651	24.5226
1799	Opata_2856417_PstIMspI_PA	80.651	24.5226
1800	Opata_560807_PstIMspI_PA	80.651	24.5226
1801	Opata_942561_5_PstIMseI_SNP	80.651	24.5226
1802	Opata_2887821_PstIMspI_PA	80.651	24.5226
1803	Opata_3741361_PstIMspI_PA	80.651	24.5226
1804	Opata_3942327_PstIMspI_PA	80.651	24.5226
1805	Opata_1962300_PstIMspI_PA	80.651	24.5226
1806	Opata_3437166_PstIMspI_PA	80.651	24.5226
1807	Opata_472190_PstIMspI_PA	80.651	24.5226
1808	Opata_656138_PstIMseI_PA	80.651	24.5226
1809	Opata_4036443_PstIMseI_PA	80.651	24.5226
1810	Opata_3870576_PstIMspI_PA	80.651	24.5226
1811	Opata_100406_29_PstIMspI_SNP	80.651	24.5226
1812	Opata_444042_PstIMspI_PA	80.651	24.5226
1813	Opata_1056717_PstIMspI_PA	80.651	24.5226
1814	Opata_204377_PstIMspI_PA	80.651	24.5226
1815	Opata_346381_PstIMspI_PA	80.651	24.5226
1816	Opata_307359_PstIMspI_PA	80.651	24.5226
1817	Opata_3456118_PstIMspI_PA	80.651	24.5226
1818	Opata_220526_PstIMspI_PA	80.651	24.5226
1819	Opata_2194213_PstIMspI_PA	80.651	24.5226
1820	Opata_3944265_PstIMspI_PA	80.651	24.5226
1821	Opata_34189_PstIMluI_PA	80.651	24.5226
1822	Opata_938000_PstIMspI_PA	80.651	24.5226
1823	Opata_121570_PstIMspI_PA	80.651	24.5226
1824	Opata_999629_PstIMspI_PA	80.651	24.5226
1825	Opata_791748_PstIMseI_PA	80.651	24.5226
1826	Opata_2052554_PstIMspI_PA	80.651	24.5226
1827	Opata_1198299_PstIMseI_PA	80.651	24.5226
1828	Opata_786562_PstIMspI_PA	80.651	24.5226
1829	Opata_3951367_PstIMspI_PA	80.651	24.5226
1830	IWB54529	81.144	24.6725
1831	wPt-7932	81.144	24.6725
1832	wPt-7158	81.289	24.7166
1833	IWA5944	81.41	24.7534
1834	IWB1748	81.641	24.8236
1835	IWB57906	81.641	24.8236
1836	IWB9499	82.019	24.9386
1837	barc318	82.019	24.9386
1838	IWB31705	82.019	24.9386
1839	IWB40238	82.019	24.9386
1840	IWB44249	82.019	24.9386
1841	wPt-3561b	82.019	24.9386
1842	wPt-8513	82.019	24.9386
1843	fba280	82.107	24.9653
1844	wPt-8097	82.165	24.983
1845	wPt-6932	82.165	24.983
1846	wPt-5707	82.165	24.983
1847	wPt-3983	82.165	24.983
1848	M6_676379_PstIMspI_PA	82.165	24.983
1849	Opata_655855_79_PstIMseI_SNP	82.165	24.983
1850	M6_898858_PstIMspI_PA	82.165	24.983
1851	Opata_441649_67_PstIMseI_SNP	82.165	24.983
1852	Opata_43479_80_PstIMseI_SNP	82.165	24.983
1853	Opata_440422_18_PstIMseI_SNP	82.165	24.983
1854	Opata_4171233_29_PstIMspI_SNP	82.165	24.983
1855	Opata_441649_48_PstIMseI_SNP	82.165	24.983
1856	Opata_305756_PstIMspI_PA	82.165	24.983
1857	Opata_3250963_1_PstIMspI_SNP	82.165	24.983
1858	Opata_389612_PstIMseI_PA	82.165	24.983
1859	M6_524081_PstIMspI_PA	82.165	24.983
1860	Opata_1090897_PstIMseI_PA	82.165	24.983
1861	M6_998082_PstIMspI_PA	82.165	24.983
1862	Opata_2527189_8_PstIMspI_SNP	82.165	24.983
1863	Opata_3492563_PstIMspI_PA	82.165	24.983
1864	M6_373823_PstIMspI_PA	82.165	24.983
1865	Opata_2280983_PstIMspI_PA	82.165	24.983
1866	Opata_1634793_PstIMspI_PA	82.165	24.983
1867	M6_1310672_PstIMspI_PA	82.165	24.983
1868	M6_2169014_PstIMspI_PA	82.165	24.983
1869	Opata_474624_69_PstIMseI_SNP	82.165	24.983
1870	Opata_179227_PstIMseI_PA	82.165	24.983
1871	Opata_537007_54_PstIMseI_SNP	82.165	24.983
1872	Opata_40250_36_PstIMseI_SNP	82.165	24.983
1873	Opata_2820257_PstIMspI_PA	82.165	24.983
1874	Opata_2505590_PstIMseI_PA	82.165	24.983
1875	Opata_1011774_PstIMseI_PA	82.165	24.983
1876	Opata_1740218_22_PstIMspI_SNP	82.165	24.983
1877	Opata_2783326_PstIMspI_PA	82.165	24.983
1878	Opata_1813934_36_PstIMspI_SNP	82.165	24.983
1879	Opata_2517816_PstIMspI_PA	82.165	24.983
1880	M6_228728_PstIMspI_PA	82.165	24.983
1881	Opata_1788232_36_PstIMspI_SNP	82.165	24.983
1882	Opata_618628_36_PstIMseI_SNP	82.165	24.983
1883	Opata_90182_30_PstIMspI_SNP	82.165	24.983
1884	M6_538497_PstIMspI_PA	82.165	24.983
1885	Opata_1959990_PstIMspI_PA	82.165	24.983
1886	Opata_3187796_PstIMspI_PA	82.165	24.983
1887	Opata_2359365_54_PstIMspI_SNP	82.165	24.983
1888	Opata_237142_77_PstIMseI_SNP	82.165	24.983
1889	Opata_78423_85_PstIMseI_SNP	82.165	24.983
1890	Opata_2901470_PstIMspI_PA	82.165	24.983
1891	Opata_1752191_21_PstIMspI_SNP	82.165	24.983
1892	M6_1420986_PstIMspI_PA	82.165	24.983
1893	Opata_1788232_72_PstIMspI_SNP	82.165	24.983
1894	Opata_1114411_19_PstIMseI_SNP	82.165	24.983
1895	M6_635202_PstIMspI_PA	82.165	24.983
1896	M6_916354_PstIMspI_PA	82.165	24.983
1897	M6_40795_PstIMseI_PA	82.165	24.983
1898	M6_1645166_PstIMspI_PA	82.165	24.983
1899	Opata_340466_PstIMspI_PA	82.165	24.983
1900	Opata_237142_22_PstIMseI_SNP	82.165	24.983
1901	Opata_1075005_52_PstIMspI_SNP	82.165	24.983
1902	Opata_2120812_PstIMspI_PA	82.165	24.983
1903	Opata_442027_72_PstIMseI_SNP	82.165	24.983
1904	Opata_3307725_PstIMspI_PA	82.165	24.983
1905	Opata_2032327_PstIMspI_PA	82.165	24.983
1906	Opata_2662217_PstIMspI_PA	82.165	24.983
1907	Opata_1348240_45_PstIMseI_SNP	82.165	24.983
1908	Opata_474624_88_PstIMseI_SNP	82.165	24.983
1909	Opata_2597325_38_PstIMspI_SNP	82.165	24.983
1910	M6_2841279_PstIMspI_PA	82.165	24.983
1911	Opata_1447132_PstIMspI_PA	82.165	24.983
1912	M6_462506_PstIMspI_PA	82.165	24.983
1913	Opata_1928931_69_PstIMspI_SNP	82.165	24.983
1914	Opata_4202540_PstIMspI_PA	82.165	24.983
1915	M6_3543390_PstIMspI_PA	82.165	24.983
1916	M6_317006_PstIMspI_PA	82.165	24.983
1917	M6_2834614_PstIMspI_PA	82.165	24.983
1918	Opata_6816_82_PstIMseI_SNP	82.165	24.983
1919	Opata_873517_41_PstIMseI_SNP	82.165	24.983
1920	Opata_45775_5_PstIMseI_SNP	82.165	24.983
1921	Opata_207057_PstIMseI_PA	82.165	24.983
1922	Opata_3272854_PstIMseI_PA	82.165	24.983
1923	Opata_968592_PstIMspI_PA	82.165	24.983
1924	Opata_3806152_PstIMspI_PA	82.165	24.983
1925	Opata_748428_PstIMseI_PA	82.165	24.983
1926	Opata_493350_24_PstIMseI_SNP	82.165	24.983
1927	M6_813674_PstIMspI_PA	82.165	24.983
1928	Opata_4143393_PstIMseI_PA	82.165	24.983
1929	Opata_1248379_PstIMseI_PA	82.165	24.983
1930	Opata_237142_23_PstIMseI_SNP	82.165	24.983
1931	Opata_739747_PstIMseI_PA	82.165	24.983
1932	M6_1140149_PstIMspI_PA	82.165	24.983
1933	Opata_225998_4_PstIMseI_SNP	82.165	24.983
1934	Opata_3861051_PstIMspI_PA	82.165	24.983
1935	Opata_427165_PstIMseI_PA	82.165	24.983
1936	Opata_3139805_PstIMspI_PA	82.165	24.983
1937	Opata_2035531_PstIMspI_PA	82.165	24.983
1938	Opata_516692_PstIMseI_PA	82.165	24.983
1939	Opata_410201_56_PstIMseI_SNP	82.165	24.983
1940	Opata_2597411_PstIMspI_PA	82.165	24.983
1941	Opata_1639655_PstIMspI_PA	82.165	24.983
1942	Opata_1787677_PstIMspI_PA	82.165	24.983
1943	Opata_40250_22_PstIMseI_SNP	82.165	24.983
1944	Opata_34079_90_PstIMseI_SNP	82.165	24.983
1945	Opata_40250_6_PstIMseI_SNP	82.165	24.983
1946	Opata_2358102_25_PstIMspI_SNP	82.165	24.983
1947	Opata_525212_80_PstIMseI_SNP	82.165	24.983
1948	M6_3444871_PstIMspI_PA	82.165	24.983
1949	Opata_67430_86_PstIMseI_SNP	82.165	24.983
1950	Opata_270606_PstIMseI_PA	82.165	24.983
1951	M6_362282_PstIMspI_PA	82.165	24.983
1952	Opata_1114411_65_PstIMseI_SNP	82.165	24.983
1953	Opata_2250820_PstIMspI_PA	82.165	24.983
1954	Opata_107950_PstIMseI_PA	82.165	24.983
1955	Opata_2702487_PstIMseI_PA	82.165	24.983
1956	Opata_3951464_PstIMspI_PA	82.165	24.983
1957	Opata_381296_15_PstIMspI_SNP	82.165	24.983
1958	Opata_945492_PstIMspI_PA	82.165	24.983
1959	M6_2807469_PstIMseI_PA	82.165	24.983
1960	Opata_1826934_50_PstIMspI_SNP	82.165	24.983
1961	Opata_1551244_PstIMspI_PA	82.165	24.983
1962	Opata_4095854_PstIMspI_PA	82.165	24.983
1963	Opata_1114411_43_PstIMseI_SNP	82.165	24.983
1964	Opata_3940668_71_PstIMspI_SNP	82.165	24.983
1965	Opata_441649_6_PstIMseI_SNP	82.165	24.983
1966	Opata_381296_32_PstIMspI_SNP	82.165	24.983
1967	Opata_206905_14_PstIMseI_SNP	82.165	24.983
1968	M6_383220_PstIMspI_PA	82.165	24.983
1969	Opata_1994768_87_PstIMspI_SNP	82.165	24.983
1970	Opata_1249169_PstIMseI_PA	82.165	24.983
1971	Opata_690912_87_PstIMspI_SNP	82.165	24.983
1972	Opata_6816_33_PstIMseI_SNP	82.165	24.983
1973	Opata_1047023_PstIMluI_PA	82.165	24.983
1974	Opata_788842_PstIMluI_PA	82.165	24.983
1975	M6_1815630_PstIMspI_PA	82.165	24.983
1976	M6_760266_PstIMluI_PA	82.165	24.983
1977	M6_1892699_PstIMspI_PA	82.165	24.983
1978	M6_882839_PstIMspI_PA	82.165	24.983
1979	Opata_566100_PstIMseI_PA	82.165	24.983
1980	Opata_78423_11_PstIMseI_SNP	82.165	24.983
1981	M6_3244853_PstIMseI_PA	82.165	24.983
1982	Opata_2666242_PstIMspI_PA	82.165	24.983
1983	M6_324147_PstIMspI_PA	82.165	24.983
1984	Opata_206905_51_PstIMseI_SNP	82.165	24.983
1985	Opata_1738332_PstIMspI_PA	82.165	24.983
1986	Opata_4260727_PstIMseI_PA	82.165	24.983
1987	Opata_225998_34_PstIMseI_SNP	82.165	24.983
1988	M6_855098_PstIMspI_PA	82.165	24.983
1989	M6_1996942_PstIMspI_PA	82.165	24.983
1990	M6_805134_PstIMspI_PA	82.165	24.983
1991	Opata_292528_82_PstIMseI_SNP	82.165	24.983
1992	Opata_614409_79_PstIMseI_SNP	82.165	24.983
1993	Opata_371164_PstIMspI_PA	82.165	24.983
1994	Opata_274228_70_PstIMseI_SNP	82.165	24.983
1995	Opata_158115_PstIMspI_PA	82.165	24.983
1996	M6_181459_PstIMseI_PA	82.165	24.983
1997	Opata_103748_51_PstIMseI_SNP	82.165	24.983
1998	Opata_1348240_19_PstIMseI_SNP	82.165	24.983
1999	Opata_985791_PstIMspI_PA	82.165	24.983
[truncated: 8,858 more rows]

## Sheet: 2D
Counts	Marker	cM	Relative distance (%)	CENTROMERE
1	IWB34642	0	0			Markers projected before the SNPs at 0 cM in the 9K consensus map were excluded
2	Opata_103569_59_PstIMseI_SNP	1.025	0.321166
3	M6_2238181_PstIMluI_PA	1.025	0.321166
4	Opata_68686_51_PstIMspI_SNP	1.025	0.321166
5	Opata_354087_20_PstIMseI_SNP	1.025	0.321166
6	Opata_3301701_54_PstIMspI_SNP	1.025	0.321166
7	Opata_942669_61_PstIMseI_SNP	1.025	0.321166
8	Opata_43303_65_PstIMseI_SNP	1.025	0.321166
9	Opata_100455_3_PstIMseI_SNP	1.025	0.321166
10	M6_1908464_PstIMseI_PA	1.025	0.321166
11	M6_1102411_PstIMluI_PA	1.025	0.321166
12	Opata_68686_47_PstIMspI_SNP	1.025	0.321166
13	Opata_167563_66_PstIMseI_SNP	1.025	0.321166
14	M6_1499808_PstIMluI_PA	1.025	0.321166
15	Opata_9376_21_PstIMseI_SNP	1.025	0.321166
16	Opata_354087_18_PstIMseI_SNP	1.025	0.321166
17	Opata_103569_12_PstIMseI_SNP	1.025	0.321166
18	Opata_942669_29_PstIMseI_SNP	1.025	0.321166
19	Opata_9376_82_PstIMseI_SNP	1.025	0.321166
20	M6_2409599_PstIMseI_PA	1.025	0.321166
21	Opata_354087_32_PstIMseI_SNP	1.025	0.321166
22	Opata_3301701_71_PstIMspI_SNP	1.025	0.321166
23	Opata_43303_67_PstIMseI_SNP	1.025	0.321166
24	Opata_1919797_71_PstIMspI_SNP	1.025	0.321166
25	Opata_549360_53_PstIMseI_SNP	1.025	0.321166
26	Opata_135981_15_PstIMseI_SNP	1.025	0.321166
27	Opata_47163_42_PstIMspI_SNP	1.025	0.321166
28	Opata_2785362_25_PstIMspI_SNP	1.025	0.321166
29	Opata_2785362_69_PstIMspI_SNP	1.025	0.321166
30	Opata_43303_82_PstIMseI_SNP	1.025	0.321166
31	Opata_360658_43_PstIMseI_SNP	1.025	0.321166
32	Opata_218754_78_PstIMseI_SNP	1.025	0.321166
33	IWB62903	2.04	0.639198
34	IWA1939	2.343	0.734138
35	IWA6301	2.343	0.734138
36	wmc25	3.021	0.946577
37	Opata_122150_83_PstIMluI_SNP	3.727	1.16779
38	Opata_2716752_63_PstIMspI_SNP	3.727	1.16779
39	Opata_1282658_PstIMseI_PA	3.727	1.16779
40	Opata_1822281_22_PstIMspI_SNP	3.727	1.16779
41	Opata_2180019_PstIMspI_PA	3.727	1.16779
42	IWB23419	4.129	1.29375
43	IWB40238	4.129	1.29375
44	IWB65506	4.129	1.29375
45	IWB31559	5.042	1.57982
46	IWB6156	5.042	1.57982
47	IWB44405	5.042	1.57982
48	IWB10588	5.042	1.57982
49	IWB30629	5.042	1.57982
50	IWB15863	5.042	1.57982
51	IWB19123	5.042	1.57982
52	IWB23829	5.042	1.57982
53	IWB23830	5.042	1.57982
54	IWB30386	5.19	1.62619
55	Opata_1903008_53_PstIMspI_SNP	5.528	1.7321
56	M6_2330486_PstIMseI_PA	5.528	1.7321
57	Opata_2463295_19_PstIMspI_SNP	5.528	1.7321
58	Opata_57044_65_PstIMluI_SNP	5.528	1.7321
59	Opata_26819_5_PstIMseI_SNP	5.528	1.7321
60	Opata_141265_24_PstIMseI_SNP	5.528	1.7321
61	Opata_60227_76_PstIMseI_SNP	5.528	1.7321
62	Opata_50372_68_PstIMluI_SNP	5.528	1.7321
63	M6_310763_PstIMseI_PA	5.528	1.7321
64	Opata_60227_39_PstIMseI_SNP	5.528	1.7321
65	Opata_57044_47_PstIMluI_SNP	5.528	1.7321
66	M6_713855_PstIMseI_PA	5.528	1.7321
67	Opata_57044_77_PstIMluI_SNP	5.528	1.7321
68	Opata_1212522_63_PstIMluI_SNP	5.528	1.7321
69	Opata_26819_50_PstIMseI_SNP	5.528	1.7321
70	Opata_2012980_8_PstIMspI_SNP	5.528	1.7321
71	Opata_135001_16_PstIMspI_SNP	5.528	1.7321
72	Opata_164963_49_PstIMluI_SNP	5.528	1.7321
73	Opata_141265_31_PstIMseI_SNP	5.528	1.7321
74	Opata_1170064_58_PstIMspI_SNP	5.528	1.7321
75	Opata_183810_55_PstIMseI_SNP	5.528	1.7321
76	Opata_3840272_60_PstIMspI_SNP	5.528	1.7321
77	Opata_1903008_44_PstIMspI_SNP	5.528	1.7321
78	Opata_2247948_25_PstIMspI_SNP	5.528	1.7321
79	Opata_1646308_46_PstIMspI_SNP	5.528	1.7321
80	Opata_51286_40_PstIMseI_SNP	5.528	1.7321
81	M6_265737_PstIMluI_PA	5.528	1.7321
82	M6_287368_PstIMluI_PA	5.528	1.7321
83	M6_1376669_PstIMluI_PA	5.528	1.7321
84	M6_1164933_PstIMspI_PA	5.528	1.7321
85	M6_2473440_PstIMspI_PA	5.528	1.7321
86	IWB15798	5.626	1.76281
87	IWB16988	5.708	1.7885
88	IWB19115	5.708	1.7885
89	IWB18107	5.708	1.7885
90	IWA1799	6.703	2.10027
91	IWA6302	7.176	2.24847
92	bcd718	8.237	2.58092
93	wmc503	8.453	2.6486
94	IWA1854	8.795	2.75576
95	IWA1855	8.795	2.75576
96	wsnp_Ex_c1408_2704736	9.131	2.86104
97	Opata_3743482_56_PstIMspI_SNP	9.131	2.86104
98	Opata_86395_4_PstIMspI_SNP	9.131	2.86104
99	Opata_249517_18_PstIMseI_SNP	9.131	2.86104
100	Opata_1889383_10_PstIMspI_SNP	9.131	2.86104
101	Opata_498726_PstIMspI_PA	9.131	2.86104
102	Opata_3156682_11_PstIMspI_SNP	9.131	2.86104
103	Opata_86395_25_PstIMspI_SNP	9.131	2.86104
104	Opata_1778067_27_PstIMspI_SNP	9.131	2.86104
105	IWB17148	10.313	3.2314
106	IWB17420	10.313	3.2314
107	IWB17693	10.313	3.2314
108	IWB32345	10.313	3.2314
109	IWB32346	10.313	3.2314
110	IWB47710	10.313	3.2314
[truncated: 6,594 more rows]

## Sheet: 3A
Counts	Marker	cM	Relative distance (%)	CENTROMERE
[truncated: 7,166 more rows]

[truncated: 14 more sheets: 3B, 3D, 4A, 4B, 4D, 5A, 5B, 5D, 6A, 6B, 6D, 7A, 7B, 7D]
